# Supplementary material for: Beyond the limits of photoperception: constitutively active PHYTOCHROME B2 overexpression as a means of improving fruit nutritional quality in tomato
Source: Plant Biotechnol J. 2020 Apr 1;18(10):2027–41. doi: 10.1111/pbi.13362 (PMC7540714; doi:10.1111/pbi.13362)
Supplement: Supplementary file 2 — Table S1 Transcript abundance of phytochrome‐encoding genes in wild‐type and transgenic fruits. [file PBI-18-2027-s013.xlsx]

## Sheet: Table_S1
Table S1. Transcript abundance of phytochrome-encoding genes in wild-type and transgenic fruits.
		Phytochrome-encoding genes
		PHYA	PHYB1	PHYB2	PHYE	PHYF
Tomato fruit stage	Genotype	Phytochrome A	Phytochrome B1	Phytochrome B2	Phytochrome E	Phytochrome F
IMG	WT	1 ± 0.07	1 ± 0.05	1 ± 0.06 a	1 ± 0.14 a	1 ± 0.08 ab
	PPC::B2 - L1	1.13 ± 0.1	0.82 ± 0.07	3.35 ± 0.15 c	1.19 ± 0.02 a	1.16 ± 0.09 a
	PPC::B2 - L3	0.68 ± 0.19	0.86 ± 0.05	2.43 ± 0.04 b	0.48 ± 0.05 b	0.69 ± 0.04 b
	PPC::B2Y252H - L5	1.11 ± 0.07	0.97 ± 0	4.21 ± 0.31 d	1.1 ± 0.05 a	1.21 ± 0.07 a
	PPC::B2Y252H - L6	1.17 ± 0.14	0.87 ± 0.03	2.01 ± 0.09 b	1.07 ± 0.04 a	1.04 ± 0.06 a
	PPC::B2Y252H - L15	1.18 ± 0.1	0.95 ± 0.03	4.25 ± 0.19 d	1.12 ± 0.13 a	1.09 ± 0.02 a
MG	WT	1.42 ± 0.06 ab	1.09 ± 0.03 a	1.3 ± 0.05 a	1.07 ± 0.06 ab	1.51 ± 0.08 ab
	PPC::B2 - L1	1.4 ± 0.03 ab	1.06 ± 0.05 a	4.2 ± 0.4 b	1.04 ± 0.02 a	1.69 ± 0.1 a
	PPC::B2 - L3	1.4 ± 0.08 ab	1 ± 0.01 a	5.67 ± 0.42 b	0.99 ± 0 a	1.54 ± 0.05 ab
	PPC::B2Y252H - L5	1.31 ± 0 a	0.97 ± 0.03 a	4 ± 0.72 b	1.01 ± 0.03 a	1.35 ± 0.05 b
	PPC::B2Y252H - L6	1.34 ± 0.05 a	0.95 ± 0.01a	3.94 ± 0.48 b	0.97 ± 0.04 a	1.47 ± 0.03 ab
	PPC::B2Y252H - L15	1.64 ± 0.09 b	1.38 ± 0.1 b	9.48 ± 0.29 c	1.25 ± 0.03 b	1.31 ± 0 b
BK	WT	3.73 ± 0.66 abc	0.44 ± 0.17 a	0.69 ± 0.06 a	0.41 ± 0.02 ab	1.61 ± 0.06
	PPC::B2 - L1	3.46 ± 0.34 bc	0.65 ± 0.22 a	1.55 ± 0.05 b	0.34 ± 0.02 ab	1.75 ± 0.05
	PPC::B2 - L3	3.01 ± 0.31 c	0.27 ± 0.01 a	1.47 ± 0.17 b	0.3 ± 0.05 b	1.62 ± 0.18
	PPC::B2Y252H - L5	5.81 ± 0.44 a	0.33 ± 0 b	2.51 ± 0.02 cd	0.53 ± 0.07 a	1.84 ± 0.07
	PPC::B2Y252H - L6	2.75 ± 0.06 c	0.29 ± 0.01 ab	2.37 ± 0.27 c	0.45 ± 0.06 ab	1.71 ± 0.04
	PPC::B2Y252H - L15	5.34 ± 0.78 ab	0.31 ± 0.01 b	3.12 ± 0.18 d	0.39 ± 0.01 ab	1.7 ± 0.11
RR	WT	1.22 ± 0.17 a	0.18 ± 0.01 ab	0.12 ± 0 a	0.05 ± 0	0.33 ± 0.01
	PPC::B2 - L1	0.83 ± 0.11 a	0.2 ± 0.01 ab	0.38 ± 0.04 bc	0.04 ± 0.01	0.35 ± 0
	PPC::B2 - L3	1.41 ± 0.02 ab	0.21 ± 0.01 a	0.24 ± 0 ab	0.05 ± 0.01	0.35 ± 0.01
	PPC::B2Y252H - L5	1.66 ± 0.14 ab	0.21 ± 0 a	0.54 ± 0.08 c	0.05 ± 0	0.34 ± 0.01
	PPC::B2Y252H - L6	3.26 ± 0.28 c	0.16 ± 0.01 b	0.29 ± 0.02 ab	0.03 ± 0.01	0.38 ± 0.05
	PPC::B2Y252H - L15	2.76 ± 0.56 bc	0.2 ± 0 ab	0.43 ± 0.07 bc	0.05 ± 0.01	0.31 ± 0.03
Transcript abundance was normalized against the immature green (IMG) stage of the wild-type (WT) genotype. Data are mean ± SE of at least three biological replicates. Statistical differences within each stage are given by bold numbers (Dunnett’s Test with WT as control group, α = 0.05) or different letters (Tukey’s Test, α = 0.05). MG, mature green; BK, breaker; RR, red ripe; PPC::B2, PPC2::PHYB2…
