# Supplementary material for: Beyond the limits of photoperception: constitutively active PHYTOCHROME B2 overexpression as a means of improving fruit nutritional quality in tomato
Source: Plant Biotechnol J. 2020 Apr 1;18(10):2027–41. doi: 10.1111/pbi.13362 (PMC7540714; doi:10.1111/pbi.13362)
Supplement: Supplementary file 3 — Table S2 DEGs between transgenic and wild‐type fruits. [file PBI-18-2027-s012.xlsx]

## Sheet: Table_S2
Table S2. DEGs between transgenic and wild-type fruits.
aGene IDs and definitions according to Sol Genomics Networks ITAG3.2 annotation.
bGene Ontology (GO), Enzyme Code (EC) and InterPro IDs annotated using Blast2GO software.
cTranscription factor family associated to Gene ID according to Plant Transcription Factor Database v.4.0 (http://planttfdb.cbi.pku.edu.cn/)
dMean (n=4) of counts per million (CPM) mapped reads. Sample abbreviations: WT - wild-type; L1 - PPC2::PHYB2 line #1; L6 - PPC2::PHYB2Y252H line #6; MG - mature green fruit stage; BK - breaker fruit stage.
elog2-fold change (logFC) values only for differentially expressed genes in each comparison.
fp-adjusted value (False Discovery Rate - FDR) values only for differentially expressed genes in each comparison.
gUp- or down-regulated differentially expressed genes in each comparison for Venn diagrams.
Solyc_ID_iTAG3.2a	Locus_definition_iTAG3.2a	Locus symbol	GO_IDsb	GO_Namesb	Enzyme_Codeb	Enzyme_Nameb	InterPro_IDsb	TF_IDsc	Mean_CPM_WT_MGd	Mean_CPM_L6_MGd	Mean_CPM_WT_BKd	Mean_CPM_L1_BKd	Mean_CPM_L6_BKd	logFC_L6MGxWTMGe	FDR_L6MGxWTMGf	logFC_L6BKxWTBKe	FDR_L6BKxWTBKf	logFC_L1BKxWTBKe	FDR_L1BKxWTBKf	Venn_L6MGxWTMGg	Venn_L6BKxWTBKg	Venn_L1BKxWTBKg
Solyc00g005000	Eukaryotic aspartyl protease family protein (AHRD V3.3 *** AT3G20015.1)		F:GO:0004190; P:GO:0006508	F:aspartic-type endopeptidase activity; P:proteolysis	EC:3.4.23	Acting on peptide bonds (peptidases)	IPR032799 (PFAM); IPR021109 (G3DSA:2.40.70.GENE3D); IPR021109 (G3DSA:2.40.70.GENE3D); IPR032861 (PFAM); PTHR13683:SF265 (PANTHER); IPR001461 (PANTHER); IPR001461 (PANTHER); PTHR13683:SF265 (PANTHER); IPR033121 (PROSITE_PROFILES); IPR021109 (SUPERFAMILY)		0.579013	0.115677	0.259206	0.168169	0.166122
Solyc00g005050	UPF0664 stress-induced protein C29B12.11c (AHRD V3.3 *** A0A151ST26_CAJCA)						PTHR31606:SF12 (PANTHER); PTHR31606 (PANTHER); cd13214 (CDD); SSF50729 (SUPERFAMILY)		46.6788	42.3485	95.8702	88.9647	89.6521
Solyc00g005080	LOW QUALITY:Protein Ycf2 (AHRD V3.3 *-* YCF2_SOLLC)		F:GO:0005524; C:GO:0009507	F:ATP binding; C:chloroplast			IPR008543 (PANTHER)		0	0.0213481	0	0.049606	0.0231387
Solyc00g005092	Serine/threonine phosphatase-like protein (AHRD V3.3 --* D5K8R0_9ASTR)						mobidb-lite (MOBIDB_LITE)		0.322917	0.0619388	0.0752332	0.0445606	0.0701146
Solyc00g005094	Glucose-6-phosphate 1-dehydrogenase 3, chloroplastic (AHRD V3.3 --* G6PD3_ARATH)								3.66488	0.644473	2.55308	3.1207	1.95168	-2.44966	3.14644e-07					down
Solyc00g005283	Phytoene desaturase (AHRD V3.3 --* I0AXU6_NARTA)								0.301371	0.170211	0.175611	0.0987123	0.164207
Solyc00g005285	O-methyltransferase (AHRD V3.3 *-* F6M2M1_VITPS)		F:GO:0008171	F:O-methyltransferase activity			IPR001077 (PFAM); G3DSA:3.40.50.150 (GENE3D); PTHR11746 (PANTHER); PTHR11746:SF99 (PANTHER); IPR016461 (PROSITE_PROFILES); IPR029063 (SUPERFAMILY)		0.658278	0.465711	0.369594	0.295844	0.565349
Solyc00g005287	3-oxoacyl-[acyl-carrier-protein] synthase (AHRD V3.3 *-* W9S6R3_9ROSA)		F:GO:0004315; P:GO:0006633	F:3-oxoacyl-[acyl-carrier-protein] synthase activity; P:fatty acid biosynthetic process	EC:2.3.1.41; EC:2.3.1.85	Beta-ketoacyl-[acyl-carrier-protein] synthase I; Fatty-acid synthase	mobidb-lite (MOBIDB_LITE)		0.727488	0.674819	0.439684	0.195994	0.374457
Solyc00g005430	UBX domain-containing protein (AHRD V3.3 --* AT1G14570.4)								0.159853	0.0358251	0.0495976	0	0.0463438
Solyc00g005440	40S ribosomal protein S9, putative (AHRD V3.3 *** Q60CZ2_SOLDE)		F:GO:0003735; F:GO:0019843; C:GO:0022627; P:GO:0045903	F:structural constituent of ribosome; F:rRNA binding; C:cytosolic small ribosomal subunit; P:positive regulation of translational fidelity			IPR022801 (PANTHER); PTHR11831:SF16 (PANTHER); SSF55174 (SUPERFAMILY)		0.104703	0.0358251	0.0435482	0.123026	0.0926876
Solyc00g005445	Cyclopropane-fatty-acyl-phospholipid synthase (AHRD V3.3 --* AT3G23470.3)		F:GO:0008168; F:GO:0016491; F:GO:0016740; P:GO:0032259; P:GO:0055114	F:methyltransferase activity; F:oxidoreductase activity; F:transferase activity; P:methylation; P:oxidation-reduction process					0.0565761	0	0	0	0
Solyc00g005450	LOW QUALITY:Cysteine-rich repeat secretory protein 38 (AHRD V3.3 --* CRR38_ARATH)								0	0.0426154	0.0217741	0	0
Solyc00g005840	Thioredoxin, putative (AHRD V3.3 *** B9RK57_RICCO)		P:GO:0045454	P:cell redox homeostasis			G3DSA:3.40.30.10 (GENE3D); IPR013766 (PFAM); mobidb-lite (MOBIDB_LITE); PTHR43601 (PANTHER); PTHR43601:SF10 (PANTHER); IPR013766 (PROSITE_PROFILES); cd02947 (CDD); IPR036249 (SUPERFAMILY)		16.2642	19.8439	5.72027	6.50639	10.3486			0.848827	0.00550207				up
Solyc00g005850	LOW QUALITY:Protein TIC 214 (AHRD V3.3 --* TI214_EPIVI)								0.020956	0	0	0	0
Solyc00g006490	SIT4 phosphatase-associated family protein (AHRD V3.3 *** B9HQ89_POPTR)						IPR007587 (PFAM); mobidb-lite (MOBIDB_LITE); mobidb-lite (MOBIDB_LITE); mobidb-lite (MOBIDB_LITE); mobidb-lite (MOBIDB_LITE); mobidb-lite (MOBIDB_LITE); IPR007587 (PANTHER); PTHR12634:SF19 (PANTHER); IPR016024 (SUPERFAMILY)		37.8418	40.9242	47.3893	47.0157	45.2932
Solyc00g006530	LOW QUALITY:Calmodulin-binding protein (AHRD V3.3 --* AT4G31000.1)								0	0.0571732	0	0	0.071558
Solyc00g006540	LOW QUALITY:DNA ligase (AHRD V3.3 --* K4CCL3_SOLLC)						mobidb-lite (MOBIDB_LITE)		0.121909	0.205835	0.0501887	0.0477576	0.144087
Solyc00g006655	ABC transporter A family member 7 (AHRD V3.3 --* N1R5R8_AEGTA)						mobidb-lite (MOBIDB_LITE); mobidb-lite (MOBIDB_LITE); mobidb-lite (MOBIDB_LITE)		0	0	0	0	0.0241764
Solyc00g006680	LOW QUALITY:Senescence-associated protein (AHRD V3.3 *-* A0A072THV8_MEDTR)						PTHR33047 (PANTHER)		0.0775321	0.0638827	0.172831	0.225621	0.0473152
Solyc00g006800	transaldolase	TALDO1	F:GO:0004801; C:GO:0005737; P:GO:0005975; P:GO:0006098	F:sedoheptulose-7-phosphate:D-glyceraldehyde-3-phosphate glyceronetransferase activity; C:cytoplasm; P:carbohydrate metabolic process; P:pentose-phosphate shunt	EC:2.2.1.2	Transaldolase	IPR013785 (G3DSA:3.20.20.GENE3D); IPR001585 (PFAM); IPR004732 (PIRSF); IPR004732 (TIGRFAM); mobidb-lite (MOBIDB_LITE); IPR001585 (PANTHER); IPR004732 (PTHR10683:PANTHER); IPR004732 (HAMAP); IPR004732 (CDD); SSF51569 (SUPERFAMILY)		64.1631	59.9529	78.8214	70.4793	73.6149
Solyc00g006805	AMP-dependent synthetase and ligase family protein (AHRD V3.3 --* AT4G05160.1)						mobidb-lite (MOBIDB_LITE); mobidb-lite (MOBIDB_LITE)		0.039665	0.136411	0.096516	0.0247103	0
Solyc00g006810	FKBP-like peptidyl-prolyl cis-trans isomerase family protein (AHRD V3.3 *** AT5G13410.1)		P:GO:0000413; F:GO:0003755; C:GO:0009507; C:GO:0009579	P:protein peptidyl-prolyl isomerization; F:peptidyl-prolyl cis-trans isomerase activity; C:chloroplast; C:thylakoid	EC:5.2.1.8	Peptidylprolyl isomerase	IPR001179 (PFAM); G3DSA:3.10.50.40 (GENE3D); IPR023566 (PANTHER); PTHR10516:SF179 (PANTHER); IPR001179 (PROSITE_PROFILES); SSF54534 (SUPERFAMILY)		21.3523	28.8377	65.6605	63.8805	72.4183
Solyc00g006820	Major facilitator superfamily protein (AHRD V3.3 *** A0A097PNX1_SOLLC)		C:GO:0016020; F:GO:0022857; P:GO:0055085	C:membrane; F:transmembrane transporter activity; P:transmembrane transport			IPR000109 (PFAM); G3DSA:1.20.1250.20 (GENE3D); mobidb-lite (MOBIDB_LITE); mobidb-lite (MOBIDB_LITE); mobidb-lite (MOBIDB_LITE); IPR000109 (PANTHER); PTHR11654:SF112 (PANTHER); IPR020846 (CDD); IPR036259 (SUPERFAMILY)		9.13562	9.88438	0.885643	1.39208	1.26763
Solyc00g006830	no exine formation 1 (AHRD V3.3 *** AT5G13390.1)		C:GO:0016021	C:integral component of membrane			mobidb-lite (MOBIDB_LITE); PTHR35313 (PANTHER)		39.2212	38.3004	43.0668	44.1651	42.0359
Solyc00g006867	DNA repair (Rad51) family protein (AHRD V3.3 --* AT2G28560.6)								0.0592724	0	0.0935066	0.186299	0
Solyc00g006900	LOW QUALITY:Phosphate transporter PHO1 like 3 (AHRD V3.3 --* A0A0B2RL68_GLYSO)		F:GO:0005525; C:GO:0009707; F:GO:0016817; P:GO:0045036	F:GTP binding; C:chloroplast outer membrane; F:hydrolase activity, acting on acid anhydrides; P:protein targeting to chloroplast			mobidb-lite (MOBIDB_LITE); mobidb-lite (MOBIDB_LITE); mobidb-lite (MOBIDB_LITE); mobidb-lite (MOBIDB_LITE)		0	0.0193234	0	0	0
Solyc00g007010	Phosphoinositide phosphatase family protein (AHRD V3.3 *** AT5G66020.1)		F:GO:0052866	F:phosphatidylinositol phosphate phosphatase activity			IPR002013 (PFAM); IPR030069 (PTHR11200:PANTHER); PTHR11200 (PANTHER); IPR002013 (PROSITE_PROFILES)		14.889	14.6823	24.3893	23.437	24.3634
Solyc00g007030	Glutathione S-transferase (AHRD V3.3 *** A0A096XCA4_BETPN)	GSTL6	F:GO:0005515	F:protein binding			G3DSA:3.40.30.10 (GENE3D); IPR004045 (PFAM); PF13410 (PFAM); G3DSA:1.20.1050.10 (GENE3D),SFLDS00019 (SFLD),SFLDG00358 (SFLD); IPR040079 (mobidb-MOBIDB_LITE); PTHR44328:SF1 (PANTHER); PTHR44328 (PANTHER); IPR010987 (PROSITE_PROFILES); IPR004045 (PROSITE_PROFILES); IPR036282 (SUPERFAMILY); IPR036249 (SUPERFAMILY)		0.881734	0.56949	0.024914	0.0939812	0
Solyc00g007040	Glutathione S-transferase family protein (AHRD V3.3 *** AT5G02790.1)	GSTL7	F:GO:0005515	F:protein binding			IPR004045 (PFAM); G3DSA:1.20.1050.10 (GENE3D); G3DSA:3.40.30.10 (GENE3D); PTHR44328 (PANTHER); PTHR44328 (PANTHER); PTHR44328:SF1 (PANTHER); PTHR44328:SF1 (PANTHER); IPR004045 (PROSITE_PROFILES); IPR036249 (SUPERFAMILY); IPR036282 (SUPERFAMILY)		0.154538	0.097764	0	0.0509547	0
Solyc00g007060	Kinase family protein (AHRD V3.3 *** U5GGQ9_POPTR)		F:GO:0004672; F:GO:0005524; P:GO:0006468	F:protein kinase activity; F:ATP binding; P:protein phosphorylation			PIRSF000615 (PIRSF); IPR001245 (PFAM); G3DSA:1.10.510.10 (GENE3D); G3DSA:3.30.200.20 (GENE3D); mobidb-lite (MOBIDB_LITE); mobidb-lite (MOBIDB_LITE); mobidb-lite (MOBIDB_LITE); mobidb-lite (MOBIDB_LITE); PTHR27001 (PANTHER); PTHR27001:SF103 (PANTHER); IPR000719 (PROSITE_PROFILES); cd14066 (CDD); IPR011009 (SUPERFAMILY)		15.2811	23.5754	8.32483	10.8115	11.002	0.651055	0.0396855					up
Solyc00g007070	Heterogeneous nuclear ribonucleoprotein, putative (AHRD V3.3 *** B9S6U9_RICCO)		F:GO:0003676	F:nucleic acid binding			IPR000504 (SMART); IPR000504 (PFAM); IPR012677 (G3DSA:3.30.70.GENE3D); PTHR13976:SF40 (PANTHER); PTHR13976 (PANTHER); IPR000504 (PROSITE_PROFILES); cd12254 (CDD); IPR035979 (SUPERFAMILY); IPR035979 (SUPERFAMILY)		62.2503	60.8478	81.3052	76.9424	74.3019
Solyc00g007080	tail-anchored protein insertion receptor WRB-like protein (AHRD V3.3 *** AT4G16444.1)		P:GO:0071816	P:tail-anchored membrane protein insertion into ER membrane			IPR028945 (PFAM); PTHR11760 (PANTHER); PTHR11760:SF21 (PANTHER)		1.71745	1.58855	0.69943	0.791495	0.890539
Solyc00g007090	GPI-GlcNAc transferase complex, PIG-H component (AHRD V3.3 *** A2Q4W7_MEDTR)		F:GO:0017176	F:phosphatidylinositol N-acetylglucosaminyltransferase activity	EC:2.4.1.198	Phosphatidylinositol N-acetylglucosaminyltransferase	IPR019328 (PFAM); PTHR15231 (PANTHER)		8.00045	8.86561	9.83359	10.3005	9.95605
Solyc00g007100	Kinase family protein (AHRD V3.3 *** B9H679_POPTR)		F:GO:0004672; F:GO:0005524; P:GO:0006468	F:protein kinase activity; F:ATP binding; P:protein phosphorylation			IPR000719 (SMART); G3DSA:3.30.200.20 (GENE3D); IPR000719 (PFAM); G3DSA:1.10.510.10 (GENE3D); mobidb-lite (MOBIDB_LITE); PTHR24055:SF138 (PANTHER); PTHR24055 (PANTHER); IPR000719 (PROSITE_PROFILES); cd14136 (CDD); IPR011009 (SUPERFAMILY)		34.9713	33.4143	13.1652	12.7656	15.423
Solyc00g007110	Calcium-binding EF-hand (AHRD V3.3 *-* A0A103XCL1_CYNCS)		F:GO:0005509; F:GO:0005515	F:calcium ion binding; F:protein binding			IPR002048 (SMART); IPR000261 (SMART); G3DSA:1.10.238.10 (GENE3D); IPR002048 (PFAM); G3DSA:1.10.238.10 (GENE3D); mobidb-lite (MOBIDB_LITE); mobidb-lite (MOBIDB_LITE); mobidb-lite (MOBIDB_LITE); mobidb-lite (MOBIDB_LITE); PTHR11216:SF116 (PANTHER); PTHR11216 (PANTHER); IPR002048 (PROSITE_PROFILES); IPR000261 (PROSITE_PROFILES); IPR002048 (PROSITE_PROFILES); IPR002048 (PROSITE_PROFILES); IPR000261 (…		11.0938	8.5347	8.25853	6.83525	6.75483
Solyc00g007120	Calcium-binding EF-hand (AHRD V3.3 *** A0A103XCL1_CYNCS)		F:GO:0005509; F:GO:0005515	F:calcium ion binding; F:protein binding			G3DSA:1.10.238.10 (GENE3D); IPR000261 (PFAM); mobidb-lite (MOBIDB_LITE); mobidb-lite (MOBIDB_LITE); mobidb-lite (MOBIDB_LITE); mobidb-lite (MOBIDB_LITE); mobidb-lite (MOBIDB_LITE); mobidb-lite (MOBIDB_LITE); mobidb-lite (MOBIDB_LITE); mobidb-lite (MOBIDB_LITE); mobidb-lite (MOBIDB_LITE); mobidb-lite (MOBIDB_LITE); mobidb-lite (MOBIDB_LITE); mobidb-lite (MOBIDB_LITE); PTHR11216 (PANTHER); PTHR1121…		22.6107	18.2988	15.2176	14.9185	16.3781
Solyc00g007130	Amino acid transporter, putative (AHRD V3.3 *** B9S6V9_RICCO)		P:GO:0003333; F:GO:0015171; C:GO:0016021	P:amino acid transmembrane transport; F:amino acid transmembrane transporter activity; C:integral component of membrane			IPR013057 (PFAM); PTHR22950:SF464 (PANTHER); PTHR22950 (PANTHER)		0.705415	0.407821	2.57538	2.99739	1.9589
Solyc00g007150	LOW QUALITY:WAT1-related protein (AHRD V3.3 --* R0HAL8_9BRAS)						mobidb-lite (MOBIDB_LITE)		11.5247	8.91734	1.90457	2.73103	3.33535
Solyc00g007160	Retrovirus-related Pol polyprotein from transposon TNT 1-94 (AHRD V3.3 *-* A0A151SHE2_CAJCA)						IPR025312 (PFAM); PTHR33499 (PANTHER); PTHR33499:SF7 (PANTHER); PTHR33499 (PANTHER); cd09272 (CDD)		1.32888	1.41247	0.682109	0.887131	0.72567
Solyc00g007170	Leucine-rich receptor-like protein kinase family protein (AHRD V3.3 --* AT5G46330.2)						mobidb-lite (MOBIDB_LITE); mobidb-lite (MOBIDB_LITE)		0	0	0	0	0.0237045
Solyc00g007190	Phosphatase 2C family protein (AHRD V3.3 *-* U5G7W2_POPTR)		F:GO:0004722; P:GO:0006470	F:protein serine/threonine phosphatase activity; P:protein dephosphorylation	EC:3.1.3.16	Protein-serine/threonine phosphatase	mobidb-lite (MOBIDB_LITE); mobidb-lite (MOBIDB_LITE); PTHR13832:SF304 (PANTHER); IPR015655 (PANTHER)		0.398651	0.476448	0.142513	0.1494	0.373891
Solyc00g007195	Protein phosphatase 2C family protein (AHRD V3.3 *** AT3G51470.2)		F:GO:0004722; P:GO:0006470	F:protein serine/threonine phosphatase activity; P:protein dephosphorylation	EC:3.1.3.16	Protein-serine/threonine phosphatase	IPR001932 (SMART); IPR001932 (PFAM); IPR036457 (G3DSA:3.60.40.GENE3D); IPR015655 (PANTHER); PTHR13832:SF304 (PANTHER); IPR001932 (PROSITE_PROFILES); IPR001932 (CDD); IPR036457 (SUPERFAMILY)		0.48218	0.659653	0.473091	0.361362	0.42361
Solyc00g007200	MLO-like protein (AHRD V3.3 *** A0A0V0IJD9_SOLCH)		P:GO:0006952; C:GO:0016021	P:defense response; C:integral component of membrane			IPR004326 (PFAM); mobidb-lite (MOBIDB_LITE); mobidb-lite (MOBIDB_LITE); mobidb-lite (MOBIDB_LITE); PTHR31942:SF49 (PANTHER); PTHR31942 (PANTHER)		0.462804	0.47277	0.266929	0.199855	0.260074
Solyc00g007220	RING/U-box superfamily protein (AHRD V3.3 *** AT1G20823.1)		C:GO:0016021	C:integral component of membrane			IPR001841 (SMART); IPR001841 (PFAM); IPR013083 (G3DSA:3.30.40.GENE3D); PTHR14155 (PANTHER); PTHR14155:SF187 (PANTHER); IPR001841 (PROSITE_PROFILES); cd16454 (CDD); SSF57850 (SUPERFAMILY)		7.09773	4.40097	38.7734	34.8896	29.7376
Solyc00g007260	Ulp1 protease family protein, putative (AHRD V3.3 *-* Q6L4B6_SOLDE)		P:GO:0006508; F:GO:0008234	P:proteolysis; F:cysteine-type peptidase activity			IPR003653 (PFAM); G3DSA:3.40.395.10 (GENE3D); mobidb-lite (MOBIDB_LITE); mobidb-lite (MOBIDB_LITE); mobidb-lite (MOBIDB_LITE); mobidb-lite (MOBIDB_LITE); mobidb-lite (MOBIDB_LITE); PTHR45370 (PANTHER); PTHR45370:SF1 (PANTHER); IPR003653 (PROSITE_PROFILES); IPR038765 (SUPERFAMILY)		12.8066	11.3967	14.3343	12.6806	12.6139
Solyc00g007270	Eukaryotic translation initiation factor 6 (AHRD V3.3 *** M1C4H3_SOLTU)		P:GO:0042256; F:GO:0043022	P:mature ribosome assembly; F:ribosome binding			IPR002769 (SMART); IPR002769 (TIGRFAM); IPR002769 (PFAM); IPR002769 (PIRSF); G3DSA:3.75.10.10 (GENE3D); IPR002769 (PANTHER); IPR002769 (HAMAP); IPR002769 (CDD); SSF55909 (SUPERFAMILY)		162.547	146.014	180.219	158.111	156.373
Solyc00g007300	Leucine-rich repeat-containing protein, putative (AHRD V3.3 *** B9T2K7_RICCO)		F:GO:0005515	F:protein binding			SM00365 (SMART); IPR003591 (SMART); SM00364 (SMART); IPR032675 (G3DSA:3.80.10.GENE3D); IPR001611 (PFAM); PTHR44513 (PANTHER); PTHR44513:SF1 (PANTHER); IPR001611 (PROSITE_PROFILES); IPR001611 (PROSITE_PROFILES); IPR001611 (PROSITE_PROFILES); IPR001611 (PROSITE_PROFILES); IPR001611 (PROSITE_PROFILES); IPR001611 (PROSITE_PROFILES); IPR001611 (PROSITE_PROFILES); IPR001611 (PROSITE_PROFILES); IPR00161…		23.4327	17.227	67.6095	97.4912	59.2476					0.531155	0.00848845			up
Solyc00g007320	LOW QUALITY:Methyl-CpG-binding domain-containing protein 8 (AHRD V3.3 --* A0A199UGF7_ANACO)		F:GO:0003676; F:GO:0003677; C:GO:0005634	F:nucleic acid binding; F:DNA binding; C:nucleus			mobidb-lite (MOBIDB_LITE); mobidb-lite (MOBIDB_LITE); PTHR37701:SF1 (PANTHER); IPR037472 (PANTHER)		0	0.0179126	0	0	0.0237045
Solyc00g007550	LOW QUALITY:formin-like protein (DUF1421) (AHRD V3.3 --* AT4G28300.1)								0	0.0406715	0	0.0254774	0.0232051
Solyc00g007555	Serine/threonine protein phosphatase 7 long form isogeny (AHRD V3.3 *** A0A151RA30_CAJCA)						IPR019557 (PFAM); PTHR44194 (PANTHER)		0	0.0193234	0	0	0
Solyc00g007560	Serine/threonine protein phosphatase 7 long form isogeny (AHRD V3.3 *** A0A151S6S1_CAJCA)						IPR019557 (PFAM); PTHR44194 (PANTHER)		0.018709	0.0179126	0	0	0
Solyc00g007600	Meiotic recombination protein DMC1-like protein (AHRD V3.3 *-* W9RXM4_9ROSA)		F:GO:0000150; F:GO:0003677; F:GO:0005524; C:GO:0005634; P:GO:0006281; P:GO:0007131; F:GO:0008094	F:recombinase activity; F:DNA binding; F:ATP binding; C:nucleus; P:DNA repair; P:reciprocal meiotic recombination; F:DNA-dependent ATPase activity	EC:3.6.1.3; EC:3.6.1.15	Adenosinetriphosphatase; Nucleoside-triphosphate phosphatase	G3DSA:1.10.150.20 (GENE3D)		0.242843	0.140379	0.115872	0.0939812	0.118495
Solyc00g008570	SPA1-related 2 (AHRD V3.3 --* AT4G11110.1)								7.62256	10.0932	9.64416	20.6229	11.9878					1.10478	0.00499475			up
Solyc00g008580	UDP-glucosyl transferase 73B5 (AHRD V3.3 --* AT2G15480.2)								55.5887	72.3641	54.7343	124.917	74.5695					1.19762	0.00110492			up
Solyc00g008680	Calcium-binding EF hand family protein (AHRD V3.3 *** AT5G08580.2)		F:GO:0005509	F:calcium ion binding			IPR002048 (SMART); IPR002048 (PFAM); G3DSA:1.10.238.10 (GENE3D); IPR002048 (PFAM); G3DSA:1.10.238.10 (GENE3D); IPR002048 (PFAM); G3DSA:1.10.238.10 (GENE3D); PTHR10827:SF53 (PANTHER); PTHR10827 (PANTHER); IPR002048 (PROSITE_PROFILES); IPR002048 (PROSITE_PROFILES); IPR002048 (PROSITE_PROFILES); IPR002048 (PROSITE_PROFILES); IPR002048 (PROSITE_PROFILES); IPR011992 (SUPERFAMILY); IPR011992 (SUPERFAMI…		63.2819	58.648	95.5363	98.1215	88.0449
Solyc00g009020	MALE GAMETOPHYTE DEFECTIVE 1 (AHRD V3.3 *** AT2G21870.1)		P:GO:0009555	P:pollen development			IPR031432 (PFAM); IPR031432 (PANTHER)		156.4	150.728	165.663	149.889	155.014
Solyc00g009030	Sugar transporter protein 8	STP8	C:GO:0016021; F:GO:0022857; P:GO:0055085	C:integral component of membrane; F:transmembrane transporter activity; P:transmembrane transport			IPR003663 (PRINTS); IPR005828 (PFAM); G3DSA:1.20.1250.20 (GENE3D); PTHR23500 (PANTHER); PTHR23500:SF357 (PANTHER); IPR020846 (PROSITE_PROFILES); IPR020846 (CDD); IPR036259 (SUPERFAMILY)		0.102379	0.165082	0.146244	0.163623	0.0705203
Solyc00g009040	Polyadenylate-binding protein (AHRD V3.3 *** M1CCI5_SOLTU)		F:GO:0003723	F:RNA binding			IPR003954 (SMART); IPR002004 (SMART); IPR000504 (SMART); IPR012677 (G3DSA:3.30.70.GENE3D); IPR006515 (TIGRFAM); IPR012677 (G3DSA:3.30.70.GENE3D); IPR000504 (PFAM); IPR002004 (PFAM); IPR012677 (G3DSA:3.30.70.GENE3D); IPR012677 (G3DSA:3.30.70.GENE3D); G3DSA:1.10.1900.10 (GENE3D); mobidb-lite (MOBIDB_LITE); mobidb-lite (MOBIDB_LITE); PTHR24012:SF349 (PANTHER); PTHR24012 (PANTHER); IPR000504 (PROSITE…		2.32669	1.9351	0.0972376	0.226203	0.0946967
Solyc00g009050	UPF0544 protein C5orf45 isogeny (AHRD V3.3 *** A0A151T4T7_CAJCA)						IPR032739 (PFAM); mobidb-lite (MOBIDB_LITE); IPR032739 (PANTHER)		0.473718	0.315808	0.174068	0	0.0473152
Solyc00g009060	Hypoxanthine-guanine phosphoribosyltransferase (AHRD V3.3 *** AT1G71750.1)		F:GO:0004422; P:GO:0006166	F:hypoxanthine phosphoribosyltransferase activity; P:purine ribonucleoside salvage	EC:2.4.2.8	Hypoxanthine phosphoribosyltransferase	IPR000836 (PFAM); G3DSA:3.40.50.2020 (GENE3D); IPR005904 (TIGRFAM); PTHR43340:SF1 (PANTHER); PTHR43340 (PANTHER); IPR000836 (CDD); IPR029057 (SUPERFAMILY)		11.7883	11.3766	17.6373	18.4704	19.06
Solyc00g009080	Late embryogenesis abundant protein, putative (AHRD V3.3 *** A0A072VQC9_MEDTR)						PTHR35706 (PANTHER)		6.28903	6.62242	7.39351	6.32386	6.87078
Solyc00g009090	LRR receptor-like kinase (AHRD V3.3 *** A0A072VNN3_MEDTR)		F:GO:0004672; F:GO:0005515; F:GO:0005524; P:GO:0006468	F:protein kinase activity; F:protein binding; F:ATP binding; P:protein phosphorylation			PR00019 (PRINTS); IPR000719 (SMART); IPR003591 (SMART); G3DSA:3.30.200.20 (GENE3D); IPR001611 (PFAM); IPR001611 (PFAM); IPR013210 (PFAM); IPR000719 (PFAM); IPR032675 (G3DSA:3.80.10.GENE3D); IPR032675 (G3DSA:3.80.10.GENE3D); G3DSA:1.10.510.10 (GENE3D); IPR032675 (G3DSA:3.80.10.GENE3D); mobidb-lite (MOBIDB_LITE); mobidb-lite (MOBIDB_LITE); PTHR27000 (PANTHER); PTHR27000:SF33 (PANTHER); IPR001611 (P…		0.412058	0.388878	0	0.0509547	0
Solyc00g009100	30S ribosomal protein S1 (AHRD V3.3 *** A0A072VPA0_MEDTR)		F:GO:0003676	F:nucleic acid binding			IPR022967 (SMART); IPR003029 (PFAM); G3DSA:2.40.50.140 (GENE3D); PTHR15838:SF2 (PANTHER); IPR037320 (PANTHER); IPR003029 (PROSITE_PROFILES); IPR003029 (PROSITE_PROFILES); cd04465 (CDD); IPR012340 (SUPERFAMILY); IPR012340 (SUPERFAMILY); IPR012340 (SUPERFAMILY)		14.8644	14.1178	32.7453	29.7793	30.815
Solyc00g009110	inositol-1,4,5-triphosphate-5-phosphatase 2	5pt2	P:GO:0046856	P:phosphatidylinositol dephosphorylation			IPR000300 (SMART); IPR005135 (PFAM); IPR036691 (G3DSA:3.60.10.GENE3D); PTHR11200 (PANTHER); PTHR11200:SF128 (PANTHER); IPR036691 (SUPERFAMILY)		46.8746	62.8522	13.1317	10.631	13.4633
Solyc00g009120	Short-chain dehydrogenase/reductase family protein (AHRD V3.3 *** D7LXC9_ARALL)		C:GO:0016021	C:integral component of membrane			G3DSA:3.40.50.720 (GENE3D); PTHR24320:SF124 (PANTHER); PTHR24320 (PANTHER); IPR036291 (SUPERFAMILY)		14.739	23.7933	4.42138	2.98764	4.62386
Solyc00g009140	NAD(P)-binding Rossmann-fold superfamily protein (AHRD V3.3 *** AT4G09750.1)		C:GO:0016021	C:integral component of membrane			IPR002347 (PRINTS); G3DSA:3.40.50.720 (GENE3D); G3DSA:3.40.50.720 (GENE3D); PTHR24320 (PANTHER); PTHR24320:SF124 (PANTHER); PTHR24320:SF124 (PANTHER); IPR036291 (SUPERFAMILY)		8.20967	10.5851	38.0374	37.3389	45.9566
Solyc00g009141	Microsomal signal peptidase 25 kDa subunit (AHRD V3.3 *-* G7KBX4_MEDTR)		C:GO:0005787; P:GO:0006465; F:GO:0008233; C:GO:0016021	C:signal peptidase complex; P:signal peptide processing; F:peptidase activity; C:integral component of membrane			IPR009582 (PFAM); IPR009582 (PANTHER)		15.6862	16.1849	17.9033	18.6321	16.8643
Solyc00g009540	PIF1 helicase (AHRD V3.3 *** G7J5Q6_MEDTR)		P:GO:0000723; F:GO:0003678; F:GO:0005524; P:GO:0006281	P:telomere maintenance; F:DNA helicase activity; F:ATP binding; P:DNA repair	EC:3.6.1.15	Nucleoside-triphosphate phosphatase	IPR003840 (PFAM); IPR010285 (PFAM); PTHR44114 (PANTHER); PTHR44114:SF2 (PANTHER); IPR027417 (SUPERFAMILY)		0	0.0193234	0.0246837	0	0.0231387
Solyc00g009760	LOW QUALITY:Senescence-associated protein (AHRD V3.3 *-* A0A072THZ1_MEDTR)						mobidb-lite (MOBIDB_LITE); mobidb-lite (MOBIDB_LITE); PTHR33047 (PANTHER)		17.8235	24.7093	20.6336	49.8101	26.2569					1.27949	0.00318945			up
Solyc00g010525	Tetratricopeptide repeat (TPR)-like superfamily protein (AHRD V3.3 --* AT5G46400.3)						mobidb-lite (MOBIDB_LITE); mobidb-lite (MOBIDB_LITE); PTHR33187 (PANTHER)		7.89372	11.2934	10.7864	21.9418	11.6735					1.03059	0.00193668			up
Solyc00g010530	protein FLOWERING locus D-like protein (AHRD V3.3 --* AT3G10390.4)						mobidb-lite (MOBIDB_LITE)		0.238053	0.526982	0.150336	0.324915	0.258365
Solyc00g010750	Guanylate-binding family protein (AHRD V3.3 *-* AT5G46070.1)		F:GO:0003924; F:GO:0005525	F:GTPase activity; F:GTP binding	EC:3.6.1.15	Nucleoside-triphosphate phosphatase	G3DSA:3.40.50.300 (GENE3D); IPR015894 (PFAM); PTHR10751 (PANTHER); PTHR10751:SF44 (PANTHER)		0.257289	0.398643	0.12156	0.530879	0.329217
Solyc00g010755	D-alanine-D-alanine ligase (AHRD V3.3 *-* G7KW01_MEDTR)		F:GO:0005524; F:GO:0008716; F:GO:0046872	F:ATP binding; F:D-alanine-D-alanine ligase activity; F:metal ion binding	EC:6.3.2.4	D-alanine--D-alanine ligase	G3DSA:3.30.470.20 (GENE3D); PTHR23132 (PANTHER); PTHR23132:SF0 (PANTHER)		0	0.0213481	0	0	0
Solyc00g010760	LOW QUALITY:DNA helicase homolog, putative (AHRD V3.3 *-* Q1EPC6_MUSAC)		P:GO:0000723; F:GO:0003678; F:GO:0005524; P:GO:0006281	P:telomere maintenance; F:DNA helicase activity; F:ATP binding; P:DNA repair	EC:3.6.1.15	Nucleoside-triphosphate phosphatase	IPR010285 (PFAM); IPR003840 (PFAM); PTHR44114 (PANTHER); PTHR44114:SF2 (PANTHER); IPR027417 (SUPERFAMILY)		0	0	0.024914	0	0.0241764
Solyc00g011150	LOW QUALITY:photosystem II stability/assembly factor, chloroplast (HCF136) (AHRD V3.3 --* AT5G23120.2)						mobidb-lite (MOBIDB_LITE)		13.0328	20.6249	15.0002	28.7464	18.7288
Solyc00g011160	Glucan endo-1,3-beta-glucosidase, basic vacuolar isoform (AHRD V3.3 --* E13B_HEVBR)								31.4502	38.1047	31.1655	63.5711	42.5936					1.03627	0.0132707			up
Solyc00g011170	LOW QUALITY:Senescence-associated protein, putative (AHRD V3.3 *-* A0A072TJH8_MEDTR)		C:GO:0005634; P:GO:0006355; F:GO:0043565; F:GO:0046982	C:nucleus; P:regulation of transcription, DNA-templated; F:sequence-specific DNA binding; F:protein heterodimerization activity			PTHR33047 (PANTHER)		0.0378671	0.0833678	0.0719628	0.126223	0.0947905
Solyc00g011677	histone-lysine N-methyltransferase SUVR5 (AHRD V3.3 --* AT2G23740.6)								0	0	0	0	0.0231387
Solyc00g011870	LOW QUALITY:Protein phosphatase 2C family protein (AHRD V3.3 *-* AT4G31860.1)		F:GO:0004722; P:GO:0006470	F:protein serine/threonine phosphatase activity; P:protein dephosphorylation	EC:3.1.3.16	Protein-serine/threonine phosphatase	IPR001932 (PFAM); IPR036457 (G3DSA:3.60.40.GENE3D); PTHR13832:SF385 (PANTHER); IPR015655 (PANTHER); IPR001932 (PROSITE_PROFILES); IPR036457 (SUPERFAMILY)		0.018709	0	0	0.047176	0
Solyc00g011880	Protein AIG2-like protein (AHRD V3.3 *** A0A0B0P003_GOSAR)						G3DSA:3.10.490.10 (GENE3D); IPR009288 (PFAM); PTHR31544 (PANTHER); PTHR31544:SF3 (PANTHER); IPR013024 (CDD); IPR036568 (SUPERFAMILY)		8.76435	8.36861	13.0989	12.7615	13.6393
Solyc00g011890	L-arabinokinase (AHRD V3.3 *** ARAK_ARATH)		F:GO:0005524; F:GO:0005534	F:ATP binding; F:galactose binding			PR00959 (PRINTS); G3DSA:3.40.50.2000 (GENE3D); IPR013750 (PFAM); IPR012369 (PIRSF); IPR006204 (PFAM); IPR019539 (PFAM); G3DSA:3.40.50.2000 (GENE3D); PF13528 (PFAM); IPR036554 (G3DSA:3.30.70.GENE3D); PTHR10457:SF19 (PANTHER); PTHR10457 (PANTHER); PTHR10457:SF19 (PANTHER); SSF53756 (SUPERFAMILY); IPR020568 (SUPERFAMILY); IPR036554 (SUPERFAMILY)		116.338	108.945	329.238	357.74	336.732
Solyc00g012430	LOW QUALITY:alpha/beta-Hydrolases superfamily protein (AHRD V3.3 --* AT5G27320.1)		F:GO:0004497; P:GO:0055114	F:monooxygenase activity; P:oxidation-reduction process			mobidb-lite (MOBIDB_LITE); PTHR34141 (PANTHER)		6.02703	8.34492	6.93955	18.5271	10.364					1.4235	9.43254e-05			up
Solyc00g012440	Senescence-associated protein (AHRD V3.3 *-* A0A072THH1_MEDTR)						PTHR33047 (PANTHER)		2.58719	3.58261	2.52751	5.84462	3.51019					1.21759	0.0311992			up
Solyc00g012702	S-acyltransferase (AHRD V3.3 --* A0A0Q3JEE4_BRADI)						mobidb-lite (MOBIDB_LITE); mobidb-lite (MOBIDB_LITE); mobidb-lite (MOBIDB_LITE)		0	0.0213481	0	0	0
Solyc00g013120	LOW protein: NADH-ubiquinone oxidoreductase chain-like protein (AHRD V3.3 *-* ATMG01330.1)						mobidb-lite (MOBIDB_LITE); mobidb-lite (MOBIDB_LITE)		0.039665	0.140541	0.0717325	0.073235	0.0946304
Solyc00g013133	Caffeoyl-CoA O-methyltransferase (AHRD V3.3 --* CAMT_MESCR)		C:GO:0005739	C:mitochondrion					0	0	0.0505495	0	0.0237045
Solyc00g013140	NADH-ubiquinone oxidoreductase chain 5 (AHRD V3.3 *** NU5M_WHEAT)		F:GO:0008137; P:GO:0042773	F:NADH dehydrogenase (ubiquinone) activity; P:ATP synthesis coupled electron transport	EC:1.6.99.5; EC:1.6.99.3; EC:1.6.5.3	Acting on NADH or NADPH; NADH dehydrogenase; NADH:ubiquinone reductase (H(+)-translocating)	PR01434 (PRINTS); IPR001750 (PFAM); IPR003945 (TIGRFAM); PTHR42829:SF2 (PANTHER); PTHR42829 (PANTHER)		0.361464	0.472407	0.496644	0.932804	0.448984
Solyc00g013150	LOW QUALITY:U-box domain-containing protein kinase family protein (AHRD V3.3 --* AT5G61550.4)								0.123258	0.0619388	0.0505495	0.094352	0.0231387
Solyc00g013155	Cytochrome c oxidase subunit 2 (AHRD V3.3 *-* F8K8N5_BRANA)		F:GO:0003824; F:GO:0005488; C:GO:0005739; P:GO:0006811; C:GO:0016020; P:GO:0046034; P:GO:0055114	F:catalytic activity; F:binding; C:mitochondrion; P:ion transport; C:membrane; P:ATP metabolic process; P:oxidation-reduction process					0.0588232	0.104716	0.121921	0.148318	0.0926876
Solyc00g013160	NADH dehydrogenase subunit 4 (AHRD V3.3 *-* A0A142D7X4_ORYMI)		C:GO:0005739	C:mitochondrion			mobidb-lite (MOBIDB_LITE)		0.311772	0.369264	0.676065	0.67457	0.401169
Solyc00g013170	LOW QUALITY:myosin family protein with Dil (AHRD V3.3 --* AT5G20490.2)								0.140169	0.438598	0.697578	0.626998	0.398528
Solyc00g013180	NADH-ubiquinone oxidoreductase chain 4 (AHRD V3.3 *-* A0A142I0Y7_NICSY)		F:GO:0008137; P:GO:0042773	F:NADH dehydrogenase (ubiquinone) activity; P:ATP synthesis coupled electron transport	EC:1.6.99.5; EC:1.6.99.3; EC:1.6.5.3	Acting on NADH or NADPH; NADH dehydrogenase; NADH:ubiquinone reductase (H(+)-translocating)	IPR003918 (PRINTS); IPR001750 (PFAM); PTHR43507:SF6 (PANTHER); IPR003918 (PANTHER)		0.159931	0.228803	0.100147	0.323752	0.142199
Solyc00g013181	S-adenosyl-L-methionine-dependent methyltransferases superfamily protein (AHRD V3.3 --* AT1G08125.3)		C:GO:0005739; F:GO:0008137; C:GO:0016020; C:GO:0016021; P:GO:0042773; P:GO:0055114	C:mitochondrion; F:NADH dehydrogenase (ubiquinone) activity; C:membrane; C:integral component of membrane; P:ATP synthesis coupled electron transport; P:oxidation-reduction process			mobidb-lite (MOBIDB_LITE)		0.039665	0.0784406	0.100377	0.224087	0.093659
Solyc00g014395	Pentatricopeptide repeat (PPR) superfamily protein (AHRD V3.3 --* AT3G14730.1)						mobidb-lite (MOBIDB_LITE); mobidb-lite (MOBIDB_LITE)		0	0	0.0900059	0.0222803	0.0473152
Solyc00g014790	LOW QUALITY:P-loop nucleoside triphosphate hydrolase superfamily protein (AHRD V3.3 --* AT5G37165.1)		C:GO:0005739	C:mitochondrion					0.0383164	0.0212673	0.0499584	0.097549	0.0468432
Solyc00g014810	LOW QUALITY:hypoxia-responsive family protein / zinc finger (C3HC4-type RING finger) family protein (AHRD V3.3 --* AT3G48030.2)								0	0	0	0.0248957	0
Solyc00g014820	LOW QUALITY:Pentatricopeptide repeat (PPR) superfamily protein (AHRD V3.3 --* AT5G65560.3)								0	0	0	0.047176	0
Solyc00g014830	NADH dehydrogenase subunit 7 (AHRD V3.3 *** A0A0C5B9X5_9SOLA)		F:GO:0016651; F:GO:0048038; F:GO:0051287; P:GO:0055114	F:oxidoreductase activity, acting on NAD(P)H; F:quinone binding; F:NAD binding; P:oxidation-reduction process			IPR038290 (G3DSA:1.10.645.GENE3D); IPR038290 (G3DSA:1.10.645.GENE3D); IPR001135 (PFAM); mobidb-lite (MOBIDB_LITE); mobidb-lite (MOBIDB_LITE); PTHR11993:SF10 (PANTHER); PTHR11993:SF10 (PANTHER); PTHR11993 (PANTHER); IPR029014 (SUPERFAMILY)		0.177959	0.338567	0.22593	0.643246	0.327009
Solyc00g014840	LOW QUALITY:Basic-leucine zipper (bZIP) transcription factor family protein (AHRD V3.3 --* AT2G31370.7)						mobidb-lite (MOBIDB_LITE)		0.0626367	0.10261	0.0493673	0.1494	0.116825
Solyc00g014850	LOW QUALITY:Transcription factor jumonji (jmj) family protein / zinc finger (C5HC2 type) family protein (AHRD V3.3 --* AT1G08620.4)		C:GO:0005739	C:mitochondrion					0	0.106498	0.0966465	0.0999791	0.0231387
Solyc00g014860	LOW QUALITY:Pectin lyase-like superfamily protein (AHRD V3.3 --* AT3G61490.5)						mobidb-lite (MOBIDB_LITE); mobidb-lite (MOBIDB_LITE)		0	0	0.0470488	0	0
Solyc00g017540	Signal recognition particle subunit SRP72 (AHRD V3.3 *-* K4D938_SOLLC)		F:GO:0005515; P:GO:0006614	F:protein binding; P:SRP-dependent cotranslational protein targeting to membrane			IPR011990 (G3DSA:1.25.40.GENE3D); IPR026270 (PANTHER)		0.039665	0.0797706	0.0246837	0	0.0231387
Solyc00g017550	Signal recognition particle subunit SRP72 (AHRD V3.3 *-* K4D938_SOLLC)		F:GO:0005515; P:GO:0006614	F:protein binding; P:SRP-dependent cotranslational protein targeting to membrane			IPR011990 (G3DSA:1.25.40.GENE3D); IPR026270 (PANTHER)		0.0401142	0.0212673	0	0	0
Solyc00g018970	LOW QUALITY:CYCLIN B2-4 (AHRD V3.3 --* AT1G76310.4)						PTHR33047:SF20 (PANTHER); PTHR33047 (PANTHER)		0.0383164	0.125741	0.0751027	0.147155	0.0932534
Solyc00g019730	Cytochrome c oxidase subunit 3 (AHRD V3.3 *** COX3_HELAN)		F:GO:0004129; C:GO:0016020; P:GO:0019646	F:cytochrome-c oxidase activity; C:membrane; P:aerobic electron transport chain	EC:1.9.3.1	Cytochrome-c oxidase	IPR013833 (G3DSA:1.20.120.GENE3D); IPR000298 (PFAM); G3DSA:1.10.287.70 (GENE3D); PTHR11403:SF7 (PANTHER); IPR024791 (PANTHER); IPR000298 (PROSITE_PROFILES); IPR033945 (CDD); IPR035973 (SUPERFAMILY)		0.261334	0.250232	0.220656	0.620991	0.398056
Solyc00g019740	ATPase subunit 8 (AHRD V3.3 *** A0A0K1ZF72_SOLCA)		C:GO:0005739; C:GO:0016021	C:mitochondrion; C:integral component of membrane			IPR009455 (PFAM); IPR003319 (PFAM); PTHR36816 (PANTHER)		0.341857	0.596123	0.317893	1.03841	0.47002
Solyc00g019750	LOW QUALITY:transmembrane protein, putative (DUF247) (AHRD V3.3 --* AT2G28580.6)								0.0591953	0.125902	0.0931458	0.321821	0.092754
Solyc00g019950	NADH dehydrogenase subunit 9 (AHRD V3.3 *** ATMG00070.1)		F:GO:0008137; P:GO:0055114	F:NADH dehydrogenase (ubiquinone) activity; P:oxidation-reduction process	EC:1.6.99.5; EC:1.6.99.3; EC:1.6.5.3	Acting on NADH or NADPH; NADH dehydrogenase; NADH:ubiquinone reductase (H(+)-translocating)	IPR037232 (G3DSA:3.30.460.GENE3D); IPR001268 (PFAM); PTHR10884:SF10 (PANTHER); PTHR10884 (PANTHER); IPR001268 (PRODOM); IPR010218 (HAMAP); IPR037232 (SUPERFAMILY)		0.0582968	0.0179126	0.0999168	0.151515	0.047409
Solyc00g019970	LOW QUALITY:protein kinase family protein (AHRD V3.3 --* AT4G12020.9)						mobidb-lite (MOBIDB_LITE)		0.020956	0.20927	0.0962857	0.595596	0.115959
Solyc00g019980	LOW QUALITY:FAM91 carboxy-terminus protein (AHRD V3.3 --* AT1G35220.5)		F:GO:0003723; F:GO:0003735; P:GO:0006412; C:GO:0009507; C:GO:0015934; F:GO:0016740	F:RNA binding; F:structural constituent of ribosome; P:translation; C:chloroplast; C:large ribosomal subunit; F:transferase activity					0.0627138	0.203729	0.416052	0.537958	0.282147
Solyc00g019990	LOW QUALITY:Leucine-rich repeat receptor-like protein kinase family protein (AHRD V3.3 --* AT2G33170.2)								0.0191582	0.0599141	0.071602	0.175644	0.0237045
Solyc00g020000	LOW QUALITY:Mitogen-activated protein kinase (AHRD V3.3 --* A0A0E0HQW2_ORYNI)								0	0.0817145	0.122282	0.169435	0.118335
Solyc00g020010	LOW QUALITY:Kinesin-like calmodulin-binding protein (AHRD V3.3 --* A0A199VU23_ANACO)						mobidb-lite (MOBIDB_LITE)		0.0401142	0.149114	0.0754635	0.119644	0.117297
Solyc00g020020	LOW QUALITY:DEAD-box ATP-dependent RNA helicase 49 (AHRD V3.3 --* RH49_ARATH)		C:GO:0005739	C:mitochondrion			mobidb-lite (MOBIDB_LITE); mobidb-lite (MOBIDB_LITE)		0.102379	0.14179	0.222429	0.287231	0.117024
Solyc00g020030	LOW QUALITY:TBP-associated factor 2 (AHRD V3.3 --* AT1G73960.3)								0	0.0426154	0.0466881	0	0
Solyc00g020040	Cytochrome c biogenesis B (AHRD V3.3 *** A0A0C5ARM5_HYONI)		F:GO:0015232; P:GO:0015886; C:GO:0016020; P:GO:0017004	F:heme transporter activity; P:heme transport; C:membrane; P:cytochrome complex assembly			mobidb-lite (MOBIDB_LITE); IPR003544 (PANTHER)		0.0374179	0.0212673	0.0746421	0.125642	0.0720574
Solyc00g020540	Aminotransferase-like protein (AHRD V3.3 *-* Q6EQM2_ORYSJ)						IPR019557 (PFAM); mobidb-lite (MOBIDB_LITE); mobidb-lite (MOBIDB_LITE); IPR006904 (PANTHER); PTHR16007:SF40 (PANTHER)		0.0208789	0	0	0	0
Solyc00g020545	Ferric reductase oxidase (AHRD V3.3 *-* V9HYU8_MANES)		C:GO:0016021; F:GO:0016491; P:GO:0055114	C:integral component of membrane; F:oxidoreductase activity; P:oxidation-reduction process			IPR013130 (PFAM); mobidb-lite (MOBIDB_LITE); mobidb-lite (MOBIDB_LITE); mobidb-lite (MOBIDB_LITE); PTHR11972 (PANTHER); PTHR11972:SF62 (PANTHER); IPR036915 (SUPERFAMILY)		0.119213	0	0.090597	0.0445606	0.141107
Solyc00g021630	NADH-ubiquinone oxidoreductase chain 6 (AHRD V3.3 *** A0A075VXD0_CAPAN)		F:GO:0008137; P:GO:0055114	F:NADH dehydrogenase (ubiquinone) activity; P:oxidation-reduction process	EC:1.6.99.5; EC:1.6.99.3; EC:1.6.5.3	Acting on NADH or NADPH; NADH dehydrogenase; NADH:ubiquinone reductase (H(+)-translocating)	IPR001457 (PFAM); G3DSA:1.20.120.1200 (GENE3D); PTHR33269 (PANTHER); PTHR33269:SF4 (PANTHER)		0.0574746	0.191891	0.0748724	0.421882	0.140974
Solyc00g021640	Ribosomal protein S4 (AHRD V3.3 *** A0A142I0Z6_NICSY)		F:GO:0003723	F:RNA binding			IPR002942 (SMART); IPR036986 (G3DSA:3.10.290.GENE3D); IPR002942 (PFAM); PTHR11831:SF12 (PANTHER); IPR022801 (PANTHER); IPR002942 (PROSITE_PROFILES); IPR002942 (CDD); SSF55174 (SUPERFAMILY)		0.233187	0.470786	0.367852	1.04327	0.679533
Solyc00g021650	LOW QUALITY:Tetratricopeptide repeat (TPR)-like superfamily protein (AHRD V3.3 --* AT5G09950.3)								0.0374179	0	0.0246837	0.100746	0.0231387
Solyc00g022070	beta glucosidase 8 (AHRD V3.3 --* AT3G62750.4)								0	0.0179126	0.0217741	0	0
Solyc00g022080	30S ribosomal protein S4, chloroplastic (AHRD V3.3 --* RR4_EQUHY)								0	0	0	0.0248957	0.0241764
Solyc00g022090	Formyltetrahydrofolate deformylase 1, mitochondrial (AHRD V3.3 --* PURU1_ARATH)								0.0374179	0.0426154	0.0754635	0.175644	0.0483529
Solyc00g022100	Ribosomal protein L10 (AHRD V3.3 *** E0D3E6_SOLLC)		C:GO:0005739; C:GO:0005840	C:mitochondrion; C:ribosome					0.414599	1.05014	0.79112	1.75111	0.853095
Solyc00g022103	Transducin family protein / WD-40 repeat family protein (AHRD V3.3 --* AT5G43930.4)						mobidb-lite (MOBIDB_LITE); mobidb-lite (MOBIDB_LITE)		0.416397	0.493836	1.69931	1.64411	1.1597
Solyc00g022107	Ribosomal protein L2 (AHRD V3.3 *** A0A142I0Z9_NICSY)		F:GO:0003735; C:GO:0005840; P:GO:0006412	F:structural constituent of ribosome; C:ribosome; P:translation			IPR002171 (SMART); IPR022666 (PFAM); G3DSA:2.40.50.140 (GENE3D); mobidb-lite (MOBIDB_LITE); mobidb-lite (MOBIDB_LITE); mobidb-lite (MOBIDB_LITE); PTHR13691:SF34 (PANTHER); IPR002171 (PANTHER); IPR012340 (SUPERFAMILY)		0.333472	0.880027	0.967007	2.00131	1.01347
Solyc00g023570	GDSL-like Lipase/Acylhydrolase superfamily protein (AHRD V3.3 --* AT1G75920.2)								0.018709	0.0213481	0	0.0248957	0.0463438
Solyc00g023580	Thioredoxin superfamily protein (AHRD V3.3 --* AT1G07700.4)								0	0	0.0746421	0.100746	0
Solyc00g023590	LOW QUALITY:Pectin lyase-like superfamily protein (AHRD V3.3 --* AT1G78400.1)						mobidb-lite (MOBIDB_LITE); mobidb-lite (MOBIDB_LITE)		0	0.0213481	0	0.0248957	0.0231387
Solyc00g023600	LOW QUALITY:SERINE CARBOXYPEPTIDASE-LIKE 49 (AHRD V3.3 --* AT3G10410.1)		C:GO:0005739	C:mitochondrion					0	0.0212673	0	0.0497914	0
Solyc00g023700	Transcription elongation factor SPT5 (AHRD V3.3 --* M4C8W3_BRARP)								0	0	0.024914	0	0
Solyc00g023710	LOW QUALITY:Maturase K (AHRD V3.3 --* MATK_OPUQU)								0	0.0426154	0	0.0222803	0
Solyc00g024150	Transcriptional coactivator/pterin dehydratase (AHRD V3.3 *** AT5G51110.1)		P:GO:0006729; F:GO:0008124	P:tetrahydrobiopterin biosynthetic process; F:4-alpha-hydroxytetrahydrobiopterin dehydratase activity	EC:4.2.1.96	4a-hydroxytetrahydrobiopterin dehydratase	IPR001533 (PFAM); IPR036428 (G3DSA:3.30.1360.GENE3D); IPR001533 (PANTHER); PTHR12599:SF8 (PANTHER); IPR036428 (SUPERFAMILY)		21.2872	38.4969	47.9595	63.9575	79.0847	0.881321	0.000227879	0.71943	1.06834e-06	0.419049	0.00947343	up	up	up
Solyc00g024160	LOW QUALITY:SBP (S-ribonuclease binding protein) family protein (AHRD V3.3 *** AT4G17680.1)		F:GO:0004842; P:GO:0016567; F:GO:0016874	F:ubiquitin-protein transferase activity; P:protein ubiquitination; F:ligase activity			PF13920 (PFAM); IPR013083 (G3DSA:3.30.40.GENE3D); IPR017066 (PIRSF); mobidb-lite (MOBIDB_LITE); mobidb-lite (MOBIDB_LITE); mobidb-lite (MOBIDB_LITE); PTHR42647:SF13 (PANTHER); IPR017066 (PANTHER); IPR001841 (PROSITE_PROFILES)		0.0984882	0.0179126	0.1247	0.119459	0.071558
Solyc00g024570	LOW QUALITY:F-box protein, putative (AHRD V3.3 *-* A2Q1T0_MEDTR)		F:GO:0005515	F:protein binding			IPR001810 (SMART); IPR032675 (G3DSA:3.80.10.GENE3D); IPR001810 (PFAM); PTHR31639 (PANTHER); IPR001810 (PROSITE_PROFILES); SSF52058 (SUPERFAMILY); IPR036047 (SUPERFAMILY)		0	0.0391799	0	0	0
Solyc00g025290	Alpha-1,4 glucan phosphorylase L-2 isozyme (AHRD V3.3 *-* W9S278_9ROSA)		C:GO:0005739	C:mitochondrion			mobidb-lite (MOBIDB_LITE); mobidb-lite (MOBIDB_LITE); mobidb-lite (MOBIDB_LITE)		0.118918	0.284194	0.297171	0.372405	0.356429
Solyc00g025300	LOW QUALITY:transmembrane protein (AHRD V3.3 *-* AT2G07674.2)		C:GO:0005739; C:GO:0016020	C:mitochondrion; C:membrane			mobidb-lite (MOBIDB_LITE); PTHR35289 (PANTHER); PD020792 (PRODOM)		0.0208789	0	0	0	0
Solyc00g025400	LOW QUALITY:basic helix-loop-helix (bHLH) DNA-binding superfamily protein (AHRD V3.3 --* AT2G42280.3)						mobidb-lite (MOBIDB_LITE); mobidb-lite (MOBIDB_LITE)		0	0.0213481	0.0505495	0.0752687	0
Solyc00g026160	Ferric reductase oxidase (AHRD V3.3 *** V9HYU8_MANES)		C:GO:0016020; F:GO:0016491; P:GO:0055114	C:membrane; F:oxidoreductase activity; P:oxidation-reduction process			IPR000778 (PRINTS); IPR013112 (PFAM); IPR013121 (PFAM); IPR039261 (G3DSA:3.40.50.GENE3D); G3DSA:2.40.30.10 (GENE3D),SFLDG01168 (SFLD),SFLDS00052 (SFLD); PTHR11972 (PANTHER); PTHR11972:SF62 (PANTHER); IPR017927 (PROSITE_PROFILES); cd06186 (CDD); IPR039261 (SUPERFAMILY); IPR017938 (SUPERFAMILY)		0.236115	0.0850693	0.0505495	0.0764321	0.0694826
Solyc00g027770	Pectinesterase (AHRD V3.3 *** A0A0V0I597_SOLCH)		F:GO:0030599; P:GO:0042545	F:pectinesterase activity; P:cell wall modification	EC:3.1.1.11; EC:3.1.1.1	Pectinesterase; Carboxylesterase	IPR000070 (PFAM); IPR012334 (G3DSA:2.160.20.GENE3D); PTHR31321:SF12 (PANTHER); PTHR31321 (PANTHER); IPR011050 (SUPERFAMILY)		62.5245	57.998	65.46	57.5569	65.0512
Solyc00g030000	LOW QUALITY:Cellulose synthase (AHRD V3.3 *** A0A118J5T2_CYNCS)		C:GO:0016020; F:GO:0016760; P:GO:0030244	C:membrane; F:cellulose synthase (UDP-forming) activity; P:cellulose biosynthetic process	EC:2.4.1.12	Cellulose synthase (UDP-forming)	IPR005150 (PFAM); IPR029044 (G3DSA:3.90.550.GENE3D); PTHR13301:SF41 (PANTHER); PTHR13301 (PANTHER); IPR029044 (SUPERFAMILY)		0	0	0.147066	0.561135	0.304736
Solyc00g030100	LOW QUALITY:Mitogen activated protein kinase kinase kinase-like protein (AHRD V3.3 --* AT2G42640.4)								0.039665	0.0585033	0.0501887	0.0694563	0.0705203
Solyc00g030215	Two-component response regulator ARR17 (AHRD V3.3 --* ARR17_ARATH)						mobidb-lite (MOBIDB_LITE); mobidb-lite (MOBIDB_LITE)		0	0	0	0	0.0232051
Solyc00g030510	Pectin lyase-like superfamily protein (AHRD V3.3 *** AT3G07820.1)	PG38-1	F:GO:0004650; P:GO:0005975	F:polygalacturonase activity; P:carbohydrate metabolic process	EC:3.2.1.15	Polygalacturonase	IPR006626 (SMART); IPR000743 (PFAM); IPR012334 (G3DSA:2.160.20.GENE3D); PTHR31375:SF37 (PANTHER); PTHR31375 (PANTHER); IPR011050 (SUPERFAMILY)		0.020956	0	0	0	0
Solyc00g030520	Endoplasmic reticulum vesicle transporter protein (AHRD V3.3 *-* AT3G22290.2)		C:GO:0016021; F:GO:0016853	C:integral component of membrane; F:isomerase activity			IPR012936 (PFAM); PTHR10984 (PANTHER); PTHR10984:SF25 (PANTHER)		4.57702	4.48452	5.45317	6.24606	4.8897
Solyc00g030820	LOW QUALITY:Maturase K (AHRD V3.3 --* U5YV62_9POAL)						mobidb-lite (MOBIDB_LITE); mobidb-lite (MOBIDB_LITE)		0.136278	0.161194	0.11819	0.261754	0.141474
Solyc00g031030	LOW QUALITY:2-oxoglutarate (2OG) and Fe(II)-dependent oxygenase superfamily protein (AHRD V3.3 *** AT3G46490.1)		F:GO:0016491; P:GO:0055114	F:oxidoreductase activity; P:oxidation-reduction process			PR00682 (PRINTS); IPR026992 (PFAM); IPR027443 (G3DSA:2.60.120.GENE3D); IPR005123 (PFAM); PTHR10209 (PANTHER); PTHR10209:SF361 (PANTHER); IPR005123 (PROSITE_PROFILES); SSF51197 (SUPERFAMILY)		0	0	0.024914	0	0
Solyc00g032030	LOW QUALITY:E3 ubiquitin-protein ligase (AHRD V3.3 *-* K4BFX6_SOLLC)		F:GO:0005515; C:GO:0005634; P:GO:0006511; P:GO:0007275; F:GO:0008270	F:protein binding; C:nucleus; P:ubiquitin-dependent protein catabolic process; P:multicellular organism development; F:zinc ion binding			IPR013083 (G3DSA:3.30.40.GENE3D); IPR018121 (PFAM); IPR004162 (PANTHER); PTHR10315:SF43 (PANTHER); IPR013010 (PROSITE_PROFILES); IPR008974 (SUPERFAMILY)		0.0757343	0.0405907	0.0217741	0	0.0231387
Solyc00g032943	glutamate receptor 3.6 (AHRD V3.3 --* AT3G51480.4)						mobidb-lite (MOBIDB_LITE); mobidb-lite (MOBIDB_LITE)		0	0	0	0.0247103	0
Solyc00g032947	Salicylic acid carboxyl methyltransferase (AHRD V3.3 *-* A0A125QZJ1_9ROSI)		F:GO:0008168	F:methyltransferase activity			IPR005299 (PFAM); G3DSA:1.10.1200.270 (GENE3D); IPR005299 (PANTHER); PTHR31009:SF6 (PANTHER); PTHR31009:SF6 (PANTHER); IPR005299 (PANTHER); IPR029063 (SUPERFAMILY)		0	0.236916	0.0217741	0	0
Solyc00g036320	ARID/BRIGHT DNA-binding domain-containing protein (AHRD V3.3 *-* AT1G76510.4)		F:GO:0003677	F:DNA binding			IPR001606 (SMART); SM01014 (SMART); IPR001606 (PFAM); IPR036431 (G3DSA:1.10.150.GENE3D); mobidb-lite (MOBIDB_LITE); PTHR15348 (PANTHER); PTHR15348:SF14 (PANTHER); IPR001606 (PROSITE_PROFILES); IPR036431 (SUPERFAMILY)		0.0792528	0.115596	0	0	0
Solyc00g036520	LOW QUALITY:RNA-binding (RRM/RBD/RNP motifs) family protein (AHRD V3.3 --* AT3G10845.1)								0	0	0.0246837	0	0
Solyc00g036530	LOW QUALITY:P-loop containing nucleoside triphosphate hydrolases superfamily protein (AHRD V3.3 --* AT2G28290.6)								0	0	0	0.0248957	0
Solyc00g039990	LOW QUALITY:CCA tRNA nucleotidyltransferase (AHRD V3.3 *-* W9SEV9_9ROSA)		F:GO:0003723; P:GO:0006396; F:GO:0016779	F:RNA binding; P:RNA processing; F:nucleotidyltransferase activity			PTHR13734:SF5 (PANTHER); PTHR13734 (PANTHER); SSF81891 (SUPERFAMILY)		0.0591953	0.0212673	0.0466881	0.0494207	0.0705477
Solyc00g042640	LOW QUALITY:Helicase-like protein (AHRD V3.3 *-* Q9AYF0_ORYSJ)		P:GO:0000723; F:GO:0003678; P:GO:0006281	P:telomere maintenance; F:DNA helicase activity; P:DNA repair	EC:3.6.1.15	Nucleoside-triphosphate phosphatase	IPR010285 (PFAM); IPR025476 (PFAM); G3DSA:3.40.50.300 (GENE3D); PTHR10492 (PANTHER); PTHR10492:SF49 (PANTHER); PTHR10492 (PANTHER); PTHR10492:SF49 (PANTHER); PTHR10492 (PANTHER); IPR027417 (SUPERFAMILY); IPR027417 (SUPERFAMILY)		0.12363	0.12433	0.0252747	0.0254774	0.047409
Solyc00g042840	LOW QUALITY:F-box family protein (AHRD V3.3 *** B9H429_POPTR)		F:GO:0005515	F:protein binding			IPR001810 (SMART); G3DSA:1.20.1280.50 (GENE3D); IPR005174 (PFAM); PTHR44259 (PANTHER); IPR036047 (SUPERFAMILY)		0.258187	0.511579	0.193293	0.23086	0.235293
Solyc00g042850	GDSL esterase/lipase family (AHRD V3.3 *-* A0A151SCS9_CAJCA)		F:GO:0016788	F:hydrolase activity, acting on ester bonds			IPR036514 (G3DSA:3.40.50.GENE3D); PTHR22835 (PANTHER); PTHR22835:SF281 (PANTHER); PTHR22835 (PANTHER); PTHR22835:SF281 (PANTHER)		0	0	0	0.0248957	0
Solyc00g042854	Cytochrome P450 family protein (AHRD V3.3 *** B9HFW5_POPTR)		F:GO:0005506; F:GO:0016705; F:GO:0020037; P:GO:0055114	F:iron ion binding; F:oxidoreductase activity, acting on paired donors, with incorporation or reduction of molecular oxygen; F:heme binding; P:oxidation-reduction process			IPR036396 (G3DSA:1.10.630.GENE3D); IPR001128 (PFAM); PTHR24298 (PANTHER); PTHR24298:SF157 (PANTHER); IPR036396 (SUPERFAMILY)		0	0	0	0	0.0237045
Solyc00g044350	EPIDERMAL PATTERNING FACTOR-like protein (AHRD V3.3 *** AT5G10310.2),Pfam:PF17181		P:GO:0010374	P:stomatal complex development			PF17181 (PFAM); mobidb-lite (MOBIDB_LITE); IPR039455 (PANTHER); PTHR33109:SF3 (PANTHER)		0.138602	1.0104	0.0746421	0.0746871	0.188016
Solyc00g044750	RNA-binding family protein (AHRD V3.3 *-* B9GTK9_POPTR)		P:GO:0000398; F:GO:0035614	P:mRNA splicing, via spliceosome; F:snRNA stem-loop binding			PTHR10501 (PANTHER); PTHR10501:SF20 (PANTHER)		0.781743	0.800762	0	0	0
Solyc00g047180	LOW QUALITY:sucrose synthase 3 (AHRD V3.3 --* AT4G02280.1)						mobidb-lite (MOBIDB_LITE); mobidb-lite (MOBIDB_LITE)		0	0	0.0246837	0	0
Solyc00g047190	LOW QUALITY:Light-independent protochlorophyllide reductase subunit B (AHRD V3.3 --* A0A0G2UFA3_SELUN)								0	0	0.0499584	0	0
Solyc00g047200	LOW QUALITY:cytochrome b (AHRD V3.3 *-* AT2G07727.1)		F:GO:0009055; C:GO:0016020	F:electron transfer activity; C:membrane			IPR027387 (G3DSA:1.20.810.GENE3D); IPR005798 (PFAM); IPR005798 (PROSITE_PROFILES); IPR036150 (SUPERFAMILY)		0.020956	0	0	0	0
Solyc00g047700	Nuclear RNA binding protein-like (AHRD V3.3 *** Q38M48_SOLTU)		F:GO:0003723	F:RNA binding			IPR006861 (SMART); IPR006861 (PFAM); mobidb-lite (MOBIDB_LITE); mobidb-lite (MOBIDB_LITE); mobidb-lite (MOBIDB_LITE); mobidb-lite (MOBIDB_LITE); mobidb-lite (MOBIDB_LITE); PTHR12299:SF42 (PANTHER); IPR039764 (PANTHER)		141.903	165.428	147.768	130.325	131.942
Solyc00g048510	Phloem protein 2 (AHRD V3.3 *** D0R6I7_MALDO)						IPR025886 (PFAM); PTHR32278 (PANTHER); PTHR32278:SF8 (PANTHER)		0.0395878	0.0638827	0.193884	0.263998	0.119911
Solyc00g048515	TBP-ASSOCIATED FACTOR 6B (AHRD V3.3 --* AT1G54360.4)						mobidb-lite (MOBIDB_LITE); mobidb-lite (MOBIDB_LITE)		0.018709	0	0	0	0
Solyc00g049210	Cytochrome c biogenesis FN (AHRD V3.3 *** A0A0C5ART5_HYONI)		F:GO:0015232; P:GO:0015886; C:GO:0016020; P:GO:0017004; F:GO:0020037	F:heme transporter activity; P:heme transport; C:membrane; P:cytochrome complex assembly; F:heme binding			IPR003567 (PRINTS); IPR003569 (PRINTS); IPR002541 (PFAM); IPR003569 (PIRSF); PTHR30009:SF23 (PANTHER); PTHR30009 (PANTHER)		0.0961639	0.163058	0.21952	0.569434	0.210117
Solyc00g049220	LOW QUALITY:amino acid permease 7 (AHRD V3.3 --* AT5G23810.5)		C:GO:0005739	C:mitochondrion					0.0191582	0.0406715	0.0246837	0.0254774	0
Solyc00g049520	LOW QUALITY:NAC domain protein 13 (AHRD V3.3 --* AT1G32870.2)						mobidb-lite (MOBIDB_LITE); mobidb-lite (MOBIDB_LITE)		12.3878	10.1033	1.21412	1.28632	1.05961
Solyc00g050130	Glycosyltransferase (AHRD V3.3 *** K4C6W0_SOLLC)		F:GO:0016758	F:transferase activity, transferring hexosyl groups			G3DSA:3.40.50.2000 (GENE3D); IPR002213 (PFAM); G3DSA:3.40.50.2000 (GENE3D); PTHR11926:SF424 (PANTHER); PTHR11926 (PANTHER); SSF53756 (SUPERFAMILY)		10.5226	13.9748	6.7323	6.88799	8.53509
Solyc00g050430	bHLH transcription factor 073		F:GO:0046983	F:protein dimerization activity			IPR011598 (SMART); IPR011598 (PFAM); IPR036638 (G3DSA:4.10.280.GENE3D); PTHR31945:SF15 (PANTHER); PTHR31945 (PANTHER); IPR011598 (PROSITE_PROFILES); cd04873 (CDD); IPR011598 (CDD); IPR036638 (SUPERFAMILY)	bHLH	0.375462	0.58695	0.770101	0.0764321	0.238312
Solyc00g052430	Cytochrome c biogenesis FC (AHRD V3.3 *** A0A0C5B7H6_9SOLA)		C:GO:0005743; C:GO:0016021	C:mitochondrial inner membrane; C:integral component of membrane			IPR032523 (PFAM); mobidb-lite (MOBIDB_LITE); PTHR36010 (PANTHER)		0.0401142	0.121218	0.0748724	0.246634	0.0705866
Solyc00g052540	LOW QUALITY:RING/FYVE/PHD zinc finger superfamily protein (AHRD V3.3 --* AT3G02890.4)								0	0	0	0	0.0241764
Solyc00g052940	WAT1-related protein (AHRD V3.3 *** A0A068UX44_COFCA)		C:GO:0016021; F:GO:0022857	C:integral component of membrane; F:transmembrane transporter activity			IPR000620 (PFAM); mobidb-lite (MOBIDB_LITE); mobidb-lite (MOBIDB_LITE); PTHR31218:SF15 (PANTHER); IPR030184 (PANTHER); SSF103481 (SUPERFAMILY)		0	0.0425346	0	0.0254774	0
Solyc00g053440	Bax inhibitor (AHRD V3.3 *** A0A0K1ETI6_TECGR)		C:GO:0016021	C:integral component of membrane			IPR006214 (PFAM); PTHR23291:SF31 (PANTHER); IPR006214 (PANTHER)		36.7277	41.8251	22.6848	31.3455	25.178
Solyc00g056680	Alpha/beta-Hydrolases superfamily protein (AHRD V3.3 *** A0A061GB30_THECC)		P:GO:0006629	P:lipid metabolic process			G3DSA:3.40.50.12520 (GENE3D); IPR002921 (PFAM); mobidb-lite (MOBIDB_LITE); mobidb-lite (MOBIDB_LITE); PTHR31403 (PANTHER); PTHR31403:SF2 (PANTHER); cd00519 (CDD); IPR029058 (SUPERFAMILY)		1.7286	1.89486	1.67148	1.2204	1.45709
Solyc00g057880	DELLA protein SLR1 (AHRD V3.3 --* SLR1_ORYSI)								0.139269	0.185816	0.123879	0.0752687	0.163103
Solyc00g059100	Transducin/WD40 repeat protein (AHRD V3.3 *-* G7KD13_MEDTR)		F:GO:0005515	F:protein binding			IPR001680 (SMART); IPR001680 (PFAM); IPR015943 (G3DSA:2.130.10.GENE3D); IPR015943 (G3DSA:2.130.10.GENE3D); PTHR22838:SF6 (PANTHER); PTHR22838 (PANTHER); IPR001680 (PROSITE_PROFILES); IPR017986 (PROSITE_PROFILES); IPR001680 (PROSITE_PROFILES); IPR036322 (SUPERFAMILY)		5.95864	4.46119	5.57962	5.66835	5.62845
Solyc00g059500	aminoalcoholphosphotransferase (AHRD V3.3 *-* AT3G25585.4)		F:GO:0004142; F:GO:0004307; C:GO:0005789; C:GO:0005794; P:GO:0006646; P:GO:0006657; C:GO:0016021	F:diacylglycerol cholinephosphotransferase activity; F:ethanolaminephosphotransferase activity; C:endoplasmic reticulum membrane; C:Golgi apparatus; P:phosphatidylethanolamine biosynthetic process; P:CDP-choline pathway; C:integral component of membrane	EC:2.7.8.1; EC:2.7.8.2	Ethanolaminephosphotransferase; Diacylglycerol cholinephosphotransferase	IPR014472 (PANTHER); PTHR10414:SF49 (PANTHER)		0.719411	0.696348	0.851954	0.956514	0.848655
Solyc00g060810	Sn-1 protein (AHRD V3.3 *** Q42393_CAPAN)		P:GO:0006952	P:defense response			IPR000916 (SMART); IPR023393 (G3DSA:3.30.530.GENE3D); IPR000916 (PFAM); PTHR31907 (PANTHER); PTHR31907:SF10 (PANTHER); SSF55961 (SUPERFAMILY)		4.43053	0.120604	195.302	123.214	50.7423			-1.94484	0.000126617				down
Solyc00g068970	Senescence-associated protein (AHRD V3.3 *-* A0A072THH1_MEDTR)						mobidb-lite (MOBIDB_LITE); mobidb-lite (MOBIDB_LITE); PTHR33047 (PANTHER)		44.0009	59.6475	49.6104	113.649	68.5767					1.20339	0.00127621			up
Solyc00g068980	LOW QUALITY:Superoxide dismutase [Cu-Zn] 1 (AHRD V3.3 --* SODC1_ORYSI)								16.5627	19.7174	14.3183	34.7752	21.7595					1.28686	0.00131481			up
Solyc00g069880	LOW QUALITY:SET-domain containing protein lysine methyltransferase family protein (AHRD V3.3 --* AT5G43990.9)						mobidb-lite (MOBIDB_LITE); mobidb-lite (MOBIDB_LITE)		0.018709	0.0179126	0.168018	0.142691	0.0695489
Solyc00g071180	multicystatin	tmc	F:GO:0004869	F:cysteine-type endopeptidase inhibitor activity			IPR000010 (SMART); G3DSA:3.10.450.650 (GENE3D); IPR000010 (PFAM); PTHR11413:SF57 (PANTHER); PTHR11413:SF57 (PANTHER); IPR027214 (PANTHER); PTHR11413:SF57 (PANTHER); PTHR11413:SF57 (PANTHER); IPR027214 (PANTHER); PTHR11413:SF57 (PANTHER); IPR027214 (PANTHER); IPR027214 (PANTHER); PD001231 (PRODOM); IPR000010 (CDD); IPR000010 (CDD); IPR000010 (CDD); IPR000010 (CDD); IPR000010 (CDD); IPR000010 (CDD)…		0	0.0792375	0.024914	0	0
Solyc00g072100	Retrovirus-related Pol polyprotein from transposon TNT 1-94 (AHRD V3.3 *-* A0A151S5P0_CAJCA)		C:GO:0000943	C:retrotransposon nucleocapsid			PF14223 (PFAM); IPR039537 (PANTHER); PTHR11439:SF232 (PANTHER)		12.7729	14.9778	5.46801	5.58118	5.16096
Solyc00g072800	B-block binding subunit of TFIIIC (AHRD V3.3 --* AT1G17450.3)						IPR013210 (PFAM)		0	0	0.0466881	0	0
Solyc00g074210	Mitochondrial import inner membrane translocase subunit tim16 (AHRD V3.3 *** A0A1D1XM35_9ARAE)		C:GO:0005744; P:GO:0030150	C:TIM23 mitochondrial import inner membrane translocase complex; P:protein import into mitochondrial matrix			PF03656 (PFAM); IPR036869 (G3DSA:1.10.287.GENE3D); mobidb-lite (MOBIDB_LITE); mobidb-lite (MOBIDB_LITE); PTHR12388:SF2 (PANTHER); IPR005341 (PANTHER)		0	0	0	0	0.0241764
Solyc00g075035	Pollen Ole e 1 allergen/extensin (AHRD V3.3 *-* A0A103YFY3_CYNCS)		F:GO:0005199; P:GO:0009664	F:structural constituent of cell wall; P:plant-type cell wall organization			PR01217 (PRINTS); IPR006706 (PFAM); PF01190 (PFAM); mobidb-lite (MOBIDB_LITE); mobidb-lite (MOBIDB_LITE); PTHR33470:SF9 (PANTHER); PTHR33470 (PANTHER)		0.137999	0.0585033	0.0746421	0	0.0473815
Solyc00g080750	Plastid movement impaired protein (AHRD V3.3 *** A0A072VEV4_MEDTR)		C:GO:0005886	C:plasma membrane			IPR025322 (PFAM); PTHR33148 (PANTHER); PTHR33148:SF3 (PANTHER)		0.117569	0.443202	0.024914	0.123026	0.0704539
Solyc00g082150	kinesin light chain I2I isoform		F:GO:0005515	F:protein binding			IPR019734 (SMART); IPR011990 (G3DSA:1.25.40.GENE3D); PF13424 (PFAM); IPR011990 (G3DSA:1.25.40.GENE3D); mobidb-lite (MOBIDB_LITE); mobidb-lite (MOBIDB_LITE); PTHR19959 (PANTHER); PTHR19959:SF200 (PANTHER); IPR019734 (PROSITE_PROFILES); IPR019734 (PROSITE_PROFILES); IPR019734 (PROSITE_PROFILES); IPR013026 (PROSITE_PROFILES); IPR019734 (PROSITE_PROFILES); IPR019734 (PROSITE_PROFILES); IPR019734 (PRO…		68.3612	58.1166	49.5651	47.4963	46.8501
Solyc00g090430	LOW QUALITY:DUF789 family protein (AHRD V3.3 *-* G7KKC4_MEDTR)						IPR008507 (PFAM); PTHR32010:SF8 (PANTHER); PTHR32010 (PANTHER)		1.03043	0.732655	0.0252747	0.0248957	0.0469096
Solyc00g090870	SNF1-related protein kinase regulatory subunit beta-2 (AHRD V3.3 *** A0A151TNE8_CAJCA)		F:GO:0005515; P:GO:0009744; P:GO:0043562	F:protein binding; P:response to sucrose; P:cellular response to nitrogen levels			IPR006828 (SMART); G3DSA:3.30.160.760 (GENE3D); IPR006828 (PFAM); mobidb-lite (MOBIDB_LITE); IPR030067 (PANTHER); IPR037256 (SUPERFAMILY)		4.87518	4.50754	3.2007	3.24336	3.32083
Solyc00g091170	P-loop containing nucleoside triphosphate hydrolases superfamily protein (AHRD V3.3 *** A0A061DYZ4_THECC)		F:GO:0005525	F:GTP binding			G3DSA:3.40.50.300 (GENE3D); IPR006073 (PFAM); PTHR14241:SF18 (PANTHER); PTHR14241 (PANTHER); cd00882 (CDD); IPR027417 (SUPERFAMILY)		4.4197	5.26851	2.67558	1.71299	1.97714
Solyc00g094520	LOW QUALITY:NADH-ubiquinone oxidoreductase chain 6 (AHRD V3.3 *-* A0A151UEX6_CAJCA)		C:GO:0005739	C:mitochondrion					0.0378671	0.0193234	0.100017	0.14977	0.0478809
Solyc00g094530	LOW QUALITY:NADH-ubiquinone oxidoreductase chain 1 (AHRD V3.3 *-* NU1M_PETHY)		C:GO:0016020; P:GO:0055114	C:membrane; P:oxidation-reduction process			IPR001694 (PFAM); PTHR11432:SF3 (PANTHER); IPR001694 (PANTHER)		0.0570253	0.149114	0.0723236	0.122074	0.117902
Solyc00g094540	Bestrophin-like protein (AHRD V3.3 --* AT3G61320.3)								0.0583739	0.245014	0.146966	0.297296	0.235293
Solyc00g094550	LOW QUALITY:U-box domain-containing protein 14 (AHRD V3.3 --* PUB14_ARATH)								0	0.0212673	0	0.0752687	0.071086
Solyc00g096460	translation initiation factor (AHRD V3.3 *-* AT1G44780.2)						IPR037647 (PANTHER)		5.76482	5.11439	5.59888	4.9581	5.37249
Solyc00g097260	LOW QUALITY:RING/U-box superfamily protein (AHRD V3.3 --* AT4G39140.5)								0.0419121	0	0.0252747	0	0
Solyc00g097960	Heavy metal transport/detoxification superfamily protein (AHRD V3.3 --* AT4G27590.1)								1.83614	1.98133	1.22474	1.92724	1.41674
Solyc00g098560	GDSL esterase/lipase (AHRD V3.3 *** A0A199UQJ3_ANACO)		F:GO:0016788	F:hydrolase activity, acting on ester bonds			IPR001087 (PFAM); IPR036514 (G3DSA:3.40.50.GENE3D); PTHR22835:SF289 (PANTHER); PTHR22835 (PANTHER); SSF52266 (SUPERFAMILY)		9.65758	10.4907	7.50845	8.57795	7.94914
Solyc00g099580	Homeobox-leucine zipper family protein (AHRD V3.3 *-* B9GU68_POPTR)		F:GO:0003677	F:DNA binding			IPR000047 (PRINTS); IPR001356 (SMART); G3DSA:1.10.10.60 (GENE3D); IPR001356 (PFAM); mobidb-lite (MOBIDB_LITE); mobidb-lite (MOBIDB_LITE); PTHR24326:SF320 (PANTHER); PTHR24326 (PANTHER); IPR001356 (PROSITE_PROFILES); IPR001356 (CDD); IPR009057 (SUPERFAMILY)	HB-other	0.0628681	0.037236	0.0246837	0.0477576	0.0231387
Solyc00g104333	ARID/BRIGHT DNA-binding domain-containing protein (AHRD V3.3 --* A0A0K9NHT4_ZOSMR)		F:GO:0003677; C:GO:0005634	F:DNA binding; C:nucleus			mobidb-lite (MOBIDB_LITE); mobidb-lite (MOBIDB_LITE); mobidb-lite (MOBIDB_LITE)		0.018709	0.0212673	0	0	0
Solyc00g104940	BAX inhibitor 1 (AHRD V3.3 *-* AT5G47120.1)		C:GO:0016021	C:integral component of membrane			PTHR23291:SF34 (PANTHER); IPR006214 (PANTHER)		0.393195	0.201785	0.172701	0.22039	0.0926876
Solyc00g106650	basic-leucine zipper (bZIP) transcription factor family protein (AHRD V3.3 *-* AT4G06598.2)		F:GO:0003700; P:GO:0006355	F:DNA-binding transcription factor activity; P:regulation of transcription, DNA-templated			mobidb-lite (MOBIDB_LITE); PTHR13301 (PANTHER); PTHR13301:SF25 (PANTHER)		0	0.0386468	0	0	0.0241764
Solyc00g107050	Nuclear transcription factor Y subunit C-4 (AHRD V3.3 *-* NFYC4_ARATH)		F:GO:0046982	F:protein heterodimerization activity			IPR009072 (G3DSA:1.10.20.GENE3D); IPR003958 (PFAM); PTHR10252 (PANTHER); PTHR10252:SF39 (PANTHER); IPR009072 (SUPERFAMILY)	NF-YC	0	0.0179126	0	0	0
Solyc00g108550	LOW QUALITY:Homeodomain-like superfamily protein, putative isoform 1 (AHRD V3.3 *-* A0A061G387_THECC)		F:GO:0003677	F:DNA binding			mobidb-lite (MOBIDB_LITE); mobidb-lite (MOBIDB_LITE); mobidb-lite (MOBIDB_LITE); mobidb-lite (MOBIDB_LITE); PTHR31496:SF13 (PANTHER); PTHR31496 (PANTHER)		0.0565761	0.060528	0.268296	0.415488	0.142012
Solyc00g110370	LOW QUALITY:ZF-HD homeobox protein (AHRD V3.3 --* A0A0B2PG51_GLYSO)		F:GO:0003677	F:DNA binding			G3DSA:1.10.10.60 (GENE3D); PTHR31948 (PANTHER); PTHR31948:SF5 (PANTHER); IPR009057 (SUPERFAMILY)		0.039665	0.12433	0	0	0
Solyc00g110870	Leucine-rich repeat receptor-like protein kinase (AHRD V3.3 *** C0LGR2_ARATH)		F:GO:0004672; F:GO:0005515; F:GO:0005524; P:GO:0006468	F:protein kinase activity; F:protein binding; F:ATP binding; P:protein phosphorylation			IPR001611 (PFAM); G3DSA:1.10.510.10 (GENE3D); IPR001611 (PFAM); IPR013210 (PFAM); IPR032675 (G3DSA:3.80.10.GENE3D); IPR025875 (PFAM); IPR032675 (G3DSA:3.80.10.GENE3D); IPR001245 (PFAM); PTHR27008 (PANTHER); PTHR27008:SF51 (PANTHER); IPR000719 (PROSITE_PROFILES); SSF52058 (SUPERFAMILY); IPR011009 (SUPERFAMILY)		2.00534	1.82126	0.29658	0.263231	0.398095
Solyc00g112190	LOW QUALITY:Longifolia protein (AHRD V3.3 --* A0A072UUU5_MEDTR)		C:GO:0005739	C:mitochondrion			mobidb-lite (MOBIDB_LITE)		0.0208789	0	0.0246837	0	0
Solyc00g112930	Alpha-n-acetylglucosaminidase, putative (AHRD V3.3 *-* B9R8Y6_RICCO)						IPR024733 (PFAM); G3DSA:3.20.20.80 (GENE3D); IPR007781 (PANTHER); PTHR12872:SF3 (PANTHER)		0.573168	0.245973	0.186883	0.214578	0.117929
Solyc00g117653	Glucose-6-phosphate isomerase, cytosolic 1 (AHRD V3.3 --* G6PI1_CLARO)						mobidb-lite (MOBIDB_LITE)		0.0208789	0.143734	0	0.072468	0.0483529
Solyc00g117655	NADH-ubiquinone oxidoreductase chain 1 (AHRD V3.3 *-* NU1M_PETHY)		C:GO:0016020; P:GO:0055114	C:membrane; P:oxidation-reduction process			IPR001694 (PFAM); PTHR11432:SF3 (PANTHER); IPR001694 (PANTHER)		0.101107	0.0991748	0.195611	0.197924	0.0720574
Solyc00g118680	LOW QUALITY:pentatricopeptide (PPR) repeat-containing protein (AHRD V3.3 --* AT1G68930.2)						mobidb-lite (MOBIDB_LITE); mobidb-lite (MOBIDB_LITE)		0.0418349	0.189947	0.0499584	0.34788	0.116392
Solyc00g118690	NADH-ubiquinone oxidoreductase chain 1 (AHRD V3.3 *-* Q5MA12_TOBAC)		C:GO:0016020; P:GO:0055114	C:membrane; P:oxidation-reduction process			IPR001694 (PFAM); PTHR11432:SF3 (PANTHER); IPR001694 (PANTHER)		0.0208789	0.0425346	0.0246837	0.050373	0
Solyc00g125275	Ulp1 protease family, C-terminal catalytic domain containing protein (AHRD V3.3 *-* Q60D46_SOLDE)		P:GO:0006508; F:GO:0008234	P:proteolysis; F:cysteine-type peptidase activity			G3DSA:3.40.395.10 (GENE3D); IPR003653 (PFAM); mobidb-lite (MOBIDB_LITE); PTHR12606:SF91 (PANTHER); PTHR12606 (PANTHER); IPR003653 (PROSITE_PROFILES); IPR038765 (SUPERFAMILY)		0.112254	0.133589	0	0	0
Solyc00g125990	NADH dehydrogenase subunit 2 (AHRD V3.3 *-* A0A1C9I9Q6_9ROSI)		C:GO:0005739; F:GO:0008137; C:GO:0016021; P:GO:0042773	C:mitochondrion; F:NADH dehydrogenase (ubiquinone) activity; C:integral component of membrane; P:ATP synthesis coupled electron transport	EC:1.6.99.5; EC:1.6.99.3; EC:1.6.5.3	Acting on NADH or NADPH; NADH dehydrogenase; NADH:ubiquinone reductase (H(+)-translocating)	IPR001750 (PFAM); PTHR22773:SF101 (PANTHER); PTHR22773 (PANTHER)		0.352553	0.603438	0.781125	0.666823	0.65696
Solyc00g126000	NADH-ubiquinone oxidoreductase chain 2 (AHRD V3.3 *-* NU2M_BETVU)		C:GO:0005739; C:GO:0016021	C:mitochondrion; C:integral component of membrane					0	0.125741	0.124831	0.144725	0.0935927
Solyc00g126010	LOW protein: NADH-ubiquinone oxidoreductase chain-like protein (AHRD V3.3 *-* ATMG01330.1)						mobidb-lite (MOBIDB_LITE); mobidb-lite (MOBIDB_LITE)		0.020956	0.0405907	0.0466881	0.096782	0.256828
Solyc00g127670	membrane protein (AHRD V3.3 *** AT1G26180.1)		C:GO:0016021	C:integral component of membrane			IPR018710 (PFAM); PTHR37185 (PANTHER); PTHR37185:SF1 (PANTHER)		2.73598	1.94625	2.00688	1.8741	2.15931
Solyc00g127870	Phosphatidylinositol N-acetylglucosaminyltransferase subunit P (AHRD V3.3 *** A0A0B2SS56_GLYSO)		P:GO:0006506; F:GO:0017176	P:GPI anchor biosynthetic process; F:phosphatidylinositol N-acetylglucosaminyltransferase activity	EC:2.4.1.198	Phosphatidylinositol N-acetylglucosaminyltransferase	IPR016542 (PIRSF); IPR013717 (PFAM)		6.05897	7.60498	3.13437	3.27094	3.45868
Solyc00g128870	NUDIX hydrolase (AHRD V3.3 *** A0A118K334_CYNCS)		F:GO:0016787	F:hydrolase activity			IPR020476 (PRINTS); IPR000086 (PFAM); G3DSA:3.90.79.10 (GENE3D); PTHR16099 (PANTHER); IPR000086 (PROSITE_PROFILES); cd04678 (CDD); IPR015797 (SUPERFAMILY)		20.7157	19.7711	17.2596	14.968	15.2307
Solyc00g133110	Transposon protein, putative, Mutator sub-class (AHRD V3.3 *-* Q7XE42_ORYSJ)		F:GO:0004180	F:carboxypeptidase activity			IPR029062 (G3DSA:3.40.50.GENE3D); mobidb-lite (MOBIDB_LITE); mobidb-lite (MOBIDB_LITE); mobidb-lite (MOBIDB_LITE); mobidb-lite (MOBIDB_LITE); PTHR31973:SF11 (PANTHER); PTHR31973 (PANTHER); cd03143 (CDD); IPR029062 (SUPERFAMILY)		0.123181	0.0386468	0.198106	0	0.164367
Solyc00g134620	LOW QUALITY:HXXXD-type acyl-transferase family protein, putative (AHRD V3.3 *-* A0A061G9X2_THECC)		F:GO:0016747	F:transferase activity, transferring acyl groups other than amino-acyl groups			IPR023213 (G3DSA:3.30.559.GENE3D); IPR003480 (PFAM); IPR023213 (G3DSA:3.30.559.GENE3D); PTHR31642:SF6 (PANTHER); PTHR31642:SF6 (PANTHER); PTHR31642 (PANTHER)		0.200867	0.186713	0	0	0
Solyc00g136260	RING/U-box superfamily protein (AHRD V3.3 *** A0A061FKT7_THECC)		C:GO:0016021; F:GO:0016874	C:integral component of membrane; F:ligase activity			IPR001841 (SMART); IPR013083 (G3DSA:3.30.40.GENE3D); IPR001841 (PFAM); PTHR14155:SF231 (PANTHER); PTHR14155 (PANTHER); IPR001841 (PROSITE_PROFILES); SSF57850 (SUPERFAMILY)		8.52568	9.82936	7.12285	3.41531	5.51811					-1.05973	0.00165604			down
Solyc00g136560	Alkyl transferase (AHRD V3.3 *** K7X479_SOLLC)		F:GO:0016765	F:transferase activity, transferring alkyl or aryl (other than methyl) groups			IPR001441 (PFAM); IPR036424 (G3DSA:3.40.1180.GENE3D); IPR001441 (PANTHER); IPR036424 (SUPERFAMILY)		2.24445	3.35729	15.0026	19.3153	20.2032
Solyc00g136565	2-oxoglutarate-dependent dioxygenase-related family protein (AHRD V3.3 *** B9GL08_POPTR)		F:GO:0016491; P:GO:0055114	F:oxidoreductase activity; P:oxidation-reduction process			IPR005123 (PFAM); IPR026992 (PFAM); IPR027443 (G3DSA:2.60.120.GENE3D); PTHR10209 (PANTHER); PTHR10209:SF211 (PANTHER); IPR005123 (PROSITE_PROFILES); SSF51197 (SUPERFAMILY)		0	0.0212673	0	0	0
Solyc00g140060	Tripeptidyl-peptidase 2 (AHRD V3.3 *-* W9SA17_9ROSA)		F:GO:0004252; P:GO:0006508	F:serine-type endopeptidase activity; P:proteolysis	EC:3.4.21	Acting on peptide bonds (peptidases)	IPR036852 (G3DSA:3.40.50.GENE3D); IPR000209 (PFAM); PTHR43806 (PANTHER); PTHR43806:SF14 (PANTHER); IPR036852 (SUPERFAMILY)		42.5694	35.1307	32.6139	33.5913	36.5676
Solyc00g141560	Replication protein A 70 kDa DNA-binding subunit (AHRD V3.3 --* A0A151SPC9_CAJCA)		C:GO:0016020; C:GO:0016021	C:membrane; C:integral component of membrane			G3DSA:2.40.50.140 (GENE3D); IPR012340 (SUPERFAMILY)		0	0	0	0	0.0232051
Solyc00g142160	Mitovirus RNA-dependent RNA polymerase (AHRD V3.3 --* ATMG01110.1)		C:GO:0005739	C:mitochondrion					0	0.0212673	0.0499584	0	0.0241764
Solyc00g142170	Mitovirus RNA-dependent RNA polymerase (AHRD V3.3 *** ATMG01110.1)		C:GO:0005739; C:GO:0016021	C:mitochondrion; C:integral component of membrane			IPR008686 (PFAM); IPR008686 (PANTHER)		0.0191582	0.0426154	0.1657	0.200144	0.0473815
Solyc00g143770	ABC transporter family protein (AHRD V3.3 --* AT1G54350.1)								8.4346	9.82241	7.76318	7.89755	9.34929
Solyc00g144470	Serine/threonine protein phosphatase 7 long form isogeny (AHRD V3.3 *-* A0A151SE46_CAJCA)						IPR019557 (PFAM); mobidb-lite (MOBIDB_LITE); IPR006904 (PANTHER); PTHR16007:SF40 (PANTHER)		0	0	0	0.0247103	0
Solyc00g145170	Proteinase inhibitor II (AHRD V3.3 *** Q3S493_SOLTU)		F:GO:0004867	F:serine-type endopeptidase inhibitor activity			G3DSA:3.30.60.30 (GENE3D); IPR003465 (PFAM); G3DSA:3.30.60.30 (GENE3D); PTHR33832:SF6 (PANTHER); PTHR33832:SF6 (PANTHER); PTHR33832 (PANTHER); PTHR33832 (PANTHER); SSF100897 (SUPERFAMILY)		1.20394	0.46007	0.124831	0.0477576	0.0231387
Solyc00g147570	villin 2 (AHRD V3.3 *-* AT2G41740.2)		F:GO:0051015; P:GO:0051017	F:actin filament binding; P:actin filament bundle assembly			IPR007122 (PRINTS); IPR007122 (SMART); IPR007123 (PFAM); IPR029006 (G3DSA:3.40.20.GENE3D); IPR030009 (PTHR11977:PANTHER); IPR007122 (PANTHER); SSF55753 (SUPERFAMILY)		0.0374179	0.0604472	0	0	0
Solyc00g153680	Protein kinase (AHRD V3.3 *-* Q9FDV6_FAGSY)		F:GO:0004672; F:GO:0005524; P:GO:0006468	F:protein kinase activity; F:ATP binding; P:protein phosphorylation			IPR000719 (SMART); IPR001245 (PFAM); G3DSA:1.10.510.10 (GENE3D); PTHR13902 (PANTHER); PTHR13902:SF108 (PANTHER); IPR000719 (PROSITE_PROFILES); IPR011009 (SUPERFAMILY)		0.11495	0.116473	0.0870963	0.0248957	0.0705203
Solyc00g154980	Ethylene insensitive 3 family protein (AHRD V3.3 *** AT5G10120.1),Pfam:PF04873		F:GO:0003700; C:GO:0005634	F:DNA-binding transcription factor activity; C:nucleus			IPR006957 (PFAM); IPR023278 (G3DSA:1.10.3180.GENE3D); PTHR33305:SF10 (PANTHER); IPR006957 (PANTHER); IPR023278 (SUPERFAMILY)	EIL	0.151919	0.0778267	0	0	0
Solyc00g156980	Glucose-methanol-choline (GMC) oxidoreductase family protein (AHRD V3.3 *-* AT1G72970.2)		F:GO:0016614; F:GO:0050660; P:GO:0055114	F:oxidoreductase activity, acting on CH-OH group of donors; F:flavin adenine dinucleotide binding; P:oxidation-reduction process			IPR000172 (PFAM); IPR036188 (G3DSA:3.50.50.GENE3D); PTHR11552 (PANTHER); IPR031206 (PTHR11552:PANTHER); IPR036188 (SUPERFAMILY)		5.34754	3.33287	0	0.0248957	0
Solyc00g157087	Proteinase inhibitor II (AHRD V3.3 *-* B3F0C1_TOBAC)		F:GO:0004867	F:serine-type endopeptidase inhibitor activity			IPR003465 (PFAM); G3DSA:3.30.60.30 (GENE3D); PTHR33832 (PANTHER); SSF100897 (SUPERFAMILY)		0.018709	0.191406	0.0746421	0.573975	0
Solyc00g160780	LOW QUALITY:BnaA03g08910D protein (AHRD V3.3 --* A0A078DNF4_BRANA)								0.726308	0.398029	0.024914	0	0.0463438
Solyc00g164580	LOW QUALITY:phospholipase-like protein (PEARLI 4) family protein (AHRD V3.3 --* AT2G20950.9)						mobidb-lite (MOBIDB_LITE); mobidb-lite (MOBIDB_LITE)		0	0.0426154	0.0466881	0.050373	0
Solyc00g164680	ABC transporter G family member (AHRD V3.3 *-* A0A0K9NWI5_ZOSMR)	ABCG67	C:GO:0016020	C:membrane			IPR013525 (PFAM); mobidb-lite (MOBIDB_LITE); mobidb-lite (MOBIDB_LITE); PTHR19241 (PANTHER); PTHR19241:SF301 (PANTHER)		17.2111	20.0549	44.3745	40.1229	48.3549
Solyc00g165195	UDP-glucose pyrophosphorylase 2 (AHRD V3.3 --* AT5G17310.6)		F:GO:0003824; P:GO:0006807; P:GO:0043170; P:GO:0044238	F:catalytic activity; P:nitrogen compound metabolic process; P:macromolecule metabolic process; P:primary metabolic process			PTHR31470 (PANTHER); PTHR31470:SF18 (PANTHER); IPR038765 (SUPERFAMILY)		0	0	0	0.0254774	0
Solyc00g167290	LOW QUALITY:Single-stranded-DNA-specific exonuclease recJ, putative (AHRD V3.3 *** B9TGS8_RICCO)		F:GO:0003676	F:nucleic acid binding			IPR003156 (PFAM); G3DSA:3.10.310.30 (GENE3D); PF17768 (PFAM); PTHR30255 (PANTHER); IPR038763 (SUPERFAMILY)		0	0.0193234	0	0	0
Solyc00g167800	LOW QUALITY:NADPH-dependent codeinone reductase 1-1 (AHRD V3.3 --* COR11_PAPSO)						PTHR33095:SF23 (PANTHER); PTHR33095 (PANTHER)		0	0	0.024914	0	0
Solyc00g170200	LOW QUALITY:Sigma factor sigB regulation protein rsbQ (AHRD V3.3 *** A0A0B2Q4V2_GLYSO)		C:GO:0005634; C:GO:0005737	C:nucleus; C:cytoplasm			IPR029058 (G3DSA:3.40.50.GENE3D); PTHR43039 (PANTHER); PTHR43039:SF2 (PANTHER); IPR029058 (SUPERFAMILY)		0	0	0.0246837	0.0222803	0.0463438
Solyc00g170210	SGNH hydrolase-type esterase superfamily protein (AHRD V3.3 --* AT5G37690.2)								16.2961	15.864	18.5382	16.8841	17.7654
Solyc00g170510	Pectinesterase (AHRD V3.3 *** K4BAQ1_SOLLC)		F:GO:0030599; P:GO:0042545	F:pectinesterase activity; P:cell wall modification	EC:3.1.1.11; EC:3.1.1.1	Pectinesterase; Carboxylesterase	IPR000070 (PFAM); IPR012334 (G3DSA:2.160.20.GENE3D); PTHR31707:SF126 (PANTHER); PTHR31707 (PANTHER); IPR011050 (SUPERFAMILY)		0.312298	0.577413	0	0	0
Solyc00g171810	ATP synthase subunit a (AHRD V3.3 *** A0A075VV97_CAPAN)		F:GO:0015078; P:GO:0015986; C:GO:0045263	F:proton transmembrane transporter activity; P:ATP synthesis coupled proton transport; C:proton-transporting ATP synthase complex, coupling factor F(o)			IPR000568 (PRINTS); IPR035908 (G3DSA:1.20.120.GENE3D); IPR000568 (PFAM); IPR000568 (TIGRFAM); mobidb-lite (MOBIDB_LITE); PTHR11410 (PANTHER); IPR035908 (SUPERFAMILY)		2.04306	1.50455	2.13198	1.60116	1.05765
Solyc00g172410	Nucleic acid-binding, OB-fold (AHRD V3.3 *** A0A103XXH6_CYNCS)						G3DSA:2.40.50.140 (GENE3D); G3DSA:2.40.50.140 (GENE3D); IPR013955 (PFAM); mobidb-lite (MOBIDB_LITE); mobidb-lite (MOBIDB_LITE); PTHR23273 (PANTHER); cd04481 (CDD); IPR013955 (CDD); IPR012340 (SUPERFAMILY); IPR012340 (SUPERFAMILY)		0.018709	0.0193234	0	0.0222803	0
Solyc00g174330	Pathogenesis-related protein 1 (AHRD V3.3 *-* Q75QH2_CAPCH)		C:GO:0005615; P:GO:0031640; P:GO:0050832	C:extracellular space; P:killing of cells of other organism; P:defense response to fungus			IPR014044 (SMART); IPR014044 (PFAM); IPR035940 (G3DSA:3.40.33.GENE3D); PTHR10334:SF259 (PANTHER); IPR001283 (PANTHER); IPR035940 (SUPERFAMILY)		0	0.127604	0.146474	0.369079	0.401575
Solyc00g174340	Pathogenesis-related protein 1 (AHRD V3.3 *** Q75QH2_CAPCH)		C:GO:0005615; P:GO:0031640; P:GO:0050832	C:extracellular space; P:killing of cells of other organism; P:defense response to fungus			IPR001283 (PRINTS); IPR014044 (SMART); IPR014044 (PFAM); IPR035940 (G3DSA:3.40.33.GENE3D); IPR001283 (PANTHER); PTHR10334:SF259 (PANTHER); PTHR10334:SF259 (PANTHER); IPR034111 (CDD); IPR035940 (SUPERFAMILY); IPR035940 (SUPERFAMILY)		18.0142	111.423	203.382	272.99	396.646	2.65321	0.0130007					up
Solyc00g178340	SlBCAT5	BCAT5	F:GO:0003824	F:catalytic activity			G3DSA:3.30.470.10 (GENE3D); PTHR42825:SF5 (PANTHER); PTHR42825 (PANTHER); IPR036038 (SUPERFAMILY)		0.175866	0.0179126	0.16256	0.145121	0.070614
Solyc00g180440	50S ribosomal protein L20, chloroplastic (AHRD V3.3 *** A0A0A1IRS6_9LAMI)		F:GO:0003735; C:GO:0005840; P:GO:0006412; F:GO:0019843	F:structural constituent of ribosome; C:ribosome; P:translation; F:rRNA binding			IPR005813 (PRINTS); IPR005813 (PFAM); G3DSA:1.10.720.90 (GENE3D); PTHR10986:SF12 (PANTHER); IPR005813 (PANTHER); PD002389 (PRODOM); IPR005813 (CDD); IPR035566 (SUPERFAMILY)		0	0.0213481	0	0.0248957	0.0241764
Solyc00g180840	Transposon Ty3-I Gag-Pol polyprotein (AHRD V3.3 *-* A0A151SX41_CAJCA)						PF08284 (PFAM); IPR021109 (G3DSA:2.40.70.GENE3D); cd00303 (CDD)		0.175789	0.13633	0.071602	0	0
Solyc00g181240	LOW QUALITY:Polygalacturonase inhibitor 1 (AHRD V3.3 --* PGIP1_ARATH)								0.0191582	0	0.0252747	0	0.0231387
Solyc00g181250	LOW QUALITY:P-loop containing nucleoside triphosphate hydrolases superfamily protein (AHRD V3.3 --* AT4G09940.2)								0	0.0213481	0.0252747	0.050373	0
Solyc00g183050	Vacuolar sorting-associated protein 27 (AHRD V3.3 *-* A0A0B0NUH7_GOSAR)		C:GO:0009506; F:GO:0046872	C:plasmodesma; F:metal ion binding			PTHR22835:SF469 (PANTHER); PTHR22835 (PANTHER)		1.21491	1.01911	1.6889	1.92806	1.88324
Solyc00g184350	nuclear pore complex protein-like protein (AHRD V3.3 *-* AT5G05680.1)		P:GO:0000055; P:GO:0000056; F:GO:0017056	P:ribosomal large subunit export from nucleus; P:ribosomal small subunit export from nucleus; F:structural constituent of nuclear pore			IPR019321 (PFAM); IPR037700 (PANTHER)		11.9385	11.2177	13.1852	14.4438	15.9625
Solyc00g188850	Protein O-glucosyltransferase 1 (AHRD V3.3 *** A0A0B2R562_GLYSO)		C:GO:0016021; F:GO:0046527	C:integral component of membrane; F:glucosyltransferase activity			IPR006598 (PFAM); PTHR12203:SF28 (PANTHER); IPR006598 (PANTHER)		0	0.0405907	0	0	0
Solyc00g188857	Auxin response factor (AHRD V3.3 *-* E0AD21_SOLLC)		F:GO:0003677; C:GO:0005634; P:GO:0006355; P:GO:0009725	F:DNA binding; C:nucleus; P:regulation of transcription, DNA-templated; P:response to hormone			G3DSA:2.30.30.1040 (GENE3D); IPR010525 (PFAM); PTHR31384 (PANTHER); PTHR31384:SF68 (PANTHER)		58.7245	53.1494	50.1339	50.9835	51.0006
Solyc00g201160	Serine/threonine-protein kinase (AHRD V3.3 *-* K4BUH3_SOLLC)		F:GO:0004674; F:GO:0005524; P:GO:0006468	F:protein serine/threonine kinase activity; F:ATP binding; P:protein phosphorylation	EC:2.7.11	Transferring phosphorus-containing groups	IPR000719 (SMART); G3DSA:1.10.510.10 (GENE3D); IPR001245 (PFAM); PIRSF000654 (PIRSF); G3DSA:3.30.200.20 (GENE3D); IPR021820 (PFAM); PTHR27002 (PANTHER); PTHR27002:SF361 (PANTHER); IPR000719 (PROSITE_PROFILES); cd14066 (CDD); IPR011009 (SUPERFAMILY)		6.61934	4.55002	4.80853	4.42058	5.29538
Solyc00g203660	Ribulose bisphosphate carboxylase large chain (AHRD V3.3 *-* RBL_SOLBU)		F:GO:0000287	F:magnesium ion binding			IPR036376 (G3DSA:3.20.20.GENE3D); IPR036376 (G3DSA:3.20.20.GENE3D); IPR000685 (PFAM); IPR033966 (PANTHER); PTHR42704:SF2 (PANTHER); IPR036376 (SUPERFAMILY)		0.352181	1.17254	0.686567	2.43098	1.74107			1.34307	0.0176705				up
Solyc00g207960	LOW QUALITY:ZF-HD homeobox protein (AHRD V3.3 --* A0A0B2PG51_GLYSO)		F:GO:0003677	F:DNA binding			G3DSA:1.10.10.60 (GENE3D); mobidb-lite (MOBIDB_LITE); mobidb-lite (MOBIDB_LITE); PTHR31948 (PANTHER); PTHR31948:SF5 (PANTHER); IPR009057 (SUPERFAMILY)		0.33766	0.346181	0.099556	0.123423	0.0241764
Solyc00g209460	GDSL esterase/lipase (AHRD V3.3 *-* A0A0B2QVH8_GLYSO)		F:GO:0016788	F:hydrolase activity, acting on ester bonds			IPR036514 (G3DSA:3.40.50.GENE3D); PTHR22835 (PANTHER); PTHR22835:SF281 (PANTHER)		0.156335	0.161566	0.165469	0.208765	0.210578
Solyc00g210860	LOW QUALITY:disease resistance protein (TIR class) (AHRD V3.3 --* AT1G61100.1)		C:GO:0005739	C:mitochondrion			PTHR36344 (PANTHER)		0	0	0	0.0247103	0
Solyc00g212260	Auxin-responsive GH3 family protein (AHRD V3.3 *** AT2G46370.4)		P:GO:0009611; P:GO:0009694; P:GO:0009864; F:GO:0080123	P:response to wounding; P:jasmonic acid metabolic process; P:induced systemic resistance, jasmonic acid mediated signaling pathway; F:jasmonate-amino synthetase activity			IPR004993 (PFAM); IPR004993 (PANTHER); IPR031110 (PTHR31901:PANTHER)		1.20924	1.04217	0	0	0
Solyc00g212265	cysteine-rich RLK (RECEPTOR-like protein kinase) 13 (AHRD V3.3 --* AT4G23210.1)						mobidb-lite (MOBIDB_LITE); mobidb-lite (MOBIDB_LITE); PTHR12606 (PANTHER); PTHR12606:SF84 (PANTHER)		0	0	0	0	0.0232051
Solyc00g215560	glycosyl hydrolase family 10 protein / carbohydrate-binding domain-containing protein (AHRD V3.3 --* AT1G10050.3)								0.892427	0.689646	1.19167	1.72744	1.29212
Solyc00g217960	LOW QUALITY:RING/U-box superfamily protein (AHRD V3.3 *-* AT1G49200.1)		C:GO:0016021; P:GO:0016567; F:GO:0031625	C:integral component of membrane; P:protein ubiquitination; F:ubiquitin protein ligase binding			IPR001841 (SMART); IPR013083 (G3DSA:3.30.40.GENE3D); IPR001841 (PFAM); PTHR14155:SF276 (PANTHER); PTHR14155 (PANTHER); IPR001841 (PROSITE_PROFILES); cd16461 (CDD); SSF57850 (SUPERFAMILY)		9.39048	4.75443	6.21655	12.1735	8.20816	-0.956941	0.0098572			0.97518	0.000114667	down		up
Solyc00g218560	LOW QUALITY:T-box transcription factor, putative (DUF863) (AHRD V3.3 --* AT1G69360.1)						mobidb-lite (MOBIDB_LITE); mobidb-lite (MOBIDB_LITE)		0.018709	0	0	0	0
Solyc00g226760	Sulfotransferase (AHRD V3.3 *** K4D8Q6_SOLLC)		F:GO:0008146	F:sulfotransferase activity			G3DSA:3.40.50.300 (GENE3D); IPR000863 (PFAM); PTHR11783:SF81 (PANTHER); PTHR11783 (PANTHER); IPR027417 (SUPERFAMILY)		0.817067	0.57345	0	0	0
Solyc00g227860	UDP-glycosyltransferase (AHRD V3.3 *** A0A165XS50_DAUCA)		F:GO:0016758	F:transferase activity, transferring hexosyl groups			G3DSA:3.40.50.2000 (GENE3D); IPR002213 (PFAM); G3DSA:3.40.50.2000 (GENE3D); PTHR11926 (PANTHER); PTHR11926:SF367 (PANTHER); SSF53756 (SUPERFAMILY)		59.2765	52.4006	10.4778	10.1234	11.9983
Solyc00g227960	Sulfotransferase (AHRD V3.3 *** K4D8Q6_SOLLC)		F:GO:0008146	F:sulfotransferase activity			IPR000863 (PFAM); G3DSA:3.40.50.300 (GENE3D); PTHR11783 (PANTHER); PTHR11783:SF81 (PANTHER); IPR027417 (SUPERFAMILY)		0.0583739	0.0193234	0	0	0
Solyc00g230060	LOW QUALITY:Ribonuclease H protein (AHRD V3.3 --* A0A061DZ04_THECC)		F:GO:0003676; F:GO:0004523	F:nucleic acid binding; F:RNA-DNA hybrid ribonuclease activity	EC:3.1.3; EC:3.1.26; EC:3.1.26.4	Acting on ester bonds; Acting on ester bonds; Ribonuclease H	IPR036397 (G3DSA:3.30.420.GENE3D); IPR002156 (PFAM); PTHR33033:SF30 (PANTHER); PTHR33033 (PANTHER); cd06222 (CDD); IPR012337 (SUPERFAMILY)		0	0	0.0252747	0	0.0237045
Solyc00g230070	LOW QUALITY:Photosystem II CP43 reaction center protein (AHRD V3.3 *-* PSBC_CUSEX)		C:GO:0009521; P:GO:0009767; F:GO:0016168	C:photosystem; P:photosynthetic electron transport chain; F:chlorophyll binding			IPR000932 (PFAM); PTHR33180:SF4 (PANTHER); IPR000932 (PANTHER); IPR036001 (SUPERFAMILY)		0.0988602	0.183953	0.0970072	0.267566	0.329517
Solyc00g230080	LOW QUALITY:Photosystem II D2 protein (AHRD V3.3 *-* PSBD_PLETE)		P:GO:0009772; F:GO:0045156	P:photosynthetic electron transport in photosystem II; F:electron transporter, transferring electrons within the cyclic electron transport pathway of photosynthesis activity			IPR000484 (PFAM); IPR000484 (PANTHER); PTHR33149:SF7 (PANTHER); IPR036854 (SUPERFAMILY)		0.0987831	0.471502	0.172701	0.446011	0.32965
Solyc00g231680	(1-4)-beta-mannan endohydrolase	man1	F:GO:0004553; P:GO:0005975	F:hydrolase activity, hydrolyzing O-glycosyl compounds; P:carbohydrate metabolic process			IPR001547 (PFAM); G3DSA:3.20.20.80 (GENE3D); PTHR31451 (PANTHER); PTHR31451:SF15 (PANTHER); IPR017853 (SUPERFAMILY)		0.058746	0.0798514	0.0470488	0.0222803	0.118401
Solyc00g231780	NAD(P)H-quinone oxidoreductase subunit I, chloroplastic (AHRD V3.3 *-* NDHI_NANDO)		F:GO:0008137; C:GO:0016020; F:GO:0051539; P:GO:0055114	F:NADH dehydrogenase (ubiquinone) activity; C:membrane; F:4 iron, 4 sulfur cluster binding; P:oxidation-reduction process	EC:1.6.99.5; EC:1.6.99.3; EC:1.6.5.3	Acting on NADH or NADPH; NADH dehydrogenase; NADH:ubiquinone reductase (H(+)-translocating)	G3DSA:3.30.70.3270 (GENE3D); IPR017896 (PFAM); IPR004497 (PTHR10849:PANTHER); IPR010226 (PANTHER); IPR017896 (PROSITE_PROFILES); SSF54862 (SUPERFAMILY)		0.062791	0.0619388	0.0931458	0.151515	0.0462775
Solyc00g233480	ABC transporter (AHRD V3.3 *-* H1A8M9_DIOKA)	ABCG55	F:GO:0005524; F:GO:0016887	F:ATP binding; F:ATPase activity	EC:3.6.1.3; EC:3.6.1.15	Adenosinetriphosphatase; Nucleoside-triphosphate phosphatase	IPR003439 (PFAM); G3DSA:3.40.50.300 (GENE3D); mobidb-lite (MOBIDB_LITE); mobidb-lite (MOBIDB_LITE); PTHR19241:SF229 (PANTHER); PTHR19241 (PANTHER); IPR027417 (SUPERFAMILY)		0	0.305542	0.0246837	0.0254774	0
Solyc00g244280	LOW QUALITY:PAS domain-containing protein tyrosine kinase family protein (AHRD V3.3 --* AT1G67890.4)						mobidb-lite (MOBIDB_LITE)		0.0417578	0.0179126	0.122282	0.0254774	0.0473152
Solyc00g244290	LOW QUALITY:NADH dehydrogenase subunit 2 (AHRD V3.3 *-* A0A1C9I9Q6_9ROSI)		C:GO:0005739; F:GO:0008137; C:GO:0016021; P:GO:0042773	C:mitochondrion; F:NADH dehydrogenase (ubiquinone) activity; C:integral component of membrane; P:ATP synthesis coupled electron transport	EC:1.6.99.5; EC:1.6.99.3; EC:1.6.5.3	Acting on NADH or NADPH; NADH dehydrogenase; NADH:ubiquinone reductase (H(+)-translocating)	IPR001750 (PFAM); mobidb-lite (MOBIDB_LITE); PTHR22773:SF102 (PANTHER); PTHR22773 (PANTHER)		0.209316	0.354867	1.10385	0.665819	0.564018
Solyc00g244300	LOW QUALITY:2-oxoglutarate (2OG) and Fe(II)-dependent oxygenase superfamily protein (AHRD V3.3 --* AT5G43660.5)		C:GO:0005739	C:mitochondrion			mobidb-lite (MOBIDB_LITE); mobidb-lite (MOBIDB_LITE)		0.0814228	0.223586	0.120969	0.149085	0.212088
Solyc00g244305	F-box protein (AHRD V3.3 *-* A0A0P0CKG2_CITMA)		F:GO:0005515	F:protein binding			IPR001810 (SMART); G3DSA:1.20.1280.50 (GENE3D); IPR001810 (PFAM); PTHR44355 (PANTHER); PTHR44355:SF1 (PANTHER); IPR036047 (SUPERFAMILY)		0	0.0193234	0	0	0
Solyc00g247300	Cytochrome P450 family protein (AHRD V3.3 *** B9HFW6_POPTR)		F:GO:0005506; F:GO:0016705; F:GO:0020037; P:GO:0055114	F:iron ion binding; F:oxidoreductase activity, acting on paired donors, with incorporation or reduction of molecular oxygen; F:heme binding; P:oxidation-reduction process			IPR001128 (PRINTS); IPR002401 (PRINTS); IPR001128 (PFAM); IPR036396 (G3DSA:1.10.630.GENE3D); PTHR24298 (PANTHER); PTHR24298:SF157 (PANTHER); IPR036396 (SUPERFAMILY)		0.018709	0.0179126	0.0217741	0.0254774	0.0237045
Solyc00g247305	AT hook motif DNA-binding family protein (AHRD V3.3 *-* AT2G33620.4)		F:GO:0003680	F:AT DNA binding			IPR005175 (PFAM); mobidb-lite (MOBIDB_LITE); mobidb-lite (MOBIDB_LITE); mobidb-lite (MOBIDB_LITE); mobidb-lite (MOBIDB_LITE); PTHR31500:SF17 (PANTHER); IPR039605 (PANTHER); IPR005175 (PROSITE_PROFILES); IPR005175 (CDD); SSF117856 (SUPERFAMILY)		0	0	0.0217741	0	0
Solyc00g249900	AP-2 complex subunit alpha-1 (AHRD V3.3 *-* AP2A1_ARATH)		P:GO:0006886; C:GO:0030122; F:GO:0035615; P:GO:0072583	P:intracellular protein transport; C:AP-2 adaptor complex; F:clathrin adaptor activity; P:clathrin-dependent endocytosis			IPR011989 (G3DSA:1.25.10.GENE3D); PTHR22780 (PANTHER); PTHR22780:SF4 (PANTHER)		0.339687	0.390684	0.313671	0.161007	0.143077
Solyc00g249910	AP-2 complex subunit alpha (AHRD V3.3 *-* A0A151RV94_CAJCA)		P:GO:0006886; C:GO:0030122; F:GO:0035615; P:GO:0072583	P:intracellular protein transport; C:AP-2 adaptor complex; F:clathrin adaptor activity; P:clathrin-dependent endocytosis			mobidb-lite (MOBIDB_LITE); mobidb-lite (MOBIDB_LITE)		0.157157	0.227716	0.024914	0.117214	0.0926213
Solyc00g256710	LOW QUALITY:Tetratricopeptide repeat (TPR)-like superfamily protein (AHRD V3.3 --* AT4G10840.2)		C:GO:0005737; C:GO:0005874; C:GO:0005886	C:cytoplasm; C:microtubule; C:plasma membrane			mobidb-lite (MOBIDB_LITE); mobidb-lite (MOBIDB_LITE); mobidb-lite (MOBIDB_LITE)		7.56407	7.35161	4.90291	3.96813	3.79589
Solyc00g257110	Plasma membrane ATPase (AHRD V3.3 *** M1AUY5_SOLTU)		C:GO:0016021	C:integral component of membrane			PR00119 (PRINTS); IPR001757 (PRINTS); IPR001757 (TIGRFAM); PF00702 (PFAM); G3DSA:1.20.1110.10 (GENE3D); PTHR42861:SF40 (PANTHER); PTHR42861 (PANTHER); IPR036412 (SUPERFAMILY); IPR023298 (SUPERFAMILY)		0.020956	0.0405907	0.0246837	0	0.0237045
Solyc00g265110	RNA-binding Nova-1 (AHRD V3.3 *-* A0A0B0MMT7_GOSAR)		F:GO:0003723	F:RNA binding			IPR004088 (PFAM); IPR036612 (G3DSA:3.30.1370.GENE3D); PTHR10288:SF142 (PANTHER); PTHR10288 (PANTHER); PS50084 (PROSITE_PROFILES); cd00105 (CDD); IPR036612 (SUPERFAMILY)		0.102302	0.0426962	0.125061	0.0997937	0.187884
Solyc00g265510	LOW QUALITY:Protein Ycf2 (AHRD V3.3 --* A0A0C5CHC0_ACTCH)								735.242	642.868	21.6733	7.94529	40.2756
Solyc00g270510	Transcription factor (AHRD V3.3 *-* A0A0H5LIB4_COFCA)		F:GO:0046982	F:protein heterodimerization activity			PR00615 (PRINTS); IPR003958 (PFAM); IPR009072 (G3DSA:1.10.20.GENE3D); PTHR11064 (PANTHER); PTHR11064:SF20 (PANTHER); IPR009072 (SUPERFAMILY)	NF-YB	0.020956	0	0	0	0
Solyc00g272810	Tyramine N-feruloyltransferase 4/11, putative (AHRD V3.3 *** B9T0B8_RICCO)		F:GO:0016747	F:transferase activity, transferring acyl groups other than amino-acyl groups			IPR000182 (PFAM); PTHR10545 (PANTHER); IPR039534 (PTHR10545:PANTHER); IPR000182 (PROSITE_PROFILES); cd04301 (CDD); IPR016181 (SUPERFAMILY)		0.0604667	0.301412	0	0.0718863	0.0473815
Solyc00g273110	DNA ligase 4 (AHRD V3.3 --* H6URY6_NICBE)								24.4274	18.451	10.4315	9.41098	12.721
Solyc00g277510	Photosystem II protein D1 (AHRD V3.3 *-* PSBA_SOLNI)		P:GO:0009772; F:GO:0045156	P:photosynthetic electron transport in photosystem II; F:electron transporter, transferring electrons within the cyclic electron transport pathway of photosynthesis activity			G3DSA:3.10.10.10 (GENE3D); IPR000484 (PFAM); PTHR24559 (PANTHER); cd01647 (CDD); SSF56672 (SUPERFAMILY); IPR036854 (SUPERFAMILY)		0.289017	0.784611	1.41286	2.10505	2.78374
Solyc00g278110	Fatty acid hydroxylase superfamily protein (AHRD V3.3 *-* A0A072TKE8_MEDTR)		F:GO:0000170; F:GO:0005506; C:GO:0005789; P:GO:0008610; C:GO:0016021; P:GO:0055114	F:sphingosine hydroxylase activity; F:iron ion binding; C:endoplasmic reticulum membrane; P:lipid biosynthetic process; C:integral component of membrane; P:oxidation-reduction process			IPR021940 (PFAM)		0.0208789	0.122305	0.814998	0.956169	0.400143
Solyc00g280110	Plant protein 1589 of unknown function (AHRD V3.3 *** AT3G55240.1)		P:GO:0032502	P:developmental process			IPR006476 (TIGRFAM); IPR006476 (PFAM); PTHR31871:SF2 (PANTHER); IPR006476 (PANTHER)		0.165324	0.0179126	0	0	0
Solyc00g281110	LOW QUALITY:inositol polyphosphate kinase 2 alpha (AHRD V3.3 --* AT5G07370.4)		C:GO:0005739	C:mitochondrion					0	0.0193234	0	0	0
Solyc00g289230	Serine/threonine-protein kinase (AHRD V3.3 *** M1AFX4_SOLTU)		F:GO:0004672; F:GO:0005524; P:GO:0006468; P:GO:0048544	F:protein kinase activity; F:ATP binding; P:protein phosphorylation; P:recognition of pollen			IPR000719 (SMART); IPR003609 (SMART); G3DSA:1.10.510.10 (GENE3D); G3DSA:3.30.200.20 (GENE3D); G3DSA:3.30.70.270 (GENE3D); IPR001245 (PFAM); IPR000858 (PFAM); IPR003609 (PFAM); PTHR27002 (PANTHER); PTHR27002:SF92 (PANTHER); IPR000719 (PROSITE_PROFILES); IPR003609 (PROSITE_PROFILES); cd01098 (CDD); cd01647 (CDD); cd14066 (CDD); SSF56672 (SUPERFAMILY); IPR011009 (SUPERFAMILY)		1.40034	2.04689	1.74596	3.29423	4.47648			1.35449	0.000178926	0.921561	0.0282863		up	up
Solyc00g294237	carboxyl-terminal peptidase (DUF239) (AHRD V3.3 *-* AT5G18460.1)						IPR004314 (PFAM); PTHR31589 (PANTHER); PTHR31589:SF2 (PANTHER)		0.0191582	0.11453	0.0719628	0	0.0231387
Solyc00g309530	LOW QUALITY:fatty acid desaturase 6 (AHRD V3.3 --* AT4G30950.1)								0	0	0.0252747	0.0222803	0.0241764
Solyc00g311230	LOW QUALITY:LysM-domain containing receptor-like kinase (AHRD V3.3 --* A9DLL9_MEDTR)								0.018709	0	0	0	0.0241764
Solyc00g316530	LOW QUALITY:Glutaredoxin (AHRD V3.3 --* A0A0K9PD58_ZOSMR)		C:GO:0005739	C:mitochondrion			mobidb-lite (MOBIDB_LITE)		0.0797021	0.0811814	0.213109	0.0222803	0.0473152
Solyc00g318130	paired amphipathic helix Sin3-like protein (AHRD V3.3 *-* AT1G10450.3)		F:GO:0003714; P:GO:0006355	F:transcription corepressor activity; P:regulation of transcription, DNA-templated			G3DSA:1.20.1160.11 (GENE3D); IPR003822 (PFAM); G3DSA:1.20.1160.11 (GENE3D); PTHR12346:SF8 (PANTHER); IPR039774 (PANTHER); IPR003822 (PROSITE_PROFILES); IPR003822 (PROSITE_PROFILES); IPR036600 (SUPERFAMILY); IPR036600 (SUPERFAMILY)		0.903139	1.18303	0.0495976	0.0497914	0
Solyc00g318830	XH/XS domain-containing family protein (AHRD V3.3 *-* B9HTH7_POPTR)		P:GO:0031047	P:gene silencing by RNA			PTHR21596:SF23 (PANTHER); PTHR21596 (PANTHER)		0.018709	0	0.024914	0	0
Solyc00g320430	LOW QUALITY:Vascular endothelial growth factor receptor 2 (AHRD V3.3 --* A0A1D1YH50_9ARAE)								0.115322	0.0620196	0.120739	0.049606	0.0711134
Solyc00g322635	MLP-like protein 28 (AHRD V3.3 *** AT1G70830.2)		P:GO:0006952	P:defense response			IPR000916 (SMART); IPR023393 (G3DSA:3.30.530.GENE3D); IPR023393 (G3DSA:3.30.530.GENE3D); IPR000916 (PFAM); PTHR31907 (PANTHER); PTHR31907:SF4 (PANTHER); PTHR31907 (PANTHER); PTHR31907:SF4 (PANTHER); cd07816 (CDD); SSF55961 (SUPERFAMILY); SSF55961 (SUPERFAMILY)		0.410259	0.1605	0	0	0
Solyc01g005000	Glutamate decarboxylase (AHRD V3.3 *** B1Q3F2_SOLLC)		F:GO:0004351; P:GO:0006536; F:GO:0030170	F:glutamate decarboxylase activity; P:glutamate metabolic process; F:pyridoxal phosphate binding	EC:4.1.1.15	Glutamate decarboxylase	IPR010107 (TIGRFAM); IPR002129 (PFAM); IPR015421 (G3DSA:3.40.640.GENE3D); G3DSA:3.90.1150.160 (GENE3D); IPR010107 (PANTHER); PTHR43321:SF2 (PANTHER); IPR015424 (SUPERFAMILY)		92.2291	96.621	12.7528	11.9581	16.2165
Solyc01g005010	XRI1-like protein (AHRD V3.3 *** AT2G01990.2)		P:GO:0007140; P:GO:0007143	P:male meiotic nuclear division; P:female meiotic nuclear division			mobidb-lite (MOBIDB_LITE); mobidb-lite (MOBIDB_LITE); IPR039933 (PANTHER); PTHR33385:SF12 (PANTHER)		9.18548	6.6589	1.33575	1.78093	2.11514
Solyc01g005020	plasmalemma Na+/H+ antiporter	sos1	P:GO:0006812; F:GO:0015299; C:GO:0016021; P:GO:0055085	P:cation transport; F:solute:proton antiporter activity; C:integral component of membrane; P:transmembrane transport			IPR014710 (G3DSA:2.60.120.GENE3D); IPR006153 (PFAM); mobidb-lite (MOBIDB_LITE); mobidb-lite (MOBIDB_LITE); mobidb-lite (MOBIDB_LITE); PTHR10110:SF86 (PANTHER); IPR018422 (PANTHER); IPR000595 (PROSITE_PROFILES); IPR000595 (CDD); IPR018490 (SUPERFAMILY)		103.62	88.3571	50.326	44.5942	54.6592
Solyc01g005030	MAP kinase kinase kinase 1	MAPKKK1	F:GO:0004672; F:GO:0005524; P:GO:0006468; C:GO:0016021	F:protein kinase activity; F:ATP binding; P:protein phosphorylation; C:integral component of membrane			IPR001245 (PFAM); G3DSA:1.10.510.10 (GENE3D); IPR004240 (PFAM); G3DSA:3.30.200.20 (GENE3D); IPR004240 (PANTHER); PTHR10766:SF14 (PANTHER); IPR000719 (PROSITE_PROFILES); IPR011009 (SUPERFAMILY)		70.4294	57.425	96.9169	105.076	102.66
Solyc01g005070	ENTH/ANTH/VHS superfamily protein (AHRD V3.3 *** AT1G68110.1)		F:GO:0005545; C:GO:0030136; F:GO:0030276; P:GO:0048268	F:1-phosphatidylinositol binding; C:clathrin-coated vesicle; F:clathrin binding; P:clathrin coat assembly			IPR008942 (G3DSA:1.25.40.GENE3D); IPR014712 (G3DSA:1.20.58.GENE3D); IPR011417 (PFAM); PTHR22951 (PANTHER); PTHR22951:SF19 (PANTHER); IPR013809 (PROSITE_PROFILES); IPR008942 (SUPERFAMILY); SSF89009 (SUPERFAMILY)		0	0.081343	0	0.0222803	0
Solyc01g005080	microtubule-associated protein 65-7 (AHRD V3.3 *** AT1G14690.2)		P:GO:0000226; F:GO:0008017	P:microtubule cytoskeleton organization; F:microtubule binding			G3DSA:1.20.58.1520 (GENE3D); PF03999 (PFAM); mobidb-lite (MOBIDB_LITE); mobidb-lite (MOBIDB_LITE); PTHR19321:SF5 (PANTHER); IPR007145 (PANTHER)		21.3897	19.5272	12.6951	14.326	22.9708			0.850317	0.000214018				up
Solyc01g005090	Type I inositol-1,4,5-trisphosphate 5-phosphatase CVP2 (AHRD V3.3 *** A0A0B2RAB0_GLYSO)		P:GO:0046856	P:phosphatidylinositol dephosphorylation			IPR000300 (SMART); IPR005135 (PFAM); IPR036691 (G3DSA:3.60.10.GENE3D); PTHR11200:SF63 (PANTHER); PTHR11200 (PANTHER); IPR036691 (SUPERFAMILY)		0	0	0	0	0.0241764
Solyc01g005100	2-oxoglutarate (2OG) and Fe(II)-dependent oxygenase superfamily protein (AHRD V3.3 *** AT1G68080.1)		P:GO:0032963	P:collagen metabolic process			G3DSA:2.60.120.620 (GENE3D); IPR039575 (PANTHER); PTHR14049:SF9 (PANTHER)		15.2701	12.23	10.6116	11.7145	12.8395
Solyc01g005110	dolichol-phosphate mannosyltransferase-like protein (AHRD V3.3 *** AT1G48140.1)		P:GO:0006486	P:protein glycosylation			IPR013174 (PFAM); IPR013174 (PANTHER)		6.01255	6.04284	10.9157	11.6899	11.1411
Solyc01g005120	Xyloglucan endotransglucosylase/hydrolase (AHRD V3.3 *** K4AS79_SOLLC)		F:GO:0004553; C:GO:0005618; P:GO:0010411; F:GO:0016762; P:GO:0042546; C:GO:0048046	F:hydrolase activity, hydrolyzing O-glycosyl compounds; C:cell wall; P:xyloglucan metabolic process; F:xyloglucan:xyloglucosyl transferase activity; P:cell wall biogenesis; C:apoplast	EC:2.4.1.27	Xyloglucan:xyloglucosyl transferase	IPR010713 (PFAM); G3DSA:2.60.120.200 (GENE3D); IPR000757 (PFAM); IPR016455 (PIRSF); mobidb-lite (MOBIDB_LITE); PTHR31062 (PANTHER); PTHR31062:SF44 (PANTHER); IPR000757 (PROSITE_PROFILES); cd02176 (CDD); IPR013320 (SUPERFAMILY)		4.70929	4.14852	4.73705	7.98882	9.20625			0.956481	0.000325025	0.756794	0.0186802		up	up
Solyc01g005130	Zinc finger protein, putative (AHRD V3.3 *** B9SNH3_RICCO)		F:GO:0003676	F:nucleic acid binding			G3DSA:3.30.160.60 (GENE3D); mobidb-lite (MOBIDB_LITE); mobidb-lite (MOBIDB_LITE); PTHR26374:SF313 (PANTHER); PTHR26374 (PANTHER); IPR013087 (PROSITE_PROFILES); IPR036236 (SUPERFAMILY)	C2H2	8.34731	8.60434	6.7529	9.13769	8.63814
Solyc01g005140	Cytochrome b561 (AHRD V3.3 *** A0A151RHD6_CAJCA)		C:GO:0016021; F:GO:0016491; P:GO:0055114	C:integral component of membrane; F:oxidoreductase activity; P:oxidation-reduction process			IPR006593 (SMART); G3DSA:1.20.120.1770 (GENE3D); IPR006593 (PFAM); PTHR10106 (PANTHER); PTHR10106:SF36 (PANTHER); IPR006593 (PROSITE_PROFILES); cd08766 (CDD)		0.713942	0.648773	5.28539	8.9176	8.3332
Solyc01g005150	Cytochrome B561 family protein (AHRD V3.3 *** B9HJJ7_POPTR)		C:GO:0016021; F:GO:0016491; P:GO:0055114	C:integral component of membrane; F:oxidoreductase activity; P:oxidation-reduction process			IPR006593 (SMART); G3DSA:1.20.120.1770 (GENE3D); IPR006593 (PFAM); PTHR10106 (PANTHER); PTHR10106:SF15 (PANTHER); IPR006593 (PROSITE_PROFILES)		0.062791	0.138516	0	0	0
Solyc01g005160	Avr9/Cf-9 rapidly elicited protein 1	CMPG1	F:GO:0004842; P:GO:0016567	F:ubiquitin-protein transferase activity; P:protein ubiquitination			IPR003613 (SMART); IPR003613 (PFAM); IPR013083 (G3DSA:3.30.40.GENE3D); IPR011989 (G3DSA:1.25.10.GENE3D); PTHR22849:SF102 (PANTHER); PTHR22849 (PANTHER); IPR003613 (PROSITE_PROFILES); cd16664 (CDD); IPR016024 (SUPERFAMILY); SSF57850 (SUPERFAMILY)		0.5823	11.3947	0.330448	1.71219	1.10365	4.27712	3.12766e-13					up
Solyc01g005170	ENTH/ANTH/VHS superfamily protein (AHRD V3.3 *** G7LBJ2_MEDTR)		F:GO:0005545; C:GO:0030136; F:GO:0030276; P:GO:0048268	F:1-phosphatidylinositol binding; C:clathrin-coated vesicle; F:clathrin binding; P:clathrin coat assembly			IPR013809 (SMART); IPR014712 (G3DSA:1.20.58.GENE3D); IPR011417 (PFAM); IPR008942 (G3DSA:1.25.40.GENE3D); PTHR22951:SF22 (PANTHER); PTHR22951 (PANTHER); IPR013809 (PROSITE_PROFILES); SSF89009 (SUPERFAMILY); IPR008942 (SUPERFAMILY)		0.472665	0.207447	0.629116	0.416966	0.470219
Solyc01g005180	Homeobox-leucine zipper protein HOX9, putative (AHRD V3.3 --* A0A061DUZ5_THECC)						mobidb-lite (MOBIDB_LITE); IPR039312 (PANTHER); PTHR33601:SF4 (PANTHER)		2.99706	1.07372	0.625385	1.17561	0.92058
Solyc01g005190	Zinc finger family protein (AHRD V3.3 *** U7E2Y1_POPTR)		F:GO:0003676	F:nucleic acid binding			G3DSA:3.30.160.60 (GENE3D); mobidb-lite (MOBIDB_LITE); mobidb-lite (MOBIDB_LITE); mobidb-lite (MOBIDB_LITE); mobidb-lite (MOBIDB_LITE); PTHR26374 (PANTHER); PTHR26374:SF232 (PANTHER); IPR013087 (PROSITE_PROFILES); IPR036236 (SUPERFAMILY)	C2H2	0.213283	0.156429	0.241885	0.221471	0.189082
Solyc01g005200	Zinc finger family protein (AHRD V3.3 *-* U7E1E1_POPTR)		F:GO:0003676	F:nucleic acid binding			G3DSA:3.30.160.60 (GENE3D); mobidb-lite (MOBIDB_LITE); mobidb-lite (MOBIDB_LITE); PTHR26374 (PANTHER); PTHR26374:SF232 (PANTHER); IPR013087 (PROSITE_PROFILES); IPR036236 (SUPERFAMILY)	C2H2	0.0383164	0.0212673	0.0937369	0.0247103	0.0237045
Solyc01g005210	Trehalose-phosphate synthase 6 (AHRD V3.3 *** W8Q024_CAMSI)		F:GO:0003824; P:GO:0005992	F:catalytic activity; P:trehalose biosynthetic process			IPR003337 (PFAM); G3DSA:3.40.50.2000 (GENE3D); IPR006379 (TIGRFAM); IPR003337 (TIGRFAM); G3DSA:3.40.50.2000 (GENE3D); IPR023214 (G3DSA:3.40.50.GENE3D); IPR001830 (PFAM); PTHR10788 (PANTHER); PTHR10788:SF48 (PANTHER); cd01627 (CDD); IPR001830 (CDD); SSF53756 (SUPERFAMILY); IPR036412 (SUPERFAMILY)		53.3658	48.6201	122.652	159.89	132.951
Solyc01g005220	MACPF domain-containing protein (AHRD V3.3 *** A0A0B2Q4M6_GLYSO)		C:GO:0005886; P:GO:0009626	C:plasma membrane; P:plant-type hypersensitive response			IPR020864 (SMART); IPR020864 (PFAM); PTHR33199 (PANTHER); PTHR33199:SF4 (PANTHER); IPR020864 (PROSITE_PROFILES)		32.5559	44.113	19.3537	26.4911	20.8234
Solyc01g005230	S-adenosyl-L-methionine-dependent methyltransferase superfamily protein (AHRD V3.3 *** AT5G37990.1)		F:GO:0008168	F:methyltransferase activity			IPR005299 (PFAM); G3DSA:3.40.50.150 (GENE3D); G3DSA:1.10.1200.270 (GENE3D); IPR005299 (PANTHER); PTHR31009:SF7 (PANTHER); IPR029063 (SUPERFAMILY)		0.239555	0.41858	0.0684621	0.0746871	0.0711134
Solyc01g005240	Aspartokinase (AHRD V3.3 *** A0A0V0ILQ3_SOLCH)		F:GO:0004072; P:GO:0008652	F:aspartate kinase activity; P:cellular amino acid biosynthetic process	EC:2.7.2.4	Aspartate kinase	IPR001048 (PFAM); G3DSA:3.30.70.260 (GENE3D); IPR001341 (TIGRFAM); G3DSA:3.30.70.260 (GENE3D); G3DSA:1.20.120.1320 (GENE3D); IPR036393 (G3DSA:3.40.1160.GENE3D); PTHR21499:SF40 (PANTHER); PTHR21499 (PANTHER); IPR002912 (PROSITE_PROFILES); cd04244 (CDD); cd04918 (CDD); IPR036393 (SUPERFAMILY); SSF55021 (SUPERFAMILY); SSF55021 (SUPERFAMILY)		70.2791	72.2705	70.6995	69.8342	67.2574
Solyc01g005250	Aspartate-semialdehyde dehydrogenase (AHRD V3.3 *** V5N8M5_PHAVU)		F:GO:0004073; P:GO:0009086; P:GO:0009088; P:GO:0009089; P:GO:0009097; F:GO:0046983; F:GO:0050661; F:GO:0051287; P:GO:0055114	F:aspartate-semialdehyde dehydrogenase activity; P:methionine biosynthetic process; P:threonine biosynthetic process; P:lysine biosynthetic process via diaminopimelate; P:isoleucine biosynthetic process; F:protein dimerization activity; F:NADP binding; F:NAD binding; P:oxidation-reduction process	EC:1.2.1.11	Aspartate-semialdehyde dehydrogenase	IPR000534 (SMART); IPR012280 (PFAM); PIRSF000148 (PIRSF); G3DSA:3.30.360.10 (GENE3D); IPR005986 (TIGRFAM); G3DSA:3.40.50.720 (GENE3D); IPR000534 (PFAM); PTHR10174:SF2 (PANTHER); PTHR10174 (PANTHER); IPR012080 (HAMAP); IPR036291 (SUPERFAMILY); SSF55347 (SUPERFAMILY)		45.6986	51.7433	54.05	51.3242	50.8431
Solyc01g005260	Sec14p-like phosphatidylinositol transfer family protein (AHRD V3.3 *** AT1G14820.3)						IPR001251 (SMART); IPR001251 (PFAM); G3DSA:1.10.8.20 (GENE3D); IPR036865 (G3DSA:3.40.525.GENE3D); PTHR10174 (PANTHER); PTHR10174:SF121 (PANTHER); IPR001251 (PROSITE_PROFILES); IPR001251 (CDD); IPR036865 (SUPERFAMILY); IPR036273 (SUPERFAMILY)		2.12539	3.34006	2.26842	3.03556	2.5206
Solyc01g005270	Sec14p-like phosphatidylinositol transfer family protein (AHRD V3.3 *** AT1G14820.3)						IPR001251 (SMART); IPR001251 (PFAM); IPR036865 (G3DSA:3.40.525.GENE3D); G3DSA:1.10.8.20 (GENE3D); PTHR10174:SF121 (PANTHER); PTHR10174 (PANTHER); IPR001251 (PROSITE_PROFILES); IPR001251 (CDD); IPR036865 (SUPERFAMILY); IPR036273 (SUPERFAMILY)		4.81003	3.62493	6.12149	6.51511	6.96141
Solyc01g005280	Sec14p-like phosphatidylinositol transfer family protein (AHRD V3.3 *** AT1G14820.3)						IPR001251 (SMART); IPR001251 (PFAM); G3DSA:1.10.8.20 (GENE3D); IPR036865 (G3DSA:3.40.525.GENE3D); PTHR10174:SF121 (PANTHER); PTHR10174 (PANTHER); IPR001251 (PROSITE_PROFILES); IPR001251 (CDD); IPR036865 (SUPERFAMILY); IPR036273 (SUPERFAMILY)		5.4265	3.37257	10.811	8.68697	9.88266
Solyc01g005290	Sec14p-like phosphatidylinositol transfer family protein (AHRD V3.3 *-* AT1G14820.3)						IPR001251 (PFAM); IPR036865 (G3DSA:3.40.525.GENE3D); PTHR10174 (PANTHER); PTHR10174:SF121 (PANTHER); IPR036865 (SUPERFAMILY)		0.58321	0.40766	26.1728	21.9228	21.156
Solyc01g005295	Sec14p-like phosphatidylinositol transfer family protein (AHRD V3.3 *-* AT1G14820.3)						PTHR10174:SF121 (PANTHER); PTHR10174 (PANTHER); IPR036273 (SUPERFAMILY)		0.445289	0.15379	11.7531	10.4503	10.6406
Solyc01g005300	Flavin-binding kelch domain F box protein (AHRD V3.3 *** A0A088AWQ7_SOYBN)		F:GO:0005515	F:protein binding			PF13418 (PFAM); IPR000014 (TIGRFAM); G3DSA:3.30.450.20 (GENE3D); PF13415 (PFAM); IPR011498 (PFAM); IPR015915 (G3DSA:2.120.10.GENE3D); IPR000014 (PFAM); IPR015915 (G3DSA:2.120.10.GENE3D); IPR001810 (PFAM); PTHR23244:SF263 (PANTHER); PTHR23244 (PANTHER); IPR000014 (PROSITE_PROFILES); IPR000014 (CDD); IPR015915 (SUPERFAMILY); IPR036047 (SUPERFAMILY); IPR015915 (SUPERFAMILY); IPR035965 (SUPERFAMILY)		10.2935	15.9801	15.0058	9.87819	16.3406	0.662438	0.0397076					up
Solyc01g005310	Dynamin (AHRD V3.3 *** E5GB64_CUCME)		F:GO:0003924; F:GO:0005525	F:GTPase activity; F:GTP binding	EC:3.6.1.15	Nucleoside-triphosphate phosphatase	IPR022812 (PRINTS); IPR003130 (SMART); IPR001401 (SMART); IPR003130 (PFAM); IPR000375 (PFAM); G3DSA:1.20.120.1240 (GENE3D); G3DSA:3.40.50.300 (GENE3D); IPR022812 (PFAM); IPR022812 (PANTHER); PTHR11566:SF80 (PANTHER); IPR030381 (PROSITE_PROFILES); IPR020850 (PROSITE_PROFILES); IPR001401 (CDD); IPR027417 (SUPERFAMILY)		0.351064	0.914158	0.186652	0.149085	0.18795
Solyc01g005320	3-oxo-5-alpha-steroid 4-dehydrogenase (AHRD V3.3 *** G7ZZ33_MEDTR)		P:GO:0006629; F:GO:0016627	P:lipid metabolic process; F:oxidoreductase activity, acting on the CH-CH group of donors			IPR010721 (PFAM); G3DSA:1.20.120.1630 (GENE3D); PTHR32251:SF14 (PANTHER); IPR010721 (PANTHER); IPR001104 (PROSITE_PROFILES)		0.155436	0.235586	0.100738	0.0222803	0.0468432
Solyc01g005330	Microtubule-associated protein 70-2 (AHRD V3.3 *** A0A0B2QPG9_GLYSO)		P:GO:0007010; F:GO:0008017	P:cytoskeleton organization; F:microtubule binding			IPR009768 (PFAM); mobidb-lite (MOBIDB_LITE); mobidb-lite (MOBIDB_LITE); mobidb-lite (MOBIDB_LITE); mobidb-lite (MOBIDB_LITE); mobidb-lite (MOBIDB_LITE); mobidb-lite (MOBIDB_LITE); mobidb-lite (MOBIDB_LITE); mobidb-lite (MOBIDB_LITE); mobidb-lite (MOBIDB_LITE); IPR009768 (PANTHER); PTHR31246:SF2 (PANTHER)		101.311	77.8485	42.8692	40.0061	46.6606
Solyc01g005340	Ankyrin repeat family protein (AHRD V3.3 *** B9HW17_POPTR)		F:GO:0005515	F:protein binding			IPR002110 (SMART); IPR036770 (G3DSA:1.25.40.GENE3D); PF13637 (PFAM); IPR026961 (PFAM); IPR036770 (G3DSA:1.25.40.GENE3D); IPR002110 (PFAM); IPR020683 (PFAM); IPR027002 (PTHR24186:PANTHER); PTHR24186 (PANTHER); IPR020683 (PROSITE_PROFILES); IPR002110 (PROSITE_PROFILES); IPR020683 (CDD); IPR020683 (CDD); IPR036770 (SUPERFAMILY)		27.3227	26.7377	57.9175	44.724	46.784					-0.369	0.0183907			down
Solyc01g005370	EF hand calcium-binding family protein (AHRD V3.3 *** G8A011_MEDTR)		F:GO:0005509	F:calcium ion binding			IPR002048 (SMART); G3DSA:1.10.238.10 (GENE3D); G3DSA:1.10.238.10 (GENE3D); IPR002048 (PFAM); PTHR10891:SF738 (PANTHER); IPR039647 (PANTHER); IPR002048 (PROSITE_PROFILES); IPR002048 (PROSITE_PROFILES); IPR002048 (PROSITE_PROFILES); IPR002048 (PROSITE_PROFILES); IPR002048 (CDD); IPR002048 (CDD); IPR011992 (SUPERFAMILY)		12.6786	14.4843	30.0187	32.4281	24.9695
Solyc01g005380	Unknown protein (AHRD V3.3 )								0.199518	0.0730611	0.139604	0.217589	0.0704539
Solyc01g005390	Nudix hydrolase (AHRD V3.3 *** A0A061E9N4_THECC)		F:GO:0016787	F:hydrolase activity			IPR000086 (PFAM); G3DSA:3.90.79.10 (GENE3D); PTHR12629 (PANTHER); PTHR12629:SF36 (PANTHER); IPR000086 (PROSITE_PROFILES); cd04666 (CDD); IPR015797 (SUPERFAMILY)		0.236782	0.634215	0.533191	1.98755	1.17406					1.87779	6.6775e-05			up
Solyc01g005400	Caleosin-related family protein (AHRD V3.3 *** AT1G70670.1)		F:GO:0004497; F:GO:0005509; C:GO:0016021; P:GO:0055114	F:monooxygenase activity; F:calcium ion binding; C:integral component of membrane; P:oxidation-reduction process			IPR007736 (PFAM); PTHR31495:SF1 (PANTHER); IPR007736 (PANTHER); IPR011992 (SUPERFAMILY)		2.30453	1.63662	2.93758	4.90247	4.27113
Solyc01g005410	Caleosin-related family protein (AHRD V3.3 *** AT1G70680.1)		F:GO:0004497; F:GO:0005509; P:GO:0055114	F:monooxygenase activity; F:calcium ion binding; P:oxidation-reduction process			IPR007736 (PFAM); G3DSA:1.10.238.10 (GENE3D); PTHR31495:SF1 (PANTHER); IPR007736 (PANTHER); IPR011992 (SUPERFAMILY)		9.26916	12.0676	0.622961	0.867078	1.19778
Solyc01g005420	LOW QUALITY:Calcium-dependent lipid-binding (CaLB domain) family protein (AHRD V3.3 --* AT4G15740.1)		C:GO:0016020	C:membrane			IPR000008 (SMART); IPR035892 (G3DSA:2.60.40.GENE3D); IPR000008 (PFAM); PTHR32246 (PANTHER); PTHR32246:SF22 (PANTHER); IPR000008 (PROSITE_PROFILES); SSF49562 (SUPERFAMILY)		9.26887	16.7431	0.240342	1.01767	0.890037	0.878922	0.0166586					up
Solyc01g005430	UBX domain-containing protein (AHRD V3.3 *** A0A0K9Q356_ZOSMR)		F:GO:0005515	F:protein binding			IPR018997 (SMART); G3DSA:3.10.20.90 (GENE3D); IPR018997 (PFAM); G3DSA:1.20.58.2190 (GENE3D); IPR001012 (PFAM); mobidb-lite (MOBIDB_LITE); mobidb-lite (MOBIDB_LITE); PTHR23153:SF38 (PANTHER); PTHR23153 (PANTHER); IPR001012 (PROSITE_PROFILES); cd09212 (CDD); IPR036339 (SUPERFAMILY); IPR029071 (SUPERFAMILY)		13.4098	13.8353	9.9563	11.8979	12.1473
Solyc01g005440	Jasmonate ZIM-domain protein 3 (AHRD V3.3 *** B2XVS2_SOLLC)						IPR010399 (SMART); IPR010399 (PFAM); IPR018467 (PFAM); mobidb-lite (MOBIDB_LITE); mobidb-lite (MOBIDB_LITE); mobidb-lite (MOBIDB_LITE); IPR040390 (PANTHER); PTHR33077:SF37 (PANTHER); IPR010399 (PROSITE_PROFILES)		100.092	108.014	46.6128	42.2683	44.2939
Solyc01g005450	F-box protein SKIP28 (AHRD V3.3 *** A0A0B2QPD0_GLYSO)		F:GO:0005515	F:protein binding			IPR001810 (SMART); G3DSA:1.20.1280.50 (GENE3D); IPR032675 (G3DSA:3.80.10.GENE3D); IPR001810 (PFAM); PTHR45375 (PANTHER); IPR001810 (PROSITE_PROFILES); IPR036047 (SUPERFAMILY); SSF52047 (SUPERFAMILY)		0.138076	0.186713	0.0966465	0.126038	0.0473815
Solyc01g005460	Dynein light chain (AHRD V3.3 *** W9T250_9ROSA)		P:GO:0007017; C:GO:0030286	P:microtubule-based process; C:dynein complex			IPR001372 (SMART); IPR001372 (PFAM); IPR037177 (G3DSA:3.30.740.GENE3D); PTHR11886:SF39 (PANTHER); IPR001372 (PANTHER); IPR037177 (SUPERFAMILY)		0.681031	0.6749	0.024914	0.125271	0.116864
Solyc01g005470	PLANT CADMIUM RESISTANCE 2 (AHRD V3.3 *** AT1G14870.1)		C:GO:0016021	C:integral component of membrane			IPR006461 (TIGRFAM); IPR006461 (PFAM); PTHR15907:SF92 (PANTHER); IPR006461 (PANTHER)		0.102302	0.914508	1.17666	0.684243	0.709951
Solyc01g005480	UPF0496 protein (AHRD V3.3 *** A0A199VAF6_ANACO)		C:GO:0016021	C:integral component of membrane			IPR007749 (PFAM); IPR007749 (PANTHER); PTHR31113:SF5 (PANTHER)		6.05213	8.96997	5.14966	5.26536	4.56811
Solyc01g005490	IAA-amino acid hydrolase ILR1, putative (AHRD V3.3 *** B9SWZ5_RICCO)		F:GO:0016787	F:hydrolase activity			G3DSA:3.40.630.10 (GENE3D); G3DSA:3.30.70.360 (GENE3D); IPR017439 (TIGRFAM); IPR002933 (PFAM); IPR011650 (PFAM); IPR017439 (PIRSF); PTHR11014:SF108 (PANTHER); PTHR11014 (PANTHER); cd08017 (CDD); IPR036264 (SUPERFAMILY); SSF53187 (SUPERFAMILY)		25.7026	24.3992	43.1539	35.7302	37.0478
Solyc01g005500	NAD(P)-binding Rossmann-fold superfamily protein (AHRD V3.3 *** A0A061EUQ7_THECC),Pfam:PF13561		F:GO:0016491; P:GO:0055114	F:oxidoreductase activity; P:oxidation-reduction process			IPR002347 (PRINTS); IPR002347 (PRINTS); PF13561 (PFAM); G3DSA:3.40.50.720 (GENE3D); PTHR43180:SF17 (PANTHER); PTHR43180 (PANTHER); IPR036291 (SUPERFAMILY)		0	0	0.149384	0.33866	0.212681
Solyc01g005510	L-ascorbate oxidase homolog (AHRD V3.3 *** ASOL_TOBAC)		F:GO:0005507; F:GO:0016491; P:GO:0055114	F:copper ion binding; F:oxidoreductase activity; P:oxidation-reduction process			IPR008972 (G3DSA:2.60.40.GENE3D); IPR008972 (G3DSA:2.60.40.GENE3D); IPR011707 (PFAM); IPR001117 (PFAM); IPR011706 (PFAM); IPR008972 (G3DSA:2.60.40.GENE3D); PTHR11709 (PANTHER); PTHR11709:SF27 (PANTHER); IPR034273 (CDD); IPR034271 (CDD); IPR008972 (SUPERFAMILY); IPR008972 (SUPERFAMILY); IPR008972 (SUPERFAMILY)		0.0400371	0	0.0217741	0	0.0231387
Solyc01g005520	Tetratricopeptide repeat containing protein (AHRD V3.3 *** M4Q9V8_TRIMO)		F:GO:0005515	F:protein binding			G3DSA:2.30.42.10 (GENE3D); IPR011990 (G3DSA:1.25.40.GENE3D); PTHR45171 (PANTHER); IPR001478 (PROSITE_PROFILES); IPR013026 (PROSITE_PROFILES); IPR036034 (SUPERFAMILY); IPR011990 (SUPERFAMILY)		20.2245	33.8218	20.4143	19.9431	33.1046	0.768787	0.00394889	0.694332	5.23483e-06			up	up
Solyc01g005530	nuclear polyadenylated RNA-binding protein (AHRD V3.3 *** AT3G13480.2)		P:GO:0009642	P:response to light intensity			IPR037492 (PANTHER); PTHR33401:SF5 (PANTHER)		3.84762	3.29413	3.48105	3.60916	4.18568
Solyc01g005540	Lysine--tRNA ligase (AHRD V3.3 *** K4ASC0_SOLLC)		F:GO:0003676; F:GO:0004824; F:GO:0005524; C:GO:0005737; P:GO:0006430	F:nucleic acid binding; F:lysine-tRNA ligase activity; F:ATP binding; C:cytoplasm; P:lysyl-tRNA aminoacylation	EC:6.1.1.6	Lysine--tRNA ligase	IPR018149 (PRINTS); G3DSA:2.40.50.140 (GENE3D); G3DSA:3.30.930.10 (GENE3D); IPR004364 (PFAM); IPR004365 (PFAM); IPR002313 (TIGRFAM); mobidb-lite (MOBIDB_LITE); mobidb-lite (MOBIDB_LITE); PTHR42918:SF4 (PANTHER); PTHR42918 (PANTHER); IPR002313 (HAMAP); IPR006195 (PROSITE_PROFILES); cd04322 (CDD); IPR018149 (CDD); IPR012340 (SUPERFAMILY); SSF55681 (SUPERFAMILY)		10.0571	12.1951	10.3132	10.5718	12.7997
Solyc01g005550	carboxyl-terminal peptidase (DUF239) (AHRD V3.3 *** AT2G44210.1)		C:GO:0016021; F:GO:0016874	C:integral component of membrane; F:ligase activity			IPR004314 (PFAM); IPR025521 (PFAM); G3DSA:3.90.1320.10 (GENE3D); mobidb-lite (MOBIDB_LITE); PTHR31589 (PANTHER); PTHR31589:SF24 (PANTHER)		59.9012	27.8717	24.8202	21.5996	24.8377	-1.07451	0.000408409					down
Solyc01g005560	Isocitrate dehydrogenase [NADP] (AHRD V3.3 *** IDHC_SOLTU)		F:GO:0004450; P:GO:0006102; P:GO:0055114	F:isocitrate dehydrogenase (NADP+) activity; P:isocitrate metabolic process; P:oxidation-reduction process	EC:1.1.1.42	Isocitrate dehydrogenase (NADP(+))	IPR024084 (SMART); IPR024084 (PFAM); IPR004790 (PIRSF); IPR004790 (TIGRFAM); G3DSA:3.40.718.10 (GENE3D); IPR004790 (PANTHER); PTHR11822:SF24 (PANTHER); SSF53659 (SUPERFAMILY)		94.0135	97.214	174.884	178.167	171.61
Solyc01g005570	DUF1639 family protein (AHRD V3.3 *** A0A072U1E7_MEDTR)						IPR012438 (PFAM); mobidb-lite (MOBIDB_LITE); mobidb-lite (MOBIDB_LITE); mobidb-lite (MOBIDB_LITE); PTHR33130:SF6 (PANTHER); PTHR33130 (PANTHER)		23.1634	17.7954	21.945	18.7311	18.1294
Solyc01g005575	DUF1639 family protein (AHRD V3.3 *** A0A072U1E7_MEDTR)						IPR012438 (PFAM); mobidb-lite (MOBIDB_LITE); mobidb-lite (MOBIDB_LITE); mobidb-lite (MOBIDB_LITE); mobidb-lite (MOBIDB_LITE); PTHR33130:SF6 (PANTHER); PTHR33130 (PANTHER)		25.6431	28.7125	37.6624	40.0143	36.5117
Solyc01g005590	Arabinogalactan peptide 14 (AHRD V3.3 *** A0A151TQT2_CAJCA)		C:GO:0016021	C:integral component of membrane			PTHR34114:SF2 (PANTHER); IPR039281 (PANTHER)		19.2077	11.8217	0.617477	0.53159	0.700268
Solyc01g005600	5'-adenylylsulfate reductase-like 5 (AHRD V3.3 *** APRL5_ARATH)		P:GO:0045454	P:cell redox homeostasis			IPR013766 (PFAM); G3DSA:3.40.30.10 (GENE3D); PTHR18929 (PANTHER); PTHR18929:SF84 (PANTHER); IPR013766 (PROSITE_PROFILES); IPR036249 (SUPERFAMILY)		46.0853	35.8905	75.8264	70.7043	67.64
Solyc01g005610	GDSL esterase/lipase (AHRD V3.3 *** W9R6R2_9ROSA)		F:GO:0016788	F:hydrolase activity, acting on ester bonds			IPR036514 (G3DSA:3.40.50.GENE3D); IPR001087 (PFAM); PTHR22835:SF158 (PANTHER); PTHR22835 (PANTHER); SSF52266 (SUPERFAMILY)		0.020956	0.0604472	0.024914	0.0752687	0.0469096
Solyc01g005620	oxoglutarate/malate translocator	aci36	F:GO:0022857	F:transmembrane transporter activity			IPR018108 (PFAM); IPR023395 (G3DSA:1.50.40.GENE3D); PTHR24089:SF427 (PANTHER); IPR040062 (PANTHER); IPR018108 (PROSITE_PROFILES); IPR018108 (PROSITE_PROFILES); IPR018108 (PROSITE_PROFILES); IPR023395 (SUPERFAMILY)		220.132	241.561	201.61	203.807	212.161
Solyc01g005640	histidine-tRNA ligase (AHRD V3.3 *** AT3G10250.5)						IPR006476 (PFAM); IPR006476 (TIGRFAM); IPR006476 (PANTHER); PTHR31871:SF1 (PANTHER)		17.717	16.4471	24.6311	30.8395	25.8567
Solyc01g005660	R2R3MYB transcription factor 5	R2R3MYB5	F:GO:0003677	F:DNA binding			G3DSA:1.10.10.60 (GENE3D); IPR001005 (PFAM); PTHR10641:SF942 (PANTHER); IPR015495 (PANTHER); IPR017930 (PROSITE_PROFILES); IPR001005 (CDD); IPR009057 (SUPERFAMILY)	MYB	0.32876	0.255975	0.071602	0.0923182	0.188383
Solyc01g005665	MYB transcription factor (AHRD V3.3 --* A0A0A0R621_PAESU)		C:GO:0005634; P:GO:0030154; F:GO:0043565; F:GO:0044212	C:nucleus; P:cell differentiation; F:sequence-specific DNA binding; F:transcription regulatory region DNA binding			mobidb-lite (MOBIDB_LITE)		0.383166	0.408888	0.090597	0.146784	0.32635
Solyc01g005670	BTB/POZ domain-containing protein (AHRD V3.3 *** W9S1B2_9ROSA)						IPR038920 (PANTHER); PTHR31060:SF8 (PANTHER)		4.14923	4.30197	4.38003	4.34877	3.93738
Solyc01g005680	Cytokinin riboside 5'-monophosphate phosphoribohydrolase (AHRD V3.3 *** K4ASD4_SOLLC)		C:GO:0005634; C:GO:0005829; P:GO:0009691; F:GO:0016799	C:nucleus; C:cytosol; P:cytokinin biosynthetic process; F:hydrolase activity, hydrolyzing N-glycosyl compounds			G3DSA:3.40.50.450 (GENE3D); IPR031100 (PFAM); IPR005269 (TIGRFAM); PTHR31223:SF15 (PANTHER); PTHR31223 (PANTHER); SSF102405 (SUPERFAMILY)		0.020956	0.0358251	0.024914	0.0222803	0.0483529
Solyc01g005690	Calcium ion binding (AHRD V3.3 *** A0A061GR33_THECC)		F:GO:0005509; C:GO:0005794; P:GO:0006004; C:GO:0016021; F:GO:0016757; C:GO:0042175	F:calcium ion binding; C:Golgi apparatus; P:fucose metabolic process; C:integral component of membrane; F:transferase activity, transferring glycosyl groups; C:nuclear outer membrane-endoplasmic reticulum membrane network			PTHR31469 (PANTHER); PTHR31469:SF2 (PANTHER)		82.7848	66.4233	46.17	43.5242	47.6862
Solyc01g005700	Mutator-like transposase-like protein (AHRD V3.3 *** Q9FI74_ARATH)		F:GO:0008270	F:zinc ion binding			IPR006564 (SMART); IPR004332 (PFAM); IPR007527 (PFAM); PTHR31973 (PANTHER); PTHR31973:SF24 (PANTHER); IPR007527 (PROSITE_PROFILES)		15.5927	14.1465	15.1947	13.5316	14.113
Solyc01g005710	LOW QUALITY:Leucine-rich repeat receptor-like protein kinase family protein (AHRD V3.3 *-* AT4G08850.2)		C:GO:0016021; F:GO:0016301; P:GO:0016310; P:GO:0050832	C:integral component of membrane; F:kinase activity; P:phosphorylation; P:defense response to fungus			IPR013210 (PFAM); IPR032675 (G3DSA:3.80.10.GENE3D); PTHR27000 (PANTHER); PTHR27000:SF432 (PANTHER); SSF52058 (SUPERFAMILY)		0.062791	0.0638827	0	0	0
Solyc01g005715	Leucine-rich repeat receptor-like protein kinase family protein (AHRD V3.3 *-* AT4G08850.1)		F:GO:0005515	F:protein binding			PR00019 (PRINTS); IPR003591 (SMART); IPR001611 (PFAM); IPR001611 (PFAM); IPR032675 (G3DSA:3.80.10.GENE3D); PTHR27004 (PANTHER); PTHR27004:SF55 (PANTHER); SSF52058 (SUPERFAMILY)		0.0797021	0.0425346	0.0217741	0.0254774	0
Solyc01g005720	Leucine-rich repeat receptor-like protein kinase family protein (AHRD V3.3 *** AT4G08850.1)		F:GO:0005515	F:protein binding			PR00019 (PRINTS); IPR003591 (SMART); IPR001611 (PFAM); IPR032675 (G3DSA:3.80.10.GENE3D); IPR001611 (PFAM); IPR032675 (G3DSA:3.80.10.GENE3D); mobidb-lite (MOBIDB_LITE); PTHR27000 (PANTHER); SSF52058 (SUPERFAMILY); SSF52047 (SUPERFAMILY); SSF52058 (SUPERFAMILY)		0.0948925	0.225691	0.0246837	0	0.118335
Solyc01g005730	Leucine-rich repeat receptor-like protein kinase family protein (AHRD V3.3 *** AT4G08850.1)		F:GO:0005515	F:protein binding			PR00019 (PRINTS); IPR003591 (SMART); IPR032675 (G3DSA:3.80.10.GENE3D); IPR032675 (G3DSA:3.80.10.GENE3D); IPR013210 (PFAM); IPR032675 (G3DSA:3.80.10.GENE3D); IPR032675 (G3DSA:3.80.10.GENE3D); IPR001611 (PFAM); PTHR27004:SF49 (PANTHER); PTHR27004 (PANTHER); PTHR27004 (PANTHER); PTHR27004:SF49 (PANTHER); PTHR27004:SF49 (PANTHER); IPR001611 (PROSITE_PROFILES); IPR001611 (PROSITE_PROFILES); IPR001611 …		1.67066	2.23785	1.95589	4.0608	3.87231
Solyc01g005760	Leucine-rich repeat receptor-like protein kinase family protein (AHRD V3.3 *** AT4G26540.1)		F:GO:0005515	F:protein binding			PR00019 (PRINTS); IPR003591 (SMART); IPR032675 (G3DSA:3.80.10.GENE3D); IPR001611 (PFAM); IPR032675 (G3DSA:3.80.10.GENE3D); IPR001611 (PFAM); IPR013210 (PFAM); IPR001611 (PFAM); mobidb-lite (MOBIDB_LITE); PTHR27000 (PANTHER); SSF52047 (SUPERFAMILY); SSF52058 (SUPERFAMILY)		4.22389	14.7533	4.57587	11.2689	10.3894	1.82737	4.71146e-07			1.30008	4.41504e-06	up		up
Solyc01g005770	Pentatricopeptide repeat-containing family protein (AHRD V3.3 --* B9NA20_POPTR)		C:GO:0016020; C:GO:0016021	C:membrane; C:integral component of membrane					0	0.0193234	0.024914	0.0247103	0
Solyc01g005775	Leucine-rich repeat receptor-like protein kinase family protein (AHRD V3.3 *-* AT4G08850.2)		F:GO:0005515	F:protein binding			PR00019 (PRINTS); IPR003591 (SMART); IPR001611 (PFAM); IPR013210 (PFAM); IPR032675 (G3DSA:3.80.10.GENE3D); IPR001611 (PFAM); PTHR27004 (PANTHER); PTHR27004 (PANTHER); PTHR27004:SF49 (PANTHER); IPR001611 (PROSITE_PROFILES); IPR001611 (PROSITE_PROFILES); IPR001611 (PROSITE_PROFILES); IPR001611 (PROSITE_PROFILES); IPR001611 (PROSITE_PROFILES); IPR001611 (PROSITE_PROFILES); IPR001611 (PROSITE_PROFILE…		1.09541	7.78789	0.989912	0.887342	1.34374	2.84685	4.02225e-07					up
Solyc01g005790	Pentatricopeptide repeat-containing protein, putative (AHRD V3.3 *** B9SFS4_RICCO)		F:GO:0005515	F:protein binding			IPR011990 (G3DSA:1.25.40.GENE3D); IPR011990 (G3DSA:1.25.40.GENE3D); IPR002885 (PFAM); IPR002885 (TIGRFAM); IPR002885 (PFAM); PTHR24015 (PANTHER); PTHR24015:SF729 (PANTHER); IPR002885 (PROSITE_PROFILES); IPR002885 (PROSITE_PROFILES); IPR002885 (PROSITE_PROFILES); IPR002885 (PROSITE_PROFILES); IPR002885 (PROSITE_PROFILES); IPR002885 (PROSITE_PROFILES); IPR002885 (PROSITE_PROFILES); IPR002885 (PROSI…		1.50206	1.45912	1.55183	1.54921	1.48626
Solyc01g005795	AIG2-like (avirulence induced gene) family protein (AHRD V3.3 --* AT4G31310.2)								0.0993866	0.0585841	0.197385	0.242985	0.188855
Solyc01g005800	calmodulin-binding family protein (AHRD V3.3 *** AT3G13600.2)						mobidb-lite (MOBIDB_LITE); mobidb-lite (MOBIDB_LITE); PTHR31250:SF4 (PANTHER); PTHR31250 (PANTHER)		2.65731	1.85884	0.601753	2.49448	1.05016					2.0271	2.90636e-06			up
Solyc01g005810	MAK16 protein-like protein (AHRD V3.3 *** AT1G23280.1)		C:GO:0005730; C:GO:0030687	C:nucleolus; C:preribosome, large subunit precursor			IPR006958 (PIRSF); G3DSA:3.30.390.110 (GENE3D); IPR006958 (PFAM); IPR029004 (PFAM); mobidb-lite (MOBIDB_LITE); mobidb-lite (MOBIDB_LITE); mobidb-lite (MOBIDB_LITE); PTHR23405:SF4 (PANTHER); PTHR23405 (PANTHER)		106.164	99.007	69.0373	70.3473	60.3559
Solyc01g005820	Serine/arginine-rich-splicing factor SCL30A (AHRD V3.3 *-* A0A0M9UMR8_NICAT)		P:GO:0000381; P:GO:0000395; F:GO:0003723; C:GO:0016607	P:regulation of alternative mRNA splicing, via spliceosome; P:mRNA 5'-splice site recognition; F:RNA binding; C:nuclear speck			mobidb-lite (MOBIDB_LITE); mobidb-lite (MOBIDB_LITE); mobidb-lite (MOBIDB_LITE); mobidb-lite (MOBIDB_LITE); mobidb-lite (MOBIDB_LITE); PTHR23147:SF41 (PANTHER); PTHR23147 (PANTHER)		149.44	171.108	146.028	127.434	132.09
Solyc01g005825	P-loop nucleoside triphosphate hydrolases superfamily protein with CH (Calponin Homology) domain-containing protein (AHRD V3.3 --* AT3G10310.2)								0	0.0179126	0	0	0.0232051
Solyc01g005830	Glucan endo-1,3-beta-glucosidase, putative (AHRD V3.3 *-* B9T1E3_RICCO)		F:GO:0004553; P:GO:0005975	F:hydrolase activity, hydrolyzing O-glycosyl compounds; P:carbohydrate metabolic process			IPR012946 (SMART); IPR000490 (PFAM); G3DSA:3.20.20.80 (GENE3D); IPR012946 (PFAM); PTHR32227 (PANTHER); PTHR32227:SF232 (PANTHER); IPR017853 (SUPERFAMILY)		15.1864	13.1091	4.18092	3.55219	5.19478
Solyc01g005840	ubiquitin-conjugating enzyme E2 -like protein		F:GO:0004553; C:GO:0005634; P:GO:0005975; P:GO:0010099; P:GO:0016567; F:GO:0016874; F:GO:0061631	F:hydrolase activity, hydrolyzing O-glycosyl compounds; C:nucleus; P:carbohydrate metabolic process; P:regulation of photomorphogenesis; P:protein ubiquitination; F:ligase activity; F:ubiquitin conjugating enzyme activity			SM00212 (SMART); IPR000608 (PFAM); IPR016135 (G3DSA:3.10.110.GENE3D); mobidb-lite (MOBIDB_LITE); mobidb-lite (MOBIDB_LITE); PTHR24068:SF41 (PANTHER); PTHR24068 (PANTHER); IPR000608 (PROSITE_PROFILES); IPR000608 (CDD); IPR016135 (SUPERFAMILY)		8.00318	7.55283	16.5655	13.928	16.02
Solyc01g005850	LOW QUALITY:Extensin-like protein Dif54 (AHRD V3.3 *** Q43505_SOLLC)						mobidb-lite (MOBIDB_LITE); mobidb-lite (MOBIDB_LITE); mobidb-lite (MOBIDB_LITE); mobidb-lite (MOBIDB_LITE); PTHR35022 (PANTHER)		0.19772	0.202237	0.0742813	0.0746871	0.071086
Solyc01g005860	LOW QUALITY:WD repeat protein (AHRD V3.3 --* Q84VB4_ORYSJ)								0.0605439	0.0358251	0.0252747	0.072468	0.0478809
Solyc01g005865	Leucine-rich repeat receptor-like protein kinase family protein (AHRD V3.3 --* AT4G08850.2)		C:GO:0016021; P:GO:0050832	C:integral component of membrane; P:defense response to fungus			IPR032675 (G3DSA:3.80.10.GENE3D); IPR013210 (PFAM); PTHR27000 (PANTHER); PTHR27000:SF432 (PANTHER); SSF52058 (SUPERFAMILY)		0.0208789	0.0212673	0	0.0497914	0
Solyc01g005870	Leucine-rich repeat receptor-like protein kinase family protein (AHRD V3.3 *** AT3G24240.1)		F:GO:0005515	F:protein binding			PR00019 (PRINTS); IPR003591 (SMART); IPR001611 (PFAM); IPR032675 (G3DSA:3.80.10.GENE3D); IPR013210 (PFAM); IPR001611 (PFAM); IPR032675 (G3DSA:3.80.10.GENE3D); mobidb-lite (MOBIDB_LITE); PTHR27004:SF49 (PANTHER); PTHR27004:SF49 (PANTHER); PTHR27004 (PANTHER); SSF52058 (SUPERFAMILY); SSF52047 (SUPERFAMILY)		0.826644	0.638278	0.659513	0.966692	0.492452
Solyc01g005890	LOW QUALITY:NAD(P)H-quinone oxidoreductase subunit 2 B, chloroplastic (AHRD V3.3 --* NU2C2_ILLOL)						PR01217 (PRINTS); mobidb-lite (MOBIDB_LITE); mobidb-lite (MOBIDB_LITE); PTHR35022 (PANTHER)		0	0	0	0.0248957	0
Solyc01g005900	HXXXD-type acyl-transferase family protein (AHRD V3.3 *-* AT1G28680.1)		F:GO:0016747	F:transferase activity, transferring acyl groups other than amino-acyl groups			IPR023213 (G3DSA:3.30.559.GENE3D); IPR003480 (PFAM); mobidb-lite (MOBIDB_LITE); PTHR31147:SF10 (PANTHER); PTHR31147 (PANTHER)		0.058746	0.060528	0	0	0.0941584
Solyc01g005910	Acid phosphatase/vanadium-dependent haloperoxidase-related protein (AHRD V3.3 *** AT3G12685.1)						IPR003832 (PFAM); mobidb-lite (MOBIDB_LITE); mobidb-lite (MOBIDB_LITE); IPR003832 (PANTHER); PTHR31446:SF2 (PANTHER); cd01610 (CDD)		18.8269	18.8833	18.0554	17.2613	18.0409
Solyc01g005920	Amino acid transporter, putative (AHRD V3.3 *** B9SM54_RICCO)		C:GO:0016020; F:GO:0022857; P:GO:0055085	C:membrane; F:transmembrane transporter activity; P:transmembrane transport			IPR002293 (PIRSF); IPR002293 (PFAM); G3DSA:1.20.1740.10 (GENE3D); mobidb-lite (MOBIDB_LITE); PTHR11785 (PANTHER); PTHR11785:SF378 (PANTHER)		1.5888	2.51346	1.64818	1.86335	1.76413
Solyc01g005930	Lipase/lipooxygenase, PLAT/LH2 (AHRD V3.3 *** A0A118JU91_CYNCS)		F:GO:0005515	F:protein binding			G3DSA:2.60.60.20 (GENE3D); PTHR36330 (PANTHER); IPR036392 (SUPERFAMILY)		15.4925	13.3118	37.826	36.5473	31.4732
Solyc01g005940	Phytoene synthase (AHRD V3.3 *** A0A0K1L5A0_MALDO)	PSY3	F:GO:0004310; P:GO:0006696; F:GO:0051996	F:farnesyl-diphosphate farnesyltransferase activity; P:ergosterol biosynthetic process; F:squalene synthase activity	EC:2.5.1.29; EC:2.5.1.21	Geranylgeranyl diphosphate synthase; Squalene synthase	IPR008949 (G3DSA:1.10.600.GENE3D); PF00494 (PFAM),SFLDG01212 (SFLD),SFLDS00005 (SFLD); PTHR31480 (PANTHER); PTHR31480:SF9 (PANTHER); IPR033904 (CDD); IPR008949 (SUPERFAMILY)		0.0208789	0	0	0.0222803	0.0468432
Solyc01g005950	Serine/threonine-protein phosphatase (AHRD V3.3 *** B9GY91_POPTR)		F:GO:0016787	F:hydrolase activity			IPR006186 (PRINTS); IPR006186 (SMART); IPR004843 (PFAM); IPR029052 (G3DSA:3.60.21.GENE3D); PTHR11668 (PANTHER); PTHR11668:SF388 (PANTHER); cd07415 (CDD); SSF56300 (SUPERFAMILY)		48.9564	44.0919	54.2779	52.683	55.0105
Solyc01g005960	RNA helicase DEAD1	DEAD1	F:GO:0003676; F:GO:0005524	F:nucleic acid binding; F:ATP binding			IPR014001 (SMART); IPR001650 (SMART); G3DSA:3.40.50.300 (GENE3D); IPR001650 (PFAM); IPR011545 (PFAM); G3DSA:3.40.50.300 (GENE3D); mobidb-lite (MOBIDB_LITE); mobidb-lite (MOBIDB_LITE); PTHR24031 (PANTHER); PTHR24031:SF363 (PANTHER); IPR014014 (PROSITE_PROFILES); IPR001650 (PROSITE_PROFILES); IPR014001 (PROSITE_PROFILES); IPR001650 (CDD); cd00268 (CDD); IPR027417 (SUPERFAMILY)		51.2824	45.8952	73.3897	68.2567	68.9544
Solyc01g005970	F-box/kelch-repeat protein (AHRD V3.3 *** W9S3L7_9ROSA)		F:GO:0005515	F:protein binding			IPR006652 (SMART); IPR006652 (PFAM); IPR015915 (G3DSA:2.120.10.GENE3D); IPR001810 (PFAM); PTHR24412 (PANTHER); PTHR24412:SF234 (PANTHER); IPR036047 (SUPERFAMILY); IPR015915 (SUPERFAMILY)		8.12639	8.10526	7.22353	6.53825	6.45063
Solyc01g005980	transmembrane protein, putative (Protein of unknown function, DUF538) (AHRD V3.3 *** AT5G19860.1)		C:GO:0005773; C:GO:0016021	C:vacuole; C:integral component of membrane			IPR036758 (G3DSA:2.30.240.GENE3D); IPR007493 (PFAM); PTHR31676:SF12 (PANTHER); IPR007493 (PANTHER); IPR036758 (SUPERFAMILY)		6.19261	7.05825	3.25846	2.85529	3.84388
Solyc01g005990	Lipid transfer protein (AHRD V3.3 *** A0A072TPI6_MEDTR)		P:GO:0006869; F:GO:0008289; C:GO:0016021	P:lipid transport; F:lipid binding; C:integral component of membrane			IPR016140 (SMART); G3DSA:1.10.110.10 (GENE3D); IPR016140 (PFAM); mobidb-lite (MOBIDB_LITE); mobidb-lite (MOBIDB_LITE); PTHR33044:SF73 (PANTHER); PTHR33044 (PANTHER); cd00010 (CDD); IPR036312 (SUPERFAMILY)		14.6919	10.9253	0.745443	0.125642	0.257565
Solyc01g006000	GPI mannosyltransferase 2 (AHRD V3.3 *** W9S353_9ROSA)		F:GO:0004584; P:GO:0006506	F:dolichyl-phosphate-mannose-glycolipid alpha-mannosyltransferase activity; P:GPI anchor biosynthetic process	EC:2.4.1.13	Glycosyltransferases	IPR007315 (PFAM); mobidb-lite (MOBIDB_LITE); mobidb-lite (MOBIDB_LITE); IPR007315 (PANTHER); PTHR12468:SF2 (PANTHER)		24.5684	20.9132	18.9802	20.6092	19.4621
Solyc01g006010	RNA-binding KH domain protein (AHRD V3.3 *** G7JA56_MEDTR)		F:GO:0003723	F:RNA binding			IPR032570 (PFAM); IPR036612 (G3DSA:3.30.1370.GENE3D); mobidb-lite (MOBIDB_LITE); mobidb-lite (MOBIDB_LITE); mobidb-lite (MOBIDB_LITE); mobidb-lite (MOBIDB_LITE); mobidb-lite (MOBIDB_LITE); mobidb-lite (MOBIDB_LITE); mobidb-lite (MOBIDB_LITE); mobidb-lite (MOBIDB_LITE); mobidb-lite (MOBIDB_LITE); mobidb-lite (MOBIDB_LITE); mobidb-lite (MOBIDB_LITE); mobidb-lite (MOBIDB_LITE); PTHR11208:SF52 (PANTH…		21.6674	22.1954	33.9365	30.9262	30.4034
Solyc01g006020	6,7-dimethyl-8-ribityllumazine synthase (AHRD V3.3 *** AT3G32930.2)		C:GO:0009941	C:chloroplast envelope			PTHR37229 (PANTHER)		18.8482	20.0947	31.2911	29.9935	35.8944
Solyc01g006040	E3 ubiquitin-protein ligase BRE1-like 2 (AHRD V3.3 *** A0A0B0NKV7_GOSAR)		F:GO:0004842; P:GO:0010390	F:ubiquitin-protein transferase activity; P:histone monoubiquitination			mobidb-lite (MOBIDB_LITE); mobidb-lite (MOBIDB_LITE); mobidb-lite (MOBIDB_LITE); PTHR23163:SF0 (PANTHER); IPR013956 (PANTHER)		32.1544	25.4451	40.9	40.9017	38.9154
Solyc01g006050	LOW QUALITY:Transmembrane protein 45B (AHRD V3.3 *** A0A151U0K4_CAJCA)		C:GO:0016021	C:integral component of membrane			IPR006904 (PFAM); IPR006904 (PANTHER); PTHR16007:SF27 (PANTHER)		0.0401142	0.0391799	1.2505	1.3666	1.25333
Solyc01g006060	Dirigent protein (AHRD V3.3 *** K4ASH2_SOLLC)		C:GO:0016021; C:GO:0048046	C:integral component of membrane; C:apoplast			IPR004265 (PFAM); PTHR21495:SF128 (PANTHER); PTHR21495 (PANTHER)		0.142942	0.157759	0	0	0
Solyc01g006080	plant/protein (DUF789) (AHRD V3.3 *** AT1G03610.1)						IPR008507 (PFAM); PTHR31343:SF7 (PANTHER); PTHR31343 (PANTHER)		0.0957147	0.0744719	0.0217741	0.0247103	0
Solyc01g006090	rRNA processing protein EBP2 (AHRD V3.3 *** B9ICW5_POPTR)						IPR008610 (PFAM); mobidb-lite (MOBIDB_LITE); mobidb-lite (MOBIDB_LITE); mobidb-lite (MOBIDB_LITE); mobidb-lite (MOBIDB_LITE); IPR008610 (PANTHER)		5.56456	7.15249	4.30035	2.95562	2.85855
Solyc01g006100	cytosine-5 DNA methyltransferase1L	MET1L	F:GO:0003682; F:GO:0008168	F:chromatin binding; F:methyltransferase activity			IPR001525 (PRINTS); IPR000953 (SMART); IPR001025 (SMART); G3DSA:2.30.30.490 (GENE3D); IPR001525 (PFAM); IPR023780 (PFAM); G3DSA:3.90.120.20 (GENE3D); IPR001025 (PFAM); G3DSA:3.40.50.150 (GENE3D); mobidb-lite (MOBIDB_LITE); mobidb-lite (MOBIDB_LITE); mobidb-lite (MOBIDB_LITE); PTHR10629:SF28 (PANTHER); PTHR10629 (PANTHER); IPR001525 (PROSITE_PROFILES); IPR000953 (PROSITE_PROFILES); IPR001025 (PROS…		6.28809	4.3574	2.60071	1.18401	1.41463					-1.11964	0.0135518			down
Solyc01g006110	PP2A regulatory subunit TAP46 (AHRD V3.3 *** TAP46_ARATH)		P:GO:0009966	P:regulation of signal transduction			IPR007304 (PFAM); IPR038511 (G3DSA:1.25.40.GENE3D); mobidb-lite (MOBIDB_LITE); mobidb-lite (MOBIDB_LITE); mobidb-lite (MOBIDB_LITE); PTHR10933:SF9 (PANTHER); IPR007304 (PANTHER)		67.9869	78.5306	78.4445	76.3665	77.9891
Solyc01g006120	Protein kinase family protein (AHRD V3.3 *** AT3G13670.1)		F:GO:0004672; F:GO:0005524; P:GO:0006468	F:protein kinase activity; F:ATP binding; P:protein phosphorylation			IPR000719 (SMART); G3DSA:1.10.510.10 (GENE3D); IPR000719 (PFAM); PTHR11909 (PANTHER); PTHR11909:SF207 (PANTHER); IPR000719 (PROSITE_PROFILES); cd14016 (CDD); IPR011009 (SUPERFAMILY)		174.876	204.495	174.919	165.55	163.764
Solyc01g006130	Chaperone protein dnaJ (AHRD V3.3 *** B9GLJ5_POPTR)						PTHR15852:SF29 (PANTHER); PTHR15852 (PANTHER); IPR036410 (SUPERFAMILY)		48.9529	64.42	30.6698	28.2387	41.555			0.434875	0.0100139				up
Solyc01g006140	CDT1-like protein a, chloroplastic (AHRD V3.3 *** A0A0B0P9Z8_GOSAR)		F:GO:0005488; P:GO:0006260; P:GO:0016043; C:GO:0043229; P:GO:1903047	F:binding; P:DNA replication; P:cellular component organization; C:intracellular organelle; P:mitotic cell cycle process			IPR014939 (SMART); IPR032054 (PFAM); G3DSA:1.10.10.1420 (GENE3D); IPR014939 (PFAM); mobidb-lite (MOBIDB_LITE); mobidb-lite (MOBIDB_LITE); PTHR28637 (PANTHER); PTHR28637:SF5 (PANTHER); cd08674 (CDD); cd08767 (CDD); IPR036390 (SUPERFAMILY)		1.27472	1.49502	1.69375	0.791387	1.60269
Solyc01g006150	Metal tolerance protein (AHRD V3.3 *** D7RJ71_CARPA)		P:GO:0006812; F:GO:0008324; C:GO:0016021; P:GO:0055085	P:cation transport; F:cation transmembrane transporter activity; C:integral component of membrane; P:transmembrane transport			IPR027469 (G3DSA:1.20.1510.GENE3D); IPR002524 (TIGRFAM); IPR027470 (PFAM); IPR002524 (PFAM); IPR036837 (G3DSA:3.30.70.GENE3D); PTHR43840:SF3 (PANTHER); PTHR43840 (PANTHER); IPR036837 (SUPERFAMILY); IPR027469 (SUPERFAMILY)		11.2435	12.958	9.60439	9.90562	9.87121
Solyc01g006160	60S acidic ribosomal protein P1 (AHRD V3.3 *** B9IDH5_POPTR)		F:GO:0003735; C:GO:0005840; P:GO:0006414	F:structural constituent of ribosome; C:ribosome; P:translational elongation			PF00428 (PFAM); IPR038716 (G3DSA:1.10.10.GENE3D); mobidb-lite (MOBIDB_LITE); mobidb-lite (MOBIDB_LITE); PTHR21141 (PANTHER); PTHR21141:SF59 (PANTHER); IPR027534 (HAMAP); cd05831 (CDD)		163.582	169.436	123.407	101.044	114.9
Solyc01g006170	rRNA processing protein EBP2 (AHRD V3.3 *** B9ICW5_POPTR)						IPR008610 (PFAM); mobidb-lite (MOBIDB_LITE); mobidb-lite (MOBIDB_LITE); mobidb-lite (MOBIDB_LITE); mobidb-lite (MOBIDB_LITE); mobidb-lite (MOBIDB_LITE); IPR008610 (PANTHER)		25.623	47.7612	24.3864	24.4512	22.5947	0.925034	0.000248989					up
Solyc01g006180	P-loop containing nucleoside triphosphate hydrolases superfamily protein (AHRD V3.3 *** AT4G10620.1)		F:GO:0005525	F:GTP binding			G3DSA:3.40.50.300 (GENE3D); IPR006073 (PFAM); mobidb-lite (MOBIDB_LITE); mobidb-lite (MOBIDB_LITE); PTHR11089 (PANTHER); PTHR11089:SF44 (PANTHER); cd01855 (CDD); IPR027417 (SUPERFAMILY)		7.2773	9.52465	9.7351	8.64074	9.6023
Solyc01g006190	E3 ubiquitin-protein ligase (AHRD V3.3 *** K4ASI5_SOLLC)		F:GO:0005515; C:GO:0005634; P:GO:0006511; P:GO:0007275; F:GO:0008270	F:protein binding; C:nucleus; P:ubiquitin-dependent protein catabolic process; P:multicellular organism development; F:zinc ion binding			IPR013083 (G3DSA:3.30.40.GENE3D); IPR008974 (G3DSA:2.60.210.GENE3D); IPR018121 (PFAM); IPR013083 (G3DSA:3.30.40.GENE3D); IPR004162 (PANTHER); PTHR10315:SF29 (PANTHER); IPR001841 (PROSITE_PROFILES); IPR013010 (PROSITE_PROFILES); cd03829 (CDD); cd16571 (CDD); SSF57850 (SUPERFAMILY); IPR008974 (SUPERFAMILY)		34.0758	35.071	49.5657	53.604	46.2404
Solyc01g006195	histidine kinase 3 (AHRD V3.3 --* AT1G27320.1)								3.26112	3.43747	4.46045	5.18097	4.05674
Solyc01g006200	Reticulon-like protein B14 (AHRD V3.3 --* RTNLN_ARATH)								3.84382	5.45779	6.80358	7.12675	6.8373
Solyc01g006210	Non-structural maintenance of chromosomes element 1 (AHRD V3.3 *** A0A118K055_CYNCS)		P:GO:0006281; C:GO:0030915	P:DNA repair; C:Smc5-Smc6 complex			IPR011513 (PFAM); IPR036388 (G3DSA:1.10.10.GENE3D); IPR013083 (G3DSA:3.30.40.GENE3D); IPR014857 (PFAM); mobidb-lite (MOBIDB_LITE); mobidb-lite (MOBIDB_LITE); mobidb-lite (MOBIDB_LITE); IPR011513 (PANTHER); IPR014857 (CDD)		1.99571	1.5107	0.909866	0.931674	1.06057
Solyc01g006220	Histone-lysine N-methyltransferase (AHRD V3.3 *** A0A072UKT3_MEDTR)		F:GO:0005515; C:GO:0005634; F:GO:0018024	F:protein binding; C:nucleus; F:histone-lysine N-methyltransferase activity	EC:2.1.1.43	Histone-lysine N-methyltransferase	IPR001214 (SMART); IPR003616 (SMART); IPR006560 (SMART); G3DSA:2.170.270.10 (GENE3D); IPR001214 (PFAM); PTHR22884 (PANTHER); IPR006560 (PROSITE_PROFILES); IPR003616 (PROSITE_PROFILES); IPR025787 (PROSITE_PROFILES); IPR001214 (PROSITE_PROFILES); SSF82199 (SUPERFAMILY)		5.2456	4.72872	2.81647	2.47911	2.86777
Solyc01g006230	Cysteine protease ATG4B, putative (AHRD V3.3 *** B9STA6_RICCO)		C:GO:0005737; P:GO:0006508; P:GO:0006914; F:GO:0008234; P:GO:0015031	C:cytoplasm; P:proteolysis; P:autophagy; F:cysteine-type peptidase activity; P:protein transport			IPR005078 (PFAM); mobidb-lite (MOBIDB_LITE); mobidb-lite (MOBIDB_LITE); IPR005078 (PANTHER); PTHR22624:SF49 (PANTHER); IPR038765 (SUPERFAMILY)		32.3078	32.3612	94.3406	108.729	81.1847
Solyc01g006240	Mannose-binding lectin superfamily protein (AHRD V3.3 *** AT1G05760.2)		F:GO:0030246	F:carbohydrate binding			IPR001229 (SMART); IPR001229 (PFAM); IPR036404 (G3DSA:2.100.10.GENE3D); PTHR45172 (PANTHER); IPR001229 (PROSITE_PROFILES); IPR036404 (SUPERFAMILY)		0.101185	0.15379	0.0505495	0	0
Solyc01g006250	F-box family protein (AHRD V3.3 --* AT1G67390.1)		F:GO:0005515	F:protein binding			IPR032675 (G3DSA:3.80.10.GENE3D); IPR001810 (PFAM); PTHR44331 (PANTHER); IPR036047 (SUPERFAMILY)		2.33724	2.20683	2.87592	2.85162	2.5484
Solyc01g006260	Ribonuclease P/MRP protein subunit POP5 (AHRD V3.3 *** A0A068TLU2_COFCA)		F:GO:0004540; P:GO:0008033	F:ribonuclease activity; P:tRNA processing			IPR002759 (PFAM); IPR038085 (G3DSA:3.30.70.GENE3D); PTHR10993 (PANTHER); PTHR10993:SF12 (PANTHER); IPR038085 (SUPERFAMILY)		3.03751	3.64787	2.33853	2.1047	2.68406
Solyc01g006280	Formate--tetrahydrofolate ligase (AHRD V3.3 *** FTHS_SPIOL)		F:GO:0004329; F:GO:0005524	F:formate-tetrahydrofolate ligase activity; F:ATP binding	EC:6.3.4.3	Formate--tetrahydrofolate ligase	IPR000559 (PFAM); G3DSA:1.10.8.770 (GENE3D); G3DSA:3.10.410.10 (GENE3D); PTHR43274 (PANTHER); IPR000559 (HAMAP); IPR000559 (CDD); IPR027417 (SUPERFAMILY)		133.685	138.862	177.635	185.666	172.87
Solyc01g006290	Peroxidase (AHRD V3.3 *** K4ASJ5_SOLLC)		F:GO:0004601; P:GO:0006979; F:GO:0020037; P:GO:0042744; P:GO:0055114	F:peroxidase activity; P:response to oxidative stress; F:heme binding; P:hydrogen peroxide catabolic process; P:oxidation-reduction process	EC:1.11.1.7	Peroxidase	IPR002016 (PRINTS); IPR000823 (PRINTS); IPR002016 (PFAM); G3DSA:1.10.520.10 (GENE3D); G3DSA:1.10.420.10 (GENE3D); PTHR31388 (PANTHER); PTHR31388:SF28 (PANTHER); IPR002016 (PROSITE_PROFILES); IPR033905 (CDD); IPR010255 (SUPERFAMILY)		0.0191582	0.0425346	3.71155	8.66671	5.69157
Solyc01g006300	LECEVI1A	cevi1	F:GO:0004601; P:GO:0006979; F:GO:0020037; P:GO:0042744; P:GO:0055114	F:peroxidase activity; P:response to oxidative stress; F:heme binding; P:hydrogen peroxide catabolic process; P:oxidation-reduction process	EC:1.11.1.7	Peroxidase	IPR002016 (PRINTS); IPR000823 (PRINTS); G3DSA:1.10.520.10 (GENE3D); G3DSA:1.10.420.10 (GENE3D); IPR002016 (PFAM); PTHR31388:SF28 (PANTHER); PTHR31388 (PANTHER); IPR002016 (PROSITE_PROFILES); IPR033905 (CDD); IPR010255 (SUPERFAMILY)		0	0	0.049828	0.0222803	0.0700483
Solyc01g006320	Late embryogenesis abundant (LEA) hydroxyproline-rich glycoprotein family (AHRD V3.3 *** AT3G20600.1)		C:GO:0009506; C:GO:0016021; C:GO:0046658	C:plasmodesma; C:integral component of membrane; C:anchored component of plasma membrane			PTHR31415:SF22 (PANTHER); PTHR31415 (PANTHER)		0.241353	1.99222	0.12143	0.175829	0.237774	3.02807	1.84954e-07					up
Solyc01g006330	Plastid-lipid associated protein PAP / fibrillin family protein (AHRD V3.3 *** AT1G51110.1)		C:GO:0009535; C:GO:0009941	C:chloroplast thylakoid membrane; C:chloroplast envelope			IPR006843 (PFAM); PTHR31906:SF11 (PANTHER); IPR039633 (PANTHER)		1.30315	4.56473	1.19126	1.00885	2.13961	1.8272	0.00239934					up
Solyc01g006340	Dead box ATP-dependent RNA helicase, putative (AHRD V3.3 *** B9RGT5_RICCO)		F:GO:0003676; F:GO:0005524	F:nucleic acid binding; F:ATP binding			IPR014001 (SMART); IPR001650 (SMART); G3DSA:3.30.60.220 (GENE3D); IPR011545 (PFAM); G3DSA:3.40.50.300 (GENE3D); IPR007529 (PFAM); IPR001650 (PFAM); G3DSA:3.40.50.300 (GENE3D); PTHR24031:SF42 (PANTHER); PTHR24031 (PANTHER); IPR014014 (PROSITE_PROFILES); IPR001650 (PROSITE_PROFILES); IPR014001 (PROSITE_PROFILES); IPR001650 (CDD); IPR027417 (SUPERFAMILY); IPR027417 (SUPERFAMILY)		12.1725	11.0238	15.2736	15.6588	15.8498
Solyc01g006350	Callose synthase-like protein (AHRD V3.3 *-* A0A072VRY1_MEDTR)		C:GO:0000148; F:GO:0003843; P:GO:0006075	C:1,3-beta-D-glucan synthase complex; F:1,3-beta-D-glucan synthase activity; P:(1->3)-beta-D-glucan biosynthetic process	EC:2.4.1.34	1,3-beta-glucan synthase	IPR003440 (PFAM); PTHR12741 (PANTHER); PTHR12741:SF12 (PANTHER)		93.1771	79.3893	86.9287	95.4453	90.7406
Solyc01g006360	glucan synthase-like 10 (AHRD V3.3 *** AT3G07160.3)		C:GO:0000148; F:GO:0003843; P:GO:0006075; C:GO:0016021	C:1,3-beta-D-glucan synthase complex; F:1,3-beta-D-glucan synthase activity; P:(1->3)-beta-D-glucan biosynthetic process; C:integral component of membrane	EC:2.4.1.34	1,3-beta-glucan synthase	IPR026899 (SMART); IPR026899 (PFAM); PTHR12741:SF12 (PANTHER); PTHR12741 (PANTHER)		65.1797	48.2467	52.7779	57.547	58.9862
Solyc01g006370	Callose synthase (AHRD V3.3 *** K7PRK8_MAIZE)		C:GO:0000148; F:GO:0003843; P:GO:0006075	C:1,3-beta-D-glucan synthase complex; F:1,3-beta-D-glucan synthase activity; P:(1->3)-beta-D-glucan biosynthetic process	EC:2.4.1.34	1,3-beta-glucan synthase	IPR026899 (SMART); IPR003440 (PFAM); IPR039431 (PFAM); IPR026899 (PFAM); IPR023175 (G3DSA:1.25.40.GENE3D); PTHR12741 (PANTHER); IPR026953 (PTHR12741:PANTHER)		249.728	212.913	86.1102	75.9601	81.7977
Solyc01g006380	U-box domain-containing protein (AHRD V3.3 *** B6V8G2_HELAN)		F:GO:0003824	F:catalytic activity			mobidb-lite (MOBIDB_LITE); mobidb-lite (MOBIDB_LITE); mobidb-lite (MOBIDB_LITE); mobidb-lite (MOBIDB_LITE); PTHR22849 (PANTHER); PTHR22849:SF44 (PANTHER)		0.28139	0.1012	0.139964	0.071701	0.071558
Solyc01g006390	LOW QUALITY:Extensin-like protein (AHRD V3.3 *** Q9XG52_SOLLC)								0	0.0212673	0.024914	0.0497914	0
Solyc01g006400	Extensin-like protein (AHRD V3.3 *** O49946_SOLTU)								3.70612	11.7953	3.34653	1.93901	1.19082
Solyc01g006420	LOW QUALITY:wall associated kinase-like 6 (AHRD V3.3 --* AT1G16110.1)								0	0.0212673	0	0	0
Solyc01g006430	Fatty acid desaturase (AHRD V3.3 *** M4QSE6_9ERIC)		P:GO:0006629; F:GO:0016717; P:GO:0055114	P:lipid metabolic process; F:oxidoreductase activity, acting on paired donors, with oxidation of a pair of donors resulting in the reduction of molecular oxygen to two molecules of water; P:oxidation-reduction process	EC:1.14.19	Acting on paired donors, with incorporation or reduction of molecular oxygen. The oxygen incorporated need not be derived from O(2)	IPR005804 (PFAM); IPR021863 (PFAM); mobidb-lite (MOBIDB_LITE); PTHR32100 (PANTHER); PTHR32100:SF16 (PANTHER); cd03507 (CDD)		490.592	496.235	269.018	238.281	264.424
Solyc01g006440	Major facilitator superfamily protein (AHRD V3.3 *** A0A061GSQ4_THECC)		C:GO:0016020; F:GO:0022857; P:GO:0055085	C:membrane; F:transmembrane transporter activity; P:transmembrane transport			IPR000109 (PFAM); G3DSA:1.20.1250.20 (GENE3D); mobidb-lite (MOBIDB_LITE); IPR000109 (PANTHER); PTHR11654:SF146 (PANTHER); IPR036259 (SUPERFAMILY)		0.018709	0.0579702	0	0.124875	0.071086
Solyc01g006450	Enoyl reductase (AHRD V3.3 *** P93062_BRANA)		F:GO:0004318; F:GO:0016631; P:GO:0055114	F:enoyl-[acyl-carrier-protein] reductase (NADH) activity; F:enoyl-[acyl-carrier-protein] reductase activity; P:oxidation-reduction process	EC:2.3.1.85; EC:1.3.1.9	Fatty-acid synthase; Enoyl-[acyl-carrier-protein] reductase (NADH)	IPR002347 (PRINTS); G3DSA:1.10.8.400 (GENE3D); PF13561 (PFAM); G3DSA:3.40.50.720 (GENE3D); PTHR43159 (PANTHER); PTHR43159:SF1 (PANTHER); cd05372 (CDD); IPR036291 (SUPERFAMILY)		21.967	27.7191	29.1858	30.9	29.0577
Solyc01g006460	Non-structural maintenance of chromosome element 4 (AHRD V3.3 *** A0A1D1XPL1_9ARAE)		C:GO:0005634; P:GO:0006281; C:GO:0030915	C:nucleus; P:DNA repair; C:Smc5-Smc6 complex			IPR014854 (PFAM); PTHR16140:SF12 (PANTHER); IPR027786 (PANTHER)		0.020956	0.0606088	0.267159	0.269044	0.213258
Solyc01g006470	LOW QUALITY:DNA-binding bromodomain-containing protein (AHRD V3.3 *-* AT2G44430.1)		F:GO:0005515	F:protein binding			IPR001487 (SMART); IPR001487 (PFAM); IPR036427 (G3DSA:1.20.920.GENE3D); PTHR37888 (PANTHER); IPR001487 (PROSITE_PROFILES); cd04369 (CDD); IPR036427 (SUPERFAMILY)		0.020956	0.0193234	0	0	0
Solyc01g006480	alpha/beta-Hydrolases superfamily protein (AHRD V3.3 *** AT5G19630.1)		F:GO:0016787	F:hydrolase activity			IPR000073 (PFAM); IPR029058 (G3DSA:3.40.50.GENE3D); PTHR12277:SF75 (PANTHER); PTHR12277 (PANTHER); IPR029058 (SUPERFAMILY)		8.64186	8.01355	13.9774	14.6919	13.37
Solyc01g006490	uncharacterized protein						IPR003846 (PFAM); IPR003846 (PANTHER); IPR003846 (HAMAP)		19.9245	16.4718	29.2365	28.5898	26.2968
Solyc01g006500	Pentatricopeptide repeat-containing protein, putative (AHRD V3.3 *** A0A061DV75_THECC)		F:GO:0005515	F:protein binding			IPR002885 (TIGRFAM); IPR011990 (G3DSA:1.25.40.GENE3D); IPR011990 (G3DSA:1.25.40.GENE3D); IPR002885 (PFAM); IPR002885 (PFAM); mobidb-lite (MOBIDB_LITE); mobidb-lite (MOBIDB_LITE); PTHR24015 (PANTHER); PTHR24015:SF664 (PANTHER); IPR002885 (PROSITE_PROFILES); IPR002885 (PROSITE_PROFILES); IPR002885 (PROSITE_PROFILES); IPR002885 (PROSITE_PROFILES); IPR002885 (PROSITE_PROFILES); IPR002885 (PROSITE_PRO…		8.37643	8.51384	11.7653	11.9292	12.6746
Solyc01g006510	sorbitol related enzyme	sdh	F:GO:0016491; P:GO:0055114	F:oxidoreductase activity; P:oxidation-reduction process			IPR020843 (SMART); G3DSA:3.90.180.10 (GENE3D); IPR013154 (PFAM); IPR013149 (PFAM); G3DSA:3.40.50.720 (GENE3D); PTHR43161:SF8 (PANTHER); PTHR43161 (PANTHER); cd05285 (CDD); IPR036291 (SUPERFAMILY); IPR011032 (SUPERFAMILY)		64.2436	67.8958	61.077	64.5433	76.4684
Solyc01g006520	Serine/threonine-protein kinase (AHRD V3.3 *** K4ASL8_SOLLC)		F:GO:0004674; F:GO:0005524; P:GO:0006468; P:GO:0048544	F:protein serine/threonine kinase activity; F:ATP binding; P:protein phosphorylation; P:recognition of pollen	EC:2.7.11	Transferring phosphorus-containing groups	IPR000719 (SMART); IPR001480 (SMART); IPR001480 (PFAM); IPR036426 (G3DSA:2.90.10.GENE3D); IPR036426 (G3DSA:2.90.10.GENE3D); IPR000858 (PFAM); G3DSA:1.10.510.10 (GENE3D); IPR000719 (PFAM); IPR024171 (PIRSF); G3DSA:3.30.200.20 (GENE3D); PTHR27002:SF207 (PANTHER); PTHR27002 (PANTHER); IPR001480 (PROSITE_PROFILES); IPR000719 (PROSITE_PROFILES); cd14066 (CDD); cd01098 (CDD); IPR036426 (SUPERFAMILY); I…		9.04753	14.6987	3.50289	2.94548	4.7529	0.727106	0.0188888					up
Solyc01g006530	Serine/threonine-protein kinase (AHRD V3.3 *** K4ASL9_SOLLC)		F:GO:0004674; F:GO:0005524; P:GO:0006468	F:protein serine/threonine kinase activity; F:ATP binding; P:protein phosphorylation	EC:2.7.11	Transferring phosphorus-containing groups	IPR000719 (SMART); IPR001480 (SMART); IPR036426 (G3DSA:2.90.10.GENE3D); G3DSA:1.10.510.10 (GENE3D); IPR024171 (PIRSF); G3DSA:3.30.200.20 (GENE3D); IPR000719 (PFAM); IPR001480 (PFAM); PTHR27002 (PANTHER); PTHR27002:SF344 (PANTHER); IPR000719 (PROSITE_PROFILES); IPR001480 (PROSITE_PROFILES); cd14066 (CDD); IPR011009 (SUPERFAMILY); IPR036426 (SUPERFAMILY)		0	0.0179126	0.124109	0.0254774	0.0473152
Solyc01g006540	lipoxygenase C	LOX3	F:GO:0005515; F:GO:0016702; F:GO:0046872; P:GO:0055114	F:protein binding; F:oxidoreductase activity, acting on single donors with incorporation of molecular oxygen, incorporation of two atoms of oxygen; F:metal ion binding; P:oxidation-reduction process	EC:1.13.11	Acting on single donors with incorporation of molecular oxygen (oxygenases). The oxygen incorporated need not be derived from O(2)	IPR001246 (PRINTS); IPR001024 (SMART); G3DSA:2.60.60.20 (GENE3D); IPR027433 (G3DSA:4.10.372.GENE3D); IPR001024 (PFAM); G3DSA:3.10.450.60 (GENE3D); IPR013819 (PFAM); G3DSA:4.10.375.10 (GENE3D); PTHR11771:SF89 (PANTHER); IPR000907 (PANTHER); IPR001024 (PROSITE_PROFILES); IPR013819 (PROSITE_PROFILES); cd01751 (CDD); IPR036226 (SUPERFAMILY); IPR036392 (SUPERFAMILY)		25.9919	33.2458	2462.59	2496.54	3094.84
Solyc01g006550	Leucine-rich repeat receptor-like protein kinase family protein (AHRD V3.3 *** AT2G33170.2)		F:GO:0005515	F:protein binding			PR00019 (PRINTS); IPR003591 (SMART); IPR013210 (PFAM); IPR032675 (G3DSA:3.80.10.GENE3D); IPR032675 (G3DSA:3.80.10.GENE3D); IPR001611 (PFAM); PTHR27004:SF49 (PANTHER); PTHR27004:SF49 (PANTHER); PTHR27004 (PANTHER); PTHR27004 (PANTHER); SSF52058 (SUPERFAMILY); SSF52058 (SUPERFAMILY)		2.10837	2.63216	0.794434	1.10675	1.4075
Solyc01g006560	Lipoxygenase (AHRD V3.3 *** C0KKU8_SOLLC)	LOX12	F:GO:0016702; F:GO:0046872; P:GO:0055114	F:oxidoreductase activity, acting on single donors with incorporation of molecular oxygen, incorporation of two atoms of oxygen; F:metal ion binding; P:oxidation-reduction process	EC:1.13.11	Acting on single donors with incorporation of molecular oxygen (oxygenases). The oxygen incorporated need not be derived from O(2)	IPR001246 (PRINTS); IPR013819 (PRINTS); G3DSA:3.10.450.60 (GENE3D); G3DSA:1.20.245.10 (GENE3D); IPR013819 (PFAM); PTHR11771:SF89 (PANTHER); IPR000907 (PANTHER); IPR013819 (PROSITE_PROFILES); IPR036226 (SUPERFAMILY)		1.68812	8.94319	0.1211	0.173796	0.21206	2.42329	2.4796e-05					up
Solyc01g006565	Lipoxygenase (AHRD V3.3 *-* C0KKU8_SOLLC)		F:GO:0005515; F:GO:0016702; F:GO:0046872; P:GO:0055114	F:protein binding; F:oxidoreductase activity, acting on single donors with incorporation of molecular oxygen, incorporation of two atoms of oxygen; F:metal ion binding; P:oxidation-reduction process	EC:1.13.11	Acting on single donors with incorporation of molecular oxygen (oxygenases). The oxygen incorporated need not be derived from O(2)	IPR001024 (SMART); IPR001024 (PFAM); G3DSA:2.60.60.20 (GENE3D); IPR000907 (PANTHER); PTHR11771:SF89 (PANTHER); IPR001024 (PROSITE_PROFILES); cd01751 (CDD); IPR036392 (SUPERFAMILY)		0.431509	2.38195	0	0.0494207	0	2.45466	0.000444096					up
Solyc01g006575	2-oxoglutarate-dependent dioxygenase-related family protein (AHRD V3.3 *** B9GL08_POPTR)		F:GO:0016491; P:GO:0055114	F:oxidoreductase activity; P:oxidation-reduction process			IPR005123 (PFAM); IPR027443 (G3DSA:2.60.120.GENE3D); PTHR10209 (PANTHER); PTHR10209:SF211 (PANTHER); IPR005123 (PROSITE_PROFILES); SSF51197 (SUPERFAMILY)		0	0	0	0.0254774	0
Solyc01g006580	2-oxoglutarate-dependent dioxygenase-related family protein (AHRD V3.3 *** B9GL08_POPTR)		F:GO:0016491; P:GO:0055114	F:oxidoreductase activity; P:oxidation-reduction process			IPR026992 (PFAM); IPR005123 (PFAM); PTHR10209 (PANTHER); PTHR10209:SF211 (PANTHER); PTHR10209 (PANTHER); PTHR10209:SF211 (PANTHER); IPR005123 (PROSITE_PROFILES); SSF51197 (SUPERFAMILY)		0	0.0212673	0	0	0
Solyc01g006590	Serine/threonine-protein kinase (AHRD V3.3 *** K4ASL8_SOLLC)		F:GO:0004672; F:GO:0005524; P:GO:0006468	F:protein kinase activity; F:ATP binding; P:protein phosphorylation			IPR001245 (PFAM); IPR036426 (G3DSA:2.90.10.GENE3D); G3DSA:3.30.200.20 (GENE3D); G3DSA:1.10.510.10 (GENE3D); PTHR27002:SF207 (PANTHER); PTHR27002 (PANTHER); PTHR27002:SF207 (PANTHER); IPR000719 (PROSITE_PROFILES); cd01098 (CDD); IPR011009 (SUPERFAMILY)		0	0	0	0.0254774	0.0231387
Solyc01g006600	Long-chain-fatty-acid--AMP ligase FadD28 (AHRD V3.3 *** W9QXF8_9ROSA)		F:GO:0004096; F:GO:0020037; P:GO:0055114	F:catalase activity; F:heme binding; P:oxidation-reduction process	EC:1.11.1.7; EC:1.11.1.6	Peroxidase; Catalase	PR00419 (PRINTS); G3DSA:2.160.10.10 (GENE3D); IPR036736 (G3DSA:1.10.1200.GENE3D); G3DSA:2.160.10.10 (GENE3D); IPR009081 (PFAM); IPR037060 (G3DSA:2.40.180.GENE3D); PF13450 (PFAM); mobidb-lite (MOBIDB_LITE); PTHR42665:SF4 (PANTHER); PTHR42665 (PANTHER); PTHR42665 (PANTHER); IPR009081 (PROSITE_PROFILES); IPR011004 (SUPERFAMILY); IPR036188 (SUPERFAMILY); IPR011004 (SUPERFAMILY); SSF51971 (SUPERFAMILY…		1.03599	1.69815	0.320888	1.13295	0.18511
Solyc01g006610	2-oxoglutarate-dependent dioxygenase-related family protein (AHRD V3.3 *** B9GL08_POPTR)		F:GO:0016491; P:GO:0055114	F:oxidoreductase activity; P:oxidation-reduction process			IPR005123 (PFAM); IPR027443 (G3DSA:2.60.120.GENE3D); PTHR10209 (PANTHER); PTHR10209:SF211 (PANTHER); IPR005123 (PROSITE_PROFILES); SSF51197 (SUPERFAMILY)		2.1386	3.56469	0.0246837	0.101328	0.0462775
Solyc01g006620	C2 calcium/lipid-binding and GRAM domain protein (AHRD V3.3 *** A0A072ULK6_MEDTR)		C:GO:0009506; C:GO:0016021	C:plasmodesma; C:integral component of membrane			IPR000008 (SMART); IPR013583 (PFAM); IPR000008 (PFAM); IPR035892 (G3DSA:2.60.40.GENE3D); PTHR10024 (PANTHER); PTHR10024:SF243 (PANTHER); IPR000008 (PROSITE_PROFILES); IPR000008 (PROSITE_PROFILES); IPR000008 (PROSITE_PROFILES); cd04019 (CDD); cd08379 (CDD); cd08378 (CDD); SSF49562 (SUPERFAMILY); SSF49562 (SUPERFAMILY); SSF49562 (SUPERFAMILY)		0.0583739	0.182752	0.512499	0.630858	0.726735
Solyc01g006630	Oxidoreductase, putative (AHRD V3.3 *** B9RI76_RICCO)		F:GO:0016491	F:oxidoreductase activity			G3DSA:3.40.50.720 (GENE3D); IPR000683 (PFAM); G3DSA:3.30.360.10 (GENE3D); PTHR42840:SF5 (PANTHER); PTHR42840 (PANTHER); SSF55347 (SUPERFAMILY); IPR036291 (SUPERFAMILY)		20.305	21.8824	25.365	23.7467	25.6674
Solyc01g006650	ETHYLENE INSENSITIVE 3-like 3 protein (AHRD V3.3 *** A0A0B2RCL4_GLYSO)	EIL6	F:GO:0003700; C:GO:0005634	F:DNA-binding transcription factor activity; C:nucleus			IPR023278 (G3DSA:1.10.3180.GENE3D); IPR006957 (PFAM); mobidb-lite (MOBIDB_LITE); mobidb-lite (MOBIDB_LITE); mobidb-lite (MOBIDB_LITE); mobidb-lite (MOBIDB_LITE); mobidb-lite (MOBIDB_LITE); PTHR33305:SF11 (PANTHER); IPR006957 (PANTHER); IPR023278 (SUPERFAMILY)	EIL	0.946011	1.17529	0.988323	2.14779	1.50842					1.11119	0.0259792			up
Solyc01g006660	Subtilisin-like protease (AHRD V3.3 *** A0A0B2PIS0_GLYSO)		F:GO:0004252; P:GO:0006508	F:serine-type endopeptidase activity; P:proteolysis	EC:3.4.21	Acting on peptide bonds (peptidases)	IPR015500 (PRINTS); IPR037045 (G3DSA:3.30.70.GENE3D); PF17766 (PFAM); IPR010259 (PFAM); G3DSA:2.60.40.2310 (GENE3D); IPR036852 (G3DSA:3.40.50.GENE3D); IPR000209 (PFAM); G3DSA:3.50.30.30 (GENE3D); PTHR10795:SF520 (PANTHER); PTHR10795 (PANTHER); cd02120 (CDD); IPR034197 (CDD); IPR036852 (SUPERFAMILY); SSF54897 (SUPERFAMILY)		0.123861	0.152912	0.0966465	0.047176	0.116864
Solyc01g006670	Glycosyltransferase (AHRD V3.3 *** K4D910_SOLLC)		F:GO:0016758	F:transferase activity, transferring hexosyl groups			G3DSA:3.40.50.2000 (GENE3D); IPR002213 (PFAM); G3DSA:3.40.50.2000 (GENE3D); PTHR11926:SF488 (PANTHER); PTHR11926 (PANTHER); SSF53756 (SUPERFAMILY)		3.79121	3.44375	9.56253	7.83256	7.31616
Solyc01g006680	2-oxoglutarate (2OG) and Fe(II)-dependent oxygenase superfamily protein (AHRD V3.3 *** AT3G20810.5)		F:GO:0003700; P:GO:0006355; P:GO:0010452; C:GO:0016021; P:GO:0042752; F:GO:0046975; P:GO:0070544	F:DNA-binding transcription factor activity; P:regulation of transcription, DNA-templated; P:histone H3-K36 methylation; C:integral component of membrane; P:regulation of circadian rhythm; F:histone methyltransferase activity (H3-K36 specific); P:histone H3-K36 demethylation	EC:2.1.1.43	Histone-lysine N-methyltransferase	PF13621 (PFAM); G3DSA:2.60.120.650 (GENE3D); PTHR12461:SF55 (PANTHER); PTHR12461 (PANTHER); SSF51197 (SUPERFAMILY)		5.93522	7.94053	13.2433	9.90283	14.9865
Solyc01g006690	DNA double-strand break repair rad50 ATPase (AHRD V3.3 *** A0A061GZ54_THECC)						PTHR31029:SF3 (PANTHER); PTHR31029 (PANTHER)		1.48607	2.03857	1.30671	2.25204	1.55586
Solyc01g006700	Protein downstream neighbor of Son (AHRD V3.3 *** A0A0B0NFM1_GOSAR)		C:GO:0005634; P:GO:0033260	C:nucleus; P:nuclear DNA replication			IPR024861 (PRINTS); IPR024861 (PANTHER)		24.5031	22.6854	24.6617	23.2219	25.4337
Solyc01g006710	ATP-dependent RNA helicase, putative (AHRD V3.3 *** B9RL32_RICCO)		F:GO:0003676; F:GO:0004386; F:GO:0005524	F:nucleic acid binding; F:helicase activity; F:ATP binding	EC:3.6.1.15	Nucleoside-triphosphate phosphatase	IPR014720 (SMART); IPR001650 (SMART); IPR014001 (SMART); IPR007502 (SMART); IPR011545 (PFAM); G3DSA:3.40.50.300 (GENE3D); IPR001650 (PFAM); IPR007502 (PFAM); G3DSA:3.30.160.20 (GENE3D); G3DSA:1.20.120.1080 (GENE3D); IPR014720 (PFAM); IPR011709 (PFAM); G3DSA:3.40.50.300 (GENE3D); mobidb-lite (MOBIDB_LITE); mobidb-lite (MOBIDB_LITE); mobidb-lite (MOBIDB_LITE); mobidb-lite (MOBIDB_LITE); PTHR18934 (…		35.1966	28.8657	37.8481	41.1286	36.7861
Solyc01g006720	ABC transporter family protein (AHRD V3.3 *** B9IIG9_POPTR)	ABCG1	F:GO:0005524; C:GO:0016020; F:GO:0016887	F:ATP binding; C:membrane; F:ATPase activity	EC:3.6.1.3; EC:3.6.1.15	Adenosinetriphosphatase; Nucleoside-triphosphate phosphatase	IPR003593 (SMART); IPR013525 (PFAM); G3DSA:3.40.50.300 (GENE3D); IPR003439 (PFAM); mobidb-lite (MOBIDB_LITE); mobidb-lite (MOBIDB_LITE); PTHR19241 (PANTHER); PTHR19241:SF286 (PANTHER); IPR003439 (PROSITE_PROFILES); IPR027417 (SUPERFAMILY)		9.31367	5.04446	3.6035	3.66221	5.26636
Solyc01g006730	Calcium-dependent protein kinase (AHRD V3.3 *** H6UM43_TOBAC)		F:GO:0004672; F:GO:0005509; F:GO:0005524; P:GO:0006468	F:protein kinase activity; F:calcium ion binding; F:ATP binding; P:protein phosphorylation			IPR002048 (SMART); IPR000719 (SMART); G3DSA:3.30.200.20 (GENE3D); IPR002048 (PFAM); IPR000719 (PFAM); G3DSA:1.10.238.10 (GENE3D); G3DSA:1.10.510.10 (GENE3D); mobidb-lite (MOBIDB_LITE); mobidb-lite (MOBIDB_LITE); PTHR24349:SF81 (PANTHER); PTHR24349 (PANTHER); IPR002048 (PROSITE_PROFILES); IPR002048 (PROSITE_PROFILES); IPR000719 (PROSITE_PROFILES); IPR002048 (PROSITE_PROFILES); IPR002048 (PROSITE_P…		0.622285	0.380117	0.0495976	0.0993974	0.0938191
Solyc01g006740	Sucrose phosphate phosphatase (AHRD V3.3 *** Q5J3N8_ACTCH)		F:GO:0000287; P:GO:0005986; F:GO:0050307	F:magnesium ion binding; P:sucrose biosynthetic process; F:sucrose-phosphate phosphatase activity	EC:3.1.3.23; EC:3.1.3.24	Sugar-phosphatase; Sucrose-phosphate phosphatase	G3DSA:3.10.450.50 (GENE3D); IPR012847 (TIGRFAM); G3DSA:3.90.1070.10 (GENE3D); TIGR01482 (TIGRFAM); IPR013679 (PFAM); IPR023214 (G3DSA:3.40.50.GENE3D); IPR006379 (TIGRFAM); IPR006380 (PFAM); PTHR12526 (PANTHER); PTHR12526:SF2 (PANTHER); cd02605 (CDD); IPR036412 (SUPERFAMILY); IPR032710 (SUPERFAMILY)		6.64606	6.70522	5.23095	5.09739	5.31512
Solyc01g006770	transferring glycosyl group transferase (DUF604) (AHRD V3.3 *** AT4G11350.1)		F:GO:0008375; C:GO:0016021	F:acetylglucosaminyltransferase activity; C:integral component of membrane			G3DSA:3.90.550.50 (GENE3D); IPR006740 (PFAM); PTHR10811 (PANTHER); PTHR10811:SF49 (PANTHER)		0.620092	0.400417	0	0	0
Solyc01g006780	LOW QUALITY:Nitrate reductase [NADH] 1 (AHRD V3.3 --* NIA1_PHAVU)						mobidb-lite (MOBIDB_LITE); mobidb-lite (MOBIDB_LITE)		0.759603	0.661239	0.140195	0.167402	0.355403
Solyc01g006790	BnaAnng41820D protein (AHRD V3.3 *** A0A078K412_BRANA)						PTHR33264:SF5 (PANTHER); PTHR33264 (PANTHER)		2.19469	1.99102	0.482736	0.592011	0.496865
Solyc01g006800	Methionine aminopeptidase 2 (AHRD V3.3 *** K4ASP6_SOLLC)		F:GO:0004177; P:GO:0006508; F:GO:0008235	F:aminopeptidase activity; P:proteolysis; F:metalloexopeptidase activity	EC:3.4.11	Acting on peptide bonds (peptidases)	IPR001714 (PRINTS); IPR002468 (TIGRFAM); IPR000994 (PFAM); IPR036388 (G3DSA:1.10.10.GENE3D); G3DSA:3.90.230.10 (GENE3D); PTHR10804 (PANTHER); PTHR10804:SF9 (PANTHER); IPR002468 (HAMAP); IPR002468 (CDD); IPR036390 (SUPERFAMILY); IPR036005 (SUPERFAMILY)		77.5064	78.8118	60.2123	60.9502	62.2306
Solyc01g006810	RING/U-box superfamily protein (AHRD V3.3 --* AT5G15790.5)		F:GO:0008270	F:zinc ion binding			IPR013083 (G3DSA:3.30.40.GENE3D); IPR024766 (PFAM); mobidb-lite (MOBIDB_LITE); mobidb-lite (MOBIDB_LITE); mobidb-lite (MOBIDB_LITE); mobidb-lite (MOBIDB_LITE); mobidb-lite (MOBIDB_LITE); PTHR44204 (PANTHER); PTHR44204:SF1 (PANTHER); IPR001841 (PROSITE_PROFILES); SSF57850 (SUPERFAMILY)		17.0295	14.9145	19.6297	19.1168	17.0486
Solyc01g006820	LOW QUALITY:basic helix-loop-helix (bHLH) DNA-binding superfamily protein (AHRD V3.3 --* AT5G57150.5)								2.92783	1.86454	1.02716	0.448863	1.06088
Solyc01g006825	Fasciclin-like arabinogalactan protein 17 (AHRD V3.3 *** FLA17_ARATH)						IPR000782 (SMART); IPR036378 (G3DSA:2.30.180.GENE3D); IPR000782 (PFAM); IPR036378 (G3DSA:2.30.180.GENE3D); PTHR32499 (PANTHER); PTHR32499 (PANTHER); PTHR32499:SF4 (PANTHER); IPR000782 (PROSITE_PROFILES); IPR000782 (PROSITE_PROFILES); IPR036378 (SUPERFAMILY); IPR036378 (SUPERFAMILY)		80.3341	67.6662	21.5128	16.0685	23.5579
Solyc01g006830	TPX2 (targeting protein for Xklp2) protein family (AHRD V3.3 *** AT2G35880.3)						IPR027329 (PFAM); mobidb-lite (MOBIDB_LITE); mobidb-lite (MOBIDB_LITE); mobidb-lite (MOBIDB_LITE); mobidb-lite (MOBIDB_LITE); mobidb-lite (MOBIDB_LITE); mobidb-lite (MOBIDB_LITE); mobidb-lite (MOBIDB_LITE); mobidb-lite (MOBIDB_LITE); mobidb-lite (MOBIDB_LITE); mobidb-lite (MOBIDB_LITE); mobidb-lite (MOBIDB_LITE); mobidb-lite (MOBIDB_LITE); PTHR31358 (PANTHER); PTHR31358:SF29 (PANTHER)		64.5996	68.1848	35.751	36.9536	37.7991
Solyc01g006850	Pentatricopeptide repeat-containing family protein (AHRD V3.3 *** B9H9M3_POPTR)		F:GO:0005515	F:protein binding			IPR002885 (PFAM); IPR002885 (PFAM); IPR011990 (G3DSA:1.25.40.GENE3D); IPR011990 (G3DSA:1.25.40.GENE3D); IPR011990 (G3DSA:1.25.40.GENE3D); IPR002885 (TIGRFAM); mobidb-lite (MOBIDB_LITE); PTHR24015:SF752 (PANTHER); PTHR24015 (PANTHER); IPR002885 (PROSITE_PROFILES); IPR002885 (PROSITE_PROFILES); IPR002885 (PROSITE_PROFILES); IPR002885 (PROSITE_PROFILES); IPR002885 (PROSITE_PROFILES); IPR002885 (PROS…		2.32556	2.88228	2.64894	1.93042	1.97409
Solyc01g006860	DNAJ heat shock N-terminal domain-containing protein (AHRD V3.3 *** AT5G06410.1)		F:GO:0001671; F:GO:0051087; P:GO:0051259; P:GO:0097428	F:ATPase activator activity; F:chaperone binding; P:protein complex oligomerization; P:protein maturation by iron-sulfur cluster transfer			IPR001623 (SMART); IPR001623 (PFAM); IPR036386 (G3DSA:1.20.1280.GENE3D); IPR009073 (PFAM); IPR036869 (G3DSA:1.10.287.GENE3D); IPR004640 (TIGRFAM); IPR004640 (PANTHER); PTHR14021:SF15 (PANTHER); IPR001623 (PROSITE_PROFILES); IPR001623 (CDD); IPR036869 (SUPERFAMILY); IPR036386 (SUPERFAMILY)		0.64084	0.677991	1.37712	1.44319	1.15739
Solyc01g006870	polyketide cyclase/dehydrase/lipid transport superfamily protein (AHRD V3.3 *-* AT5G06440.3)		F:GO:0001671; F:GO:0008289; F:GO:0051087; P:GO:0051259; P:GO:0097428	F:ATPase activator activity; F:lipid binding; F:chaperone binding; P:protein complex oligomerization; P:protein maturation by iron-sulfur cluster transfer			IPR001623 (SMART); IPR002913 (PFAM); IPR009073 (PFAM); IPR036386 (G3DSA:1.20.1280.GENE3D); IPR036869 (G3DSA:1.10.287.GENE3D); IPR004640 (TIGRFAM); IPR023393 (G3DSA:3.30.530.GENE3D); mobidb-lite (MOBIDB_LITE); mobidb-lite (MOBIDB_LITE); mobidb-lite (MOBIDB_LITE); PTHR34560:SF1 (PANTHER); PTHR34560 (PANTHER); IPR001623 (PROSITE_PROFILES); IPR001623 (CDD); IPR036869 (SUPERFAMILY); SSF55961 (SUPERFAM…		44.3484	39.4072	25.3836	27.1389	26.6174
Solyc01g006880	Histone-lysine N-methyltransferase (AHRD V3.3 *-* A0A0K9P7Q5_ZOSMR)		F:GO:0005515; F:GO:0042800	F:protein binding; F:histone methyltransferase activity (H3-K4 specific)	EC:2.1.1.43	Histone-lysine N-methyltransferase	IPR003616 (SMART); IPR001214 (SMART); IPR001214 (PFAM); IPR035445 (G3DSA:3.30.1490.GENE3D); G3DSA:2.170.270.10 (GENE3D); mobidb-lite (MOBIDB_LITE); mobidb-lite (MOBIDB_LITE); mobidb-lite (MOBIDB_LITE); mobidb-lite (MOBIDB_LITE); mobidb-lite (MOBIDB_LITE); mobidb-lite (MOBIDB_LITE); mobidb-lite (MOBIDB_LITE); mobidb-lite (MOBIDB_LITE); PTHR22884 (PANTHER); IPR037861 (PTHR22884:PANTHER); IPR003616 …		70.435	50.8177	66.9751	78.4266	66.8354
Solyc01g006890	EEIG1/EHBP1 N-terminal domain-containing protein (AHRD V3.3 *** A0A103XH66_CYNCS)						IPR019448 (PFAM); mobidb-lite (MOBIDB_LITE); mobidb-lite (MOBIDB_LITE); mobidb-lite (MOBIDB_LITE); mobidb-lite (MOBIDB_LITE); mobidb-lite (MOBIDB_LITE); mobidb-lite (MOBIDB_LITE); mobidb-lite (MOBIDB_LITE); PTHR31182:SF2 (PANTHER); PTHR31182 (PANTHER); IPR019448 (PROSITE_PROFILES)		22.2256	107.403	4.9886	4.69712	5.04571	2.29895	6.50273e-12					up
Solyc01g006900	MD-2-related lipid recognition domain-containing protein / ML domain-containing protein (AHRD V3.3 *** AT3G11780.1)		P:GO:0032366	P:intracellular sterol transport			IPR003172 (SMART); IPR003172 (PFAM); G3DSA:2.60.40.770 (GENE3D); PTHR11306:SF27 (PANTHER); IPR039670 (PANTHER); IPR033917 (CDD); IPR014756 (SUPERFAMILY)		242.09	240.564	215.63	176.347	210.759
Solyc01g006920	Pentatricopeptide repeat-containing protein (AHRD V3.3 *** A0A0B2S1E2_GLYSO)		F:GO:0005515	F:protein binding			IPR011990 (G3DSA:1.25.40.GENE3D); IPR011990 (G3DSA:1.25.40.GENE3D); IPR002885 (PFAM); IPR002885 (TIGRFAM); IPR002885 (PFAM); PTHR24015:SF548 (PANTHER); PTHR24015:SF548 (PANTHER); PTHR24015 (PANTHER); PTHR24015 (PANTHER); IPR002885 (PROSITE_PROFILES); IPR002885 (PROSITE_PROFILES); IPR002885 (PROSITE_PROFILES); IPR002885 (PROSITE_PROFILES); IPR002885 (PROSITE_PROFILES); IPR002885 (PROSITE_PROFILES)…		1.83561	1.85599	1.64469	1.40801	1.50452
Solyc01g006925	Serine/threonine-protein phosphatase (AHRD V3.3 --* K4DBE7_SOLLC)								0.384141	0.661136	0.457827	0.621952	0.517456
Solyc01g006930	Nuclear transcription factor Y subunit A-10, putative (AHRD V3.3 *** A0A061EVQ6_THECC)		F:GO:0003700; P:GO:0006355	F:DNA-binding transcription factor activity; P:regulation of transcription, DNA-templated			IPR001289 (PRINTS); IPR001289 (SMART); IPR001289 (PFAM); mobidb-lite (MOBIDB_LITE); PTHR12632:SF7 (PANTHER); IPR001289 (PANTHER); IPR001289 (PROSITE_PROFILES)	NF-YA	9.94136	14.4603	5.6586	6.08899	6.43149
Solyc01g006940	RNA-binding (RRM/RBD/RNP motifs) family protein (AHRD V3.3 *** AT2G37220.1)		F:GO:0003676	F:nucleic acid binding			IPR000504 (SMART); IPR003954 (SMART); IPR012677 (G3DSA:3.30.70.GENE3D); IPR000504 (PFAM); IPR012677 (G3DSA:3.30.70.GENE3D); mobidb-lite (MOBIDB_LITE); mobidb-lite (MOBIDB_LITE); mobidb-lite (MOBIDB_LITE); mobidb-lite (MOBIDB_LITE); PTHR44202 (PANTHER); IPR000504 (PROSITE_PROFILES); IPR000504 (PROSITE_PROFILES); cd12399 (CDD); IPR035979 (SUPERFAMILY); IPR035979 (SUPERFAMILY)		27.9126	35.8848	26.6477	21.8022	35.381			0.406269	0.0185458				up
Solyc01g006950	Syntaxin, putative (AHRD V3.3 *** B9SDJ9_RICCO)		C:GO:0016020; P:GO:0016192	C:membrane; P:vesicle-mediated transport			IPR006011 (SMART); IPR000727 (SMART); IPR000727 (PFAM); G3DSA:1.20.5.110 (GENE3D); G3DSA:1.20.58.70 (GENE3D); IPR006011 (PFAM); mobidb-lite (MOBIDB_LITE); PTHR19957 (PANTHER); PTHR19957:SF69 (PANTHER); IPR000727 (PROSITE_PROFILES); IPR006011 (CDD); cd15848 (CDD); IPR010989 (SUPERFAMILY)		9.2546	36.7258	5.16879	7.80612	10.7192			1.04461	0.00110156				up
Solyc01g006960	Trafficking protein particle complex subunit 8 (AHRD V3.3 *** A0A0B2QRW8_GLYSO)		F:GO:0005515	F:protein binding			IPR011990 (G3DSA:1.25.40.GENE3D); IPR024420 (PFAM); IPR013935 (PFAM); mobidb-lite (MOBIDB_LITE); IPR024420 (PANTHER); IPR011990 (SUPERFAMILY)		64.1754	52.661	58.8373	63.4515	61.3413
Solyc01g006970	RNA helicase family protein (AHRD V3.3 *** AT2G35920.2)		F:GO:0003676; F:GO:0004386; F:GO:0005524	F:nucleic acid binding; F:helicase activity; F:ATP binding	EC:3.6.1.15	Nucleoside-triphosphate phosphatase	IPR014001 (SMART); IPR001650 (SMART); IPR007502 (SMART); G3DSA:1.20.120.1080 (GENE3D); IPR001650 (PFAM); G3DSA:3.40.50.300 (GENE3D); G3DSA:3.40.50.300 (GENE3D); IPR007502 (PFAM); IPR011709 (PFAM); IPR011545 (PFAM); mobidb-lite (MOBIDB_LITE); PTHR18934:SF191 (PANTHER); PTHR18934 (PANTHER); IPR014001 (PROSITE_PROFILES); IPR001650 (PROSITE_PROFILES); IPR001650 (CDD); cd00046 (CDD); IPR027417 (SUPERF…		57.2216	49.0607	66.8257	63.4529	69.4833
Solyc01g006980	Malonyl-CoA:Acyl carrier protein transacylase (AHRD V3.3 *** M9PMR7_LINUS)		F:GO:0016740	F:transferase activity			IPR020801 (SMART); G3DSA:3.40.366.20 (GENE3D); IPR014043 (PFAM); IPR001227 (G3DSA:3.40.366.GENE3D); PTHR42681:SF1 (PANTHER); PTHR42681 (PANTHER); PTHR42681 (PANTHER); PTHR42681:SF1 (PANTHER); IPR016036 (SUPERFAMILY); IPR016035 (SUPERFAMILY); IPR016035 (SUPERFAMILY)		51.8615	63.5448	78.954	69.2218	83.6489
Solyc01g006990	F-box family protein (AHRD V3.3 *** E5GBH4_CUCME)		F:GO:0005515	F:protein binding			IPR001810 (SMART); IPR024682 (PFAM); G3DSA:1.20.1280.50 (GENE3D); G3DSA:3.40.1000.30 (GENE3D); IPR001810 (PFAM); PTHR15537 (PANTHER); PTHR15537:SF2 (PANTHER); IPR001810 (PROSITE_PROFILES); IPR036047 (SUPERFAMILY); IPR029071 (SUPERFAMILY)		23.1964	22.4888	30.3518	26.1519	26.0205
Solyc01g007000	U-box domain-containing family protein (AHRD V3.3 *** B9P691_POPTR)		F:GO:0004842; P:GO:0016567	F:ubiquitin-protein transferase activity; P:protein ubiquitination			IPR003613 (SMART); IPR011989 (G3DSA:1.25.10.GENE3D); IPR013083 (G3DSA:3.30.40.GENE3D); IPR003613 (PFAM); PTHR22849:SF54 (PANTHER); PTHR22849 (PANTHER); IPR003613 (PROSITE_PROFILES); cd16664 (CDD); IPR016024 (SUPERFAMILY); SSF57850 (SUPERFAMILY)		0.321505	0.569395	0.526619	0.62486	0.494629
Solyc01g007010	U-box domain-containing family protein (AHRD V3.3 *** B9P691_POPTR)		F:GO:0004842; P:GO:0016567	F:ubiquitin-protein transferase activity; P:protein ubiquitination			IPR003613 (SMART); IPR003613 (PFAM); IPR013083 (G3DSA:3.30.40.GENE3D); IPR011989 (G3DSA:1.25.10.GENE3D); PTHR22849:SF54 (PANTHER); PTHR22849 (PANTHER); IPR003613 (PROSITE_PROFILES); cd16664 (CDD); SSF57850 (SUPERFAMILY); IPR016024 (SUPERFAMILY)		0.198388	0.61865	0.29354	0.735383	0.447579
Solyc01g007020	U-box domain-containing family protein (AHRD V3.3 *** B9IIK9_POPTR)		F:GO:0004842; P:GO:0016567; F:GO:0016874	F:ubiquitin-protein transferase activity; P:protein ubiquitination; F:ligase activity			IPR011989 (G3DSA:1.25.10.GENE3D); PTHR22849:SF54 (PANTHER); PTHR22849 (PANTHER); IPR016024 (SUPERFAMILY)		0.323597	1.42268	0.943729	0.768125	0.870268
Solyc01g007025	U-box domain-containing family protein (AHRD V3.3 *-* B9IIK9_POPTR)		F:GO:0004842; P:GO:0016567	F:ubiquitin-protein transferase activity; P:protein ubiquitination			IPR003613 (SMART); IPR013083 (G3DSA:3.30.40.GENE3D); IPR003613 (PFAM); PTHR22849:SF54 (PANTHER); PTHR22849 (PANTHER); IPR003613 (PROSITE_PROFILES); cd16664 (CDD); SSF57850 (SUPERFAMILY)		0.0208789	0.0991748	0.071602	0.0509547	0.0695489
Solyc01g007030	U-box domain-containing family protein (AHRD V3.3 *** B9P691_POPTR)		F:GO:0004842; P:GO:0016567; F:GO:0016874	F:ubiquitin-protein transferase activity; P:protein ubiquitination; F:ligase activity			IPR011989 (G3DSA:1.25.10.GENE3D); PTHR22849 (PANTHER); PTHR22849:SF54 (PANTHER); IPR016024 (SUPERFAMILY)		1.61167	1.67797	0.802968	1.49368	1.02103
Solyc01g007040	U-box domain-containing family protein (AHRD V3.3 *-* B9P691_POPTR)		F:GO:0004842; P:GO:0016567	F:ubiquitin-protein transferase activity; P:protein ubiquitination			IPR003613 (SMART); IPR013083 (G3DSA:3.30.40.GENE3D); IPR003613 (PFAM); IPR011989 (G3DSA:1.25.10.GENE3D); PTHR22849:SF54 (PANTHER); PTHR22849 (PANTHER); IPR003613 (PROSITE_PROFILES); SSF57850 (SUPERFAMILY); IPR016024 (SUPERFAMILY)		0.730403	1.11145	0.711575	1.15235	0.656027
Solyc01g007050	U-box domain-containing family protein (AHRD V3.3 *** B9IIL0_POPTR)		F:GO:0004842; P:GO:0016567	F:ubiquitin-protein transferase activity; P:protein ubiquitination			IPR003613 (SMART); IPR013083 (G3DSA:3.30.40.GENE3D); IPR003613 (PFAM); IPR011989 (G3DSA:1.25.10.GENE3D); PTHR22849:SF24 (PANTHER); PTHR22849 (PANTHER); IPR003613 (PROSITE_PROFILES); cd16664 (CDD); IPR016024 (SUPERFAMILY); SSF57850 (SUPERFAMILY)		0.018709	0.0212673	0	0.0248957	0.0469096
Solyc01g007060	BTB/POZ domain-containing protein (AHRD V3.3 *** AT3G05675.3)						G3DSA:3.30.710.10 (GENE3D); IPR038920 (PANTHER); PTHR31060:SF7 (PANTHER); IPR011333 (SUPERFAMILY)		9.5127	9.56137	14.4366	17.5613	16.1592
Solyc01g007070	BEL1-like homeodomain protein 1 (AHRD V3.3 *** A0A151SQ36_CAJCA)		F:GO:0003677; P:GO:0006355	F:DNA binding; P:regulation of transcription, DNA-templated			IPR006563 (SMART); IPR001356 (SMART); IPR008422 (PFAM); IPR006563 (PFAM); G3DSA:1.10.10.60 (GENE3D); mobidb-lite (MOBIDB_LITE); mobidb-lite (MOBIDB_LITE); mobidb-lite (MOBIDB_LITE); mobidb-lite (MOBIDB_LITE); PTHR11850 (PANTHER); PTHR11850:SF194 (PANTHER); IPR001356 (PROSITE_PROFILES); IPR001356 (CDD); IPR009057 (SUPERFAMILY)	TALE	313.747	228.958	408.799	322.579	365.897					-0.338937	0.0420822			down
Solyc01g007100	Digalactosyldiacylglycerol synthase 1 (AHRD V3.3 *** W8SVK3_TOBAC)		C:GO:0009707; P:GO:0019375	C:chloroplast outer membrane; P:galactolipid biosynthetic process			G3DSA:3.40.50.2000 (GENE3D); IPR001296 (PFAM); mobidb-lite (MOBIDB_LITE); PTHR12526:SF532 (PANTHER); PTHR12526 (PANTHER); SSF53756 (SUPERFAMILY)		20.1843	30.0203	9.00316	11.6867	11.9988	0.600597	0.0361098					up
Solyc01g007110	NC domain-containing protein-like protein (AHRD V3.3 *** AT5G06370.1)		P:GO:0071284	P:cellular response to lead ion			G3DSA:3.90.1720.10 (GENE3D); IPR007053 (PFAM); PTHR13943 (PANTHER); PTHR13943:SF44 (PANTHER); IPR038765 (SUPERFAMILY)		1.19404	1.59337	0.536592	0.739605	0.708519
Solyc01g007120	protein serine/threonine kinase (AHRD V3.3 *** AT3G51270.4)		F:GO:0004674; F:GO:0005524; P:GO:0006468	F:protein serine/threonine kinase activity; F:ATP binding; P:protein phosphorylation	EC:2.7.11	Transferring phosphorus-containing groups	IPR000687 (SMART); G3DSA:3.30.200.20 (GENE3D); IPR015285 (PFAM); IPR036388 (G3DSA:1.10.10.GENE3D); PF01163 (PFAM); G3DSA:1.10.510.10 (GENE3D); mobidb-lite (MOBIDB_LITE); mobidb-lite (MOBIDB_LITE); mobidb-lite (MOBIDB_LITE); mobidb-lite (MOBIDB_LITE); mobidb-lite (MOBIDB_LITE); PTHR10593 (PANTHER); PTHR10593:SF36 (PANTHER); IPR030484 (CDD); IPR036390 (SUPERFAMILY); IPR011009 (SUPERFAMILY)		5.50758	3.79536	3.00239	6.99779	4.08484					1.21695	4.43135e-06			up
Solyc01g007130	Receptor-like protein kinase (AHRD V3.3 *** Q58JF6_SOLPI)		F:GO:0004672; F:GO:0005524; P:GO:0006468	F:protein kinase activity; F:ATP binding; P:protein phosphorylation			IPR003591 (SMART); IPR000719 (SMART); IPR032675 (G3DSA:3.80.10.GENE3D); G3DSA:1.10.510.10 (GENE3D); IPR032675 (G3DSA:3.80.10.GENE3D); G3DSA:3.30.200.20 (GENE3D); IPR000719 (PFAM); IPR013210 (PFAM); mobidb-lite (MOBIDB_LITE); mobidb-lite (MOBIDB_LITE); mobidb-lite (MOBIDB_LITE); PTHR27001:SF486 (PANTHER); PTHR27001 (PANTHER); IPR000719 (PROSITE_PROFILES); cd14066 (CDD); SSF52058 (SUPERFAMILY); IPR…		35.7424	21.2026	32.9817	25.3485	23.6297	-0.723267	0.0156847	-0.484871	0.0466168			down	down
Solyc01g007140	ARM repeat superfamily protein (AHRD V3.3 *** AT5G06350.2)		C:GO:0071339; C:GO:0097344	C:MLL1 complex; C:Rix1 complex			IPR024679 (PFAM); mobidb-lite (MOBIDB_LITE); PTHR16056 (PANTHER); IPR037947 (PTHR16056:PANTHER); IPR016024 (SUPERFAMILY)		6.94557	7.30932	11.8153	13.4437	10.2755
Solyc01g007150	Coatomer subunit beta (AHRD V3.3 *** K4AST1_SOLLC)		F:GO:0005198; P:GO:0006886; P:GO:0016192; C:GO:0030126	F:structural molecule activity; P:intracellular protein transport; P:vesicle-mediated transport; C:COPI vesicle coat			IPR011989 (G3DSA:1.25.10.GENE3D); IPR029446 (PFAM); IPR002553 (PFAM); IPR011710 (PFAM); IPR016460 (PIRSF); IPR016460 (PANTHER); IPR016024 (SUPERFAMILY)		139.098	124.05	114.62	114.754	112.025
Solyc01g007160	N-acetyltransferase ESCO2 (AHRD V3.3 *** A0A1D1YG22_9ARAE)		P:GO:0000070; P:GO:0007062; F:GO:0016407; P:GO:0045132	P:mitotic sister chromatid segregation; P:sister chromatid cohesion; F:acetyltransferase activity; P:meiotic chromosome segregation			IPR028009 (PFAM); IPR028005 (PFAM); mobidb-lite (MOBIDB_LITE); PTHR11076 (PANTHER); IPR033257 (PTHR11076:PANTHER)		0.428442	0.713113	0.117829	0.0445606	0.256329
Solyc01g007170	C2 calcium/lipid-binding plant phosphoribosyltransferase family protein (AHRD V3.3 *** AT3G03680.1)		C:GO:0016021; C:GO:0031982	C:integral component of membrane; C:vesicle			IPR000008 (SMART); IPR035892 (G3DSA:2.60.40.GENE3D); IPR035892 (G3DSA:2.60.40.GENE3D); IPR000008 (PFAM); IPR035892 (G3DSA:2.60.40.GENE3D); IPR035892 (G3DSA:2.60.40.GENE3D); IPR013583 (PFAM); mobidb-lite (MOBIDB_LITE); mobidb-lite (MOBIDB_LITE); mobidb-lite (MOBIDB_LITE); PTHR10024 (PANTHER); PTHR10024:SF172 (PANTHER); PTHR10024:SF172 (PANTHER); IPR000008 (PROSITE_PROFILES); IPR000008 (PROSITE_PRO…		0.546538	0.468721	0.118421	0.0999791	0.188016
Solyc01g007180	Gamma-tubulin complex component (AHRD V3.3 *** K4AST4_SOLLC)		P:GO:0000278; C:GO:0000923; C:GO:0005813; C:GO:0008274; P:GO:0031122; F:GO:0043015; F:GO:0051011; P:GO:0051225; P:GO:0051321; P:GO:0051415	P:mitotic cell cycle; C:equatorial microtubule organizing center; C:centrosome; C:gamma-tubulin ring complex; P:cytoplasmic microtubule organization; F:gamma-tubulin binding; F:microtubule minus-end binding; P:spindle assembly; P:meiotic cell cycle; P:microtubule nucleation by interphase microtubule organizing center					4.95179	4.93694	6.23412	6.42312	5.67284
Solyc01g007190	LOW QUALITY:UvrABC system protein A (AHRD V3.3 *** A0A1D1YSC2_9ARAE)						PTHR36351 (PANTHER)		3.79739	3.53496	3.24701	3.95127	3.05483
Solyc01g007200	LOW QUALITY:Integrase-type DNA-binding superfamily protein (AHRD V3.3 -** AT1G72360.3)						mobidb-lite (MOBIDB_LITE); mobidb-lite (MOBIDB_LITE)		3.25643	2.4774	5.00763	5.05781	4.75541
Solyc01g007210	LOW QUALITY:glutamate receptor 2 (AHRD V3.3 --* AT2G17260.1)		C:GO:0016020; C:GO:0016021	C:membrane; C:integral component of membrane			mobidb-lite (MOBIDB_LITE); mobidb-lite (MOBIDB_LITE)		0	0.0212673	0	0.0222803	0
Solyc01g007220	Late embryogenesis abundant (LEA) hydroxyproline-rich glycoprotein family (AHRD V3.3 *** AT3G52470.1)		C:GO:0009506; C:GO:0016021; C:GO:0046658	C:plasmodesma; C:integral component of membrane; C:anchored component of plasma membrane			IPR004864 (PFAM); PTHR31415 (PANTHER); PTHR31415:SF2 (PANTHER)		288.331	320.497	172.125	187.211	211.881
Solyc01g007230	Late embryogenesis abundant (LEA) hydroxyproline-rich glycoprotein family, putative (AHRD V3.3 *** A0A061F1P4_THECC)		C:GO:0009506; C:GO:0016021; C:GO:0046658	C:plasmodesma; C:integral component of membrane; C:anchored component of plasma membrane			IPR004864 (PFAM); PTHR31415:SF4 (PANTHER); PTHR31415 (PANTHER)		6.71128	5.9858	8.33588	8.44268	8.7168
Solyc01g007240	LOW QUALITY:Late embryogenesis abundant (LEA) hydroxyproline-rich glycoprotein family (AHRD V3.3 *** AT2G35460.1)		C:GO:0016021	C:integral component of membrane			PTHR31415:SF4 (PANTHER); PTHR31415 (PANTHER)		0.018709	0.0179126	0.0466881	0.0997937	0.047409
Solyc01g007250	U3 small nucleolar ribonucleoprotein protein imp4, putative (AHRD V3.3 *** B9RGD5_RICCO)		P:GO:0006364; F:GO:0030515; C:GO:0032040; C:GO:0034457	P:rRNA processing; F:snoRNA binding; C:small-subunit processome; C:Mpp10 complex			IPR007109 (SMART); G3DSA:3.40.50.10480 (GENE3D); IPR007109 (PFAM); PTHR22734:SF2 (PANTHER); PTHR22734 (PANTHER); IPR007109 (PROSITE_PROFILES); SSF52954 (SUPERFAMILY)		13.9784	16.9057	19.8053	19.8817	18.7278
Solyc01g007260	Double Clp-N motif-containing P-loop nucleoside triphosphate hydrolases superfamily protein (AHRD V3.3 *** A0A061ETP2_THECC)		P:GO:0019538	P:protein metabolic process			IPR004176 (PFAM); G3DSA:3.40.50.300 (GENE3D); IPR036628 (G3DSA:1.10.1780.GENE3D); mobidb-lite (MOBIDB_LITE); PTHR43572 (PANTHER); PTHR43572:SF3 (PANTHER); IPR027417 (SUPERFAMILY); IPR036628 (SUPERFAMILY)		0.278399	0.510722	0.16874	0.19396	0.259902
Solyc01g007265	Cytokinin riboside 5'-monophosphate phosphoribohydrolase (AHRD V3.3 *-* M1BCW3_SOLTU)		C:GO:0005634; C:GO:0005829; P:GO:0009691; F:GO:0016799	C:nucleus; C:cytosol; P:cytokinin biosynthetic process; F:hydrolase activity, hydrolyzing N-glycosyl compounds			G3DSA:3.40.50.450 (GENE3D); PTHR31223 (PANTHER); PTHR31223:SF20 (PANTHER); SSF102405 (SUPERFAMILY)		0.507335	0.753158	1.05266	0.913116	0.898506
Solyc01g007740	2-Cys peroxiredoxin 2		P:GO:0045454; F:GO:0051920; P:GO:0055114	P:cell redox homeostasis; F:peroxiredoxin activity; P:oxidation-reduction process	EC:1.11.1.15	Peroxiredoxin	IPR024706 (PIRSF); G3DSA:3.40.30.10 (GENE3D); IPR000866 (PFAM); IPR019479 (PFAM); mobidb-lite (MOBIDB_LITE); PTHR10681:SF140 (PANTHER); PTHR10681 (PANTHER); IPR013766 (PROSITE_PROFILES); cd03015 (CDD); IPR036249 (SUPERFAMILY)		10.5706	12.4562	15.7395	16.5227	15.4519
Solyc01g007750	Mitochondrial transcription termination factor family protein (AHRD V3.3 *** AT2G36000.1)		F:GO:0003690; P:GO:0006355	F:double-stranded DNA binding; P:regulation of transcription, DNA-templated			IPR003690 (SMART); IPR038538 (G3DSA:1.25.70.GENE3D); IPR003690 (PFAM); mobidb-lite (MOBIDB_LITE); PTHR13068 (PANTHER); PTHR13068:SF46 (PANTHER)		6.47326	7.2673	6.06966	7.22061	6.92903
Solyc01g007760	Transcription factor E2F (AHRD V3.3 *** Q9LEL4_DAUCA)		F:GO:0003700; C:GO:0005667; P:GO:0006355; F:GO:0046983	F:DNA-binding transcription factor activity; C:transcription factor complex; P:regulation of transcription, DNA-templated; F:protein dimerization activity			IPR003316 (SMART); IPR003316 (PFAM); IPR036388 (G3DSA:1.10.10.GENE3D); IPR032198 (PFAM); mobidb-lite (MOBIDB_LITE); mobidb-lite (MOBIDB_LITE); mobidb-lite (MOBIDB_LITE); mobidb-lite (MOBIDB_LITE); mobidb-lite (MOBIDB_LITE); IPR015633 (PANTHER); PTHR12081:SF72 (PANTHER); IPR032198 (CDD); IPR037241 (SUPERFAMILY); IPR036390 (SUPERFAMILY)	E2F/DP	18.0924	19.8136	29.1883	29.9955	24.6747
Solyc01g007780	HVA22-like protein (AHRD V3.3 *** M1BCP5_SOLTU)		C:GO:0016021	C:integral component of membrane			IPR004345 (PFAM); IPR004345 (PANTHER); PTHR12300:SF44 (PANTHER)		2.57687	3.4151	1.75752	1.89112	1.74019
Solyc01g007790	alpha/beta-Hydrolases superfamily protein (AHRD V3.3 *** AT3G11620.8)		C:GO:0016020; C:GO:0016021; F:GO:0016787	C:membrane; C:integral component of membrane; F:hydrolase activity			IPR019363 (PFAM); IPR029058 (G3DSA:3.40.50.GENE3D); IPR019363 (PANTHER); IPR029058 (SUPERFAMILY)		9.22893	8.33266	11.5963	11.3739	11.6556
Solyc01g007800	ovate family protein 2	OFP2	P:GO:0045892	P:negative regulation of transcription, DNA-templated			IPR006458 (TIGRFAM); IPR006458 (PFAM); mobidb-lite (MOBIDB_LITE); mobidb-lite (MOBIDB_LITE); IPR038933 (PANTHER); PTHR33057:SF17 (PANTHER); IPR006458 (PROSITE_PROFILES)		0.112703	0.18097	0	0.0247103	0.0231387
Solyc01g007810	LOW QUALITY:ovate family protein 3	OFP3	P:GO:0045892	P:negative regulation of transcription, DNA-templated			IPR006458 (PFAM); IPR006458 (TIGRFAM); mobidb-lite (MOBIDB_LITE); PTHR33057:SF26 (PANTHER); IPR038933 (PANTHER); IPR006458 (PROSITE_PROFILES)		0.0583739	0.0193234	0	0	0
Solyc01g007830	Condensin complex subunit 2 (AHRD V3.3 --* CND2_ARATH)		P:GO:0009987; C:GO:0044424	P:cellular process; C:intracellular part					1.19358	0.841049	1.0122	1.26327	1.03364
Solyc01g007840	Polynucleotidyl transferase, ribonuclease H-like superfamily protein (AHRD V3.3 *** AT5G22250.1)		F:GO:0003676; F:GO:0004535; C:GO:0030014	F:nucleic acid binding; F:poly(A)-specific ribonuclease activity; C:CCR4-NOT complex	EC:3.1.13; EC:3.1.15; EC:3.1.13.4	Acting on ester bonds; Acting on ester bonds; Poly(A)-specific ribonuclease	IPR036397 (G3DSA:3.30.420.GENE3D); IPR006941 (PFAM); IPR039637 (PANTHER); PTHR10797:SF35 (PANTHER); IPR012337 (SUPERFAMILY)		23.0998	20.3329	39.5872	33.7198	34.841
Solyc01g007850	Pentatricopeptide repeat superfamily protein, putative (AHRD V3.3 *** A0A061F6E7_THECC)		F:GO:0005515; F:GO:0008270	F:protein binding; F:zinc ion binding			IPR032867 (PFAM); IPR002885 (PFAM); IPR011990 (G3DSA:1.25.40.GENE3D); IPR011990 (G3DSA:1.25.40.GENE3D); IPR011990 (G3DSA:1.25.40.GENE3D); IPR002885 (TIGRFAM); IPR002885 (PFAM); PTHR24015 (PANTHER); PTHR24015:SF830 (PANTHER); PTHR24015 (PANTHER); PTHR24015:SF830 (PANTHER); PTHR24015 (PANTHER); PTHR24015:SF830 (PANTHER); IPR002885 (PROSITE_PROFILES); IPR002885 (PROSITE_PROFILES); IPR002885 (PROSITE…		8.8208	8.70679	13.8222	16.1282	15.2878
Solyc01g007855	Pentatricopeptide repeat (PPR) superfamily protein (AHRD V3.3 --* AT3G46870.2)								2.47899	3.52811	5.69448	4.936	5.09295
Solyc01g007860	ubiquitin-conjugating enzyme E2 variant 1D		C:GO:0005634; P:GO:0006301; F:GO:0061631; P:GO:0070534	C:nucleus; P:postreplication repair; F:ubiquitin conjugating enzyme activity; P:protein K63-linked ubiquitination			SM00212 (SMART); IPR016135 (G3DSA:3.10.110.GENE3D); IPR000608 (PFAM); PTHR43915 (PANTHER); PTHR43915:SF6 (PANTHER); IPR000608 (PROSITE_PROFILES); IPR016135 (SUPERFAMILY)		72.8202	78.4956	83.83	82.9203	78.1119
Solyc01g007870	E3 ubiquitin-protein ligase (AHRD V3.3 *** AT3G11600.1)						mobidb-lite (MOBIDB_LITE); mobidb-lite (MOBIDB_LITE); PTHR33177 (PANTHER); PTHR33177:SF8 (PANTHER)		0.709243	0.621803	0.11806	0.317543	0.34865
Solyc01g007880	1-phosphatidylinositol-4-phosphate 5-kinase, putative (AHRD V3.3 *** B9S7B0_RICCO)		C:GO:0009570; C:GO:0009707; P:GO:0010020; C:GO:0035452; F:GO:0043621	C:chloroplast stroma; C:chloroplast outer membrane; P:chloroplast fission; C:extrinsic component of plastid membrane; F:protein self-association			IPR003409 (SMART); IPR036525 (G3DSA:3.40.50.GENE3D); G3DSA:2.20.110.10 (GENE3D); IPR003409 (PFAM); mobidb-lite (MOBIDB_LITE); mobidb-lite (MOBIDB_LITE); PTHR23084 (PANTHER); SSF82185 (SUPERFAMILY); IPR036525 (SUPERFAMILY)		19.3994	19.039	18.7445	18.9722	18.637
Solyc01g007890	Zinc finger protein, putative (AHRD V3.3 *-* B9S7A8_RICCO)		F:GO:0005488	F:binding			mobidb-lite (MOBIDB_LITE); mobidb-lite (MOBIDB_LITE); mobidb-lite (MOBIDB_LITE); mobidb-lite (MOBIDB_LITE); PTHR10593:SF50 (PANTHER); PTHR10593 (PANTHER)		8.25396	5.74451	1.90381	2.72931	2.02281
Solyc01g007895	basic helix-loop-helix (bHLH) DNA-binding superfamily protein (AHRD V3.3 *-* AT1G31050.6)		F:GO:0046983	F:protein dimerization activity			mobidb-lite (MOBIDB_LITE); PTHR16223:SF32 (PANTHER); PTHR16223 (PANTHER); IPR011598 (PROSITE_PROFILES); IPR036638 (SUPERFAMILY)		0.300922	0.134386	0.0470488	0.050373	0.0483529
Solyc01g007900	Tobamovirus multiplication 1 homolog (AHRD V3.3 *** Q402F2_SOLLC)		C:GO:0009705; C:GO:0016021; P:GO:0046786	C:plant-type vacuole membrane; C:integral component of membrane; P:viral replication complex formation and maintenance			IPR009457 (PFAM); IPR040226 (PANTHER); PTHR31142:SF3 (PANTHER)		14.9663	11.5732	20.5846	22.8942	18.9087
Solyc01g007910	succinyl-CoA ligase alpha 1 subunit	scoa1	F:GO:0003824; F:GO:0048037	F:catalytic activity; F:cofactor binding			PR01798 (PRINTS); IPR003781 (SMART); IPR003781 (PFAM); IPR005810 (PIRSF); IPR005810 (TIGRFAM); IPR005811 (PFAM); IPR016102 (G3DSA:3.40.50.GENE3D); G3DSA:3.40.50.720 (GENE3D); PTHR11117 (PANTHER); PTHR11117:SF16 (PANTHER); IPR005810 (HAMAP); IPR016102 (SUPERFAMILY); IPR036291 (SUPERFAMILY)		56.0952	75.18	67.0408	59.9677	65.1866
Solyc01g007920	Isochorismatase hydrolase family protein (AHRD V3.3 *** G7IBE1_MEDTR)		F:GO:0003824	F:catalytic activity			IPR000868 (PFAM); IPR036380 (G3DSA:3.40.50.GENE3D); PTHR43540:SF6 (PANTHER); PTHR43540 (PANTHER); cd00431 (CDD); IPR036380 (SUPERFAMILY)		27.7731	20.3938	42.5702	42.9706	43.9904
Solyc01g007930	F-box family protein (AHRD V3.3 *** AT1G70590.1)		F:GO:0005515	F:protein binding			IPR006597 (SMART); IPR006597 (PFAM); IPR001810 (PFAM); G3DSA:1.20.1280.50 (GENE3D); IPR011990 (G3DSA:1.25.40.GENE3D); mobidb-lite (MOBIDB_LITE); PTHR45088 (PANTHER); PTHR45088:SF1 (PANTHER); SSF81901 (SUPERFAMILY); IPR036047 (SUPERFAMILY)		20.8533	18.4328	15.7581	13.3947	14.965
Solyc01g007940	Alanine aminotransferase 2 (AHRD V3.3 *** A0A151TGW4_CAJCA)		F:GO:0003824; P:GO:0009058; F:GO:0030170	F:catalytic activity; P:biosynthetic process; F:pyridoxal phosphate binding			IPR015421 (G3DSA:3.40.640.GENE3D); IPR015422 (G3DSA:3.90.1150.GENE3D); IPR004839 (PFAM); PTHR11751 (PANTHER); PTHR11751:SF373 (PANTHER); cd00609 (CDD); IPR015424 (SUPERFAMILY)		10.693	8.48383	0.32217	1.94161	0.0231387
Solyc01g007955	alpha/beta-Hydrolases superfamily protein (AHRD V3.3 *** AT1G10740.4)		C:GO:0016021	C:integral component of membrane			IPR029058 (G3DSA:3.40.50.GENE3D); PTHR34043 (PANTHER); PTHR34043:SF1 (PANTHER); IPR029058 (SUPERFAMILY)		0.99415	1.13263	0.501997	0.747038	0.516968
Solyc01g007960	Kinase family protein (AHRD V3.3 *** B9HTV7_POPTR)		F:GO:0004672; F:GO:0005524; P:GO:0006468	F:protein kinase activity; F:ATP binding; P:protein phosphorylation			IPR000719 (SMART); IPR000719 (PFAM); G3DSA:3.30.200.20 (GENE3D); IPR002902 (PFAM); G3DSA:1.10.510.10 (GENE3D); IPR038408 (G3DSA:3.30.430.GENE3D); PTHR27002 (PANTHER); PTHR27002:SF174 (PANTHER); IPR002902 (PROSITE_PROFILES); IPR002902 (PROSITE_PROFILES); IPR000719 (PROSITE_PROFILES); cd14066 (CDD); IPR011009 (SUPERFAMILY)		0.12146	0.1568	0.211436	0.0469906	0.165716
Solyc01g007970	Kinase family protein (AHRD V3.3 *** U5G1A9_POPTR)		F:GO:0004672; F:GO:0005524; P:GO:0006468	F:protein kinase activity; F:ATP binding; P:protein phosphorylation			IPR000719 (SMART); G3DSA:3.30.200.20 (GENE3D); G3DSA:1.10.510.10 (GENE3D); IPR002902 (PFAM); IPR038408 (G3DSA:3.30.430.GENE3D); IPR000719 (PFAM); mobidb-lite (MOBIDB_LITE); PTHR27002 (PANTHER); PTHR27002:SF174 (PANTHER); IPR002902 (PROSITE_PROFILES); IPR002902 (PROSITE_PROFILES); IPR000719 (PROSITE_PROFILES); cd14066 (CDD); IPR011009 (SUPERFAMILY)		0	0.0391799	0	0	0.0478809
Solyc01g007980	Protein kinase family protein (AHRD V3.3 *** C6ZRU6_SOYBN)		F:GO:0004672; F:GO:0005524; P:GO:0006468	F:protein kinase activity; F:ATP binding; P:protein phosphorylation			IPR000719 (SMART); G3DSA:3.30.200.20 (GENE3D); PIRSF000654 (PIRSF); G3DSA:1.10.510.10 (GENE3D); IPR001245 (PFAM); mobidb-lite (MOBIDB_LITE); PTHR27002 (PANTHER); PTHR27002:SF174 (PANTHER); IPR000719 (PROSITE_PROFILES); cd14066 (CDD); IPR011009 (SUPERFAMILY)		0.0378671	0.143653	0.0499584	0.0726533	0.163707
Solyc01g007990	Kinase family protein (AHRD V3.3 *** U5G1A9_POPTR)		F:GO:0004672; F:GO:0005524; P:GO:0006468	F:protein kinase activity; F:ATP binding; P:protein phosphorylation			IPR000719 (SMART); IPR000719 (PFAM); IPR038408 (G3DSA:3.30.430.GENE3D); G3DSA:3.30.200.20 (GENE3D); IPR002902 (PFAM); G3DSA:1.10.510.10 (GENE3D); mobidb-lite (MOBIDB_LITE); mobidb-lite (MOBIDB_LITE); PTHR27002:SF174 (PANTHER); PTHR27002 (PANTHER); IPR002902 (PROSITE_PROFILES); IPR002902 (PROSITE_PROFILES); IPR000719 (PROSITE_PROFILES); cd14066 (CDD); IPR011009 (SUPERFAMILY)		13.2766	42.0833	11.4488	11.3466	10.6626	1.68993	1.42869e-08					up
Solyc01g008000	ADP-ribosylation factor (AHRD V3.3 *** ARF_VIGUN)		F:GO:0005525	F:GTP binding			IPR006689 (PRINTS); SM00177 (SMART); SM00178 (SMART); SM00175 (SMART); IPR005225 (TIGRFAM); G3DSA:3.40.50.300 (GENE3D); IPR006689 (PFAM); PTHR11711 (PANTHER); PTHR11711:SF182 (PANTHER); PS51417 (PROSITE_PROFILES); cd04150 (CDD); IPR027417 (SUPERFAMILY)		374.035	349.107	375.511	341.92	335.347
Solyc01g008005	TATA-box-binding protein (AHRD V3.3 *** TBP_SOLTU)		F:GO:0003677; P:GO:0006352	F:DNA binding; P:DNA-templated transcription, initiation			IPR000814 (PRINTS); IPR000814 (PFAM); IPR012295 (G3DSA:3.30.310.GENE3D); IPR012295 (G3DSA:3.30.310.GENE3D); IPR000814 (PANTHER); PTHR10126:SF36 (PANTHER); PTHR10126:SF36 (PANTHER); IPR000814 (PANTHER); SSF55945 (SUPERFAMILY); SSF55945 (SUPERFAMILY)		0.0378671	0.0213481	0.0493673	0.0494207	0.071086
Solyc01g008010	OBP32pep protein, putative (Domain of unknown function DUF220) (AHRD V3.3 *** AT1G23600.1)						IPR023393 (G3DSA:3.30.530.GENE3D); IPR003863 (PFAM); mobidb-lite (MOBIDB_LITE); mobidb-lite (MOBIDB_LITE); PTHR31385 (PANTHER); SSF55961 (SUPERFAMILY)		7.05052	8.90958	18.006	26.4592	16.6147					0.559442	0.0491098			up
Solyc01g008020	Equilibrative nucleoside transporter (AHRD V3.3 *** A0A103YAP6_CYNCS)		F:GO:0005337; C:GO:0016021; P:GO:1901642	F:nucleoside transmembrane transporter activity; C:integral component of membrane; P:nucleoside transmembrane transport			IPR002259 (PFAM); IPR002259 (PIRSF); PTHR10332:SF35 (PANTHER); IPR002259 (PANTHER)		11.7644	11.6755	0.844513	1.09596	1.78585
Solyc01g008050	Trichome birefringence-like 27 (AHRD V3.3 *** A0A061E629_THECC)		C:GO:0005794; P:GO:0010411; F:GO:0016413	C:Golgi apparatus; P:xyloglucan metabolic process; F:O-acetyltransferase activity			IPR026057 (PFAM); IPR025846 (PFAM); IPR029963 (PTHR32285:PANTHER); IPR029962 (PANTHER)		0.0191582	0	0	0.0248957	0.0701146
Solyc01g008060	RNase H family protein (AHRD V3.3 *** AT1G24090.1)		F:GO:0003676; F:GO:0004523	F:nucleic acid binding; F:RNA-DNA hybrid ribonuclease activity	EC:3.1.3; EC:3.1.26; EC:3.1.26.4	Acting on ester bonds; Acting on ester bonds; Ribonuclease H	IPR002156 (PFAM); IPR036397 (G3DSA:3.30.420.GENE3D); mobidb-lite (MOBIDB_LITE); PTHR33033 (PANTHER); PTHR33033:SF30 (PANTHER); IPR002156 (PROSITE_PROFILES); cd09279 (CDD); IPR012337 (SUPERFAMILY)		33.7021	32.3027	36.596	39.486	38.0579
Solyc01g008070	Gut esterase (DUF1350) (AHRD V3.3 *** AT5G47860.1)		C:GO:0009507	C:chloroplast			IPR010765 (PFAM); IPR010765 (PANTHER); PTHR34127:SF2 (PANTHER); IPR029058 (SUPERFAMILY)		23.8478	22.3343	82.0806	83.4452	80.1195
Solyc01g008080	40S ribosomal protein S27 (AHRD V3.3 *** M0TJU4_MUSAM)		F:GO:0003735; C:GO:0005840; P:GO:0006412	F:structural constituent of ribosome; C:ribosome; P:translation			G3DSA:2.20.25.640 (GENE3D); IPR000592 (PFAM); mobidb-lite (MOBIDB_LITE); IPR000592 (PANTHER); PTHR11594:SF0 (PANTHER); IPR000592 (PRODOM); IPR000592 (HAMAP); IPR011332 (SUPERFAMILY)		16.8872	15.5045	7.74083	6.96297	5.82349
Solyc01g008090	40S ribosomal protein S27 (AHRD V3.3 *-* M0TJU4_MUSAM)		F:GO:0003735; C:GO:0005840; P:GO:0006412	F:structural constituent of ribosome; C:ribosome; P:translation			G3DSA:2.20.25.640 (GENE3D); IPR000592 (PFAM); IPR000592 (PANTHER); IPR000592 (PRODOM); IPR000592 (HAMAP); IPR011332 (SUPERFAMILY)		90.4071	104.905	107.771	99.6583	100.784
Solyc01g008100	Transferase, transferring glycosyl groups, putative (AHRD V3.3 *** B9RG20_RICCO)		C:GO:0005773; C:GO:0016021; F:GO:0016740	C:vacuole; C:integral component of membrane; F:transferase activity			IPR038941 (PANTHER); PTHR33880:SF3 (PANTHER)		35.2929	33.2345	40.1951	39.3906	40.046
Solyc01g008110	Cytochrome P450 (AHRD V3.3 *** A0A118JS81_CYNCS)		F:GO:0004497; F:GO:0005506; F:GO:0016705; F:GO:0020037; P:GO:0055114	F:monooxygenase activity; F:iron ion binding; F:oxidoreductase activity, acting on paired donors, with incorporation or reduction of molecular oxygen; F:heme binding; P:oxidation-reduction process			IPR001128 (PRINTS); IPR002403 (PRINTS); IPR036396 (G3DSA:1.10.630.GENE3D); IPR001128 (PFAM); PTHR24286 (PANTHER); PTHR24286:SF58 (PANTHER); IPR036396 (SUPERFAMILY)		97.6688	100.372	156.827	150.774	138.908
Solyc01g008120	Histone acetyltransferase (AHRD V3.3 *** A0A0U5B4W5_TOBAC)		F:GO:0003712; F:GO:0004402; C:GO:0005634; P:GO:0006355; F:GO:0008270; P:GO:0016573	F:transcription coregulator activity; F:histone acetyltransferase activity; C:nucleus; P:regulation of transcription, DNA-templated; F:zinc ion binding; P:histone acetylation	EC:2.3.1.5; EC:2.3.1.48	Arylamine N-acetyltransferase; Histone acetyltransferase	IPR000197 (SMART); IPR000433 (SMART); IPR013178 (SMART); IPR019787 (PFAM); IPR035898 (G3DSA:1.20.1020.GENE3D); IPR035898 (G3DSA:1.20.1020.GENE3D); IPR013083 (G3DSA:3.30.40.GENE3D); IPR000433 (PFAM); G3DSA:3.30.60.90 (GENE3D); IPR000197 (PFAM); IPR013178 (PFAM); mobidb-lite (MOBIDB_LITE); mobidb-lite (MOBIDB_LITE); mobidb-lite (MOBIDB_LITE); mobidb-lite (MOBIDB_LITE); PTHR13808:SF6 (PANTHER); PTHR…		90.1977	85.7121	93.1832	108.267	104.104
Solyc01g008130	electron protein, putative (Protein of unknown function, DUF547) (AHRD V3.3 *-* AT1G43020.1)		F:GO:0009055; F:GO:0015035; P:GO:0035556; P:GO:0045454	F:electron transfer activity; F:protein disulfide oxidoreductase activity; P:intracellular signal transduction; P:cell redox homeostasis			IPR000591 (SMART); IPR000591 (PFAM); IPR036388 (G3DSA:1.10.10.GENE3D); IPR006869 (PFAM); G3DSA:3.40.30.10 (GENE3D); IPR002109 (PFAM); mobidb-lite (MOBIDB_LITE); mobidb-lite (MOBIDB_LITE); PTHR23054 (PANTHER); PTHR23054:SF14 (PANTHER); IPR000591 (PROSITE_PROFILES); IPR002109 (PROSITE_PROFILES); cd04371 (CDD); IPR036249 (SUPERFAMILY); IPR036390 (SUPERFAMILY)		19.8993	20.9312	12.3296	11.3734	13.954
Solyc01g008140	Receptor kinase (AHRD V3.3 *** A0A0K9Q671_ZOSMR)		F:GO:0004672; F:GO:0005515; F:GO:0005524; P:GO:0006468	F:protein kinase activity; F:protein binding; F:ATP binding; P:protein phosphorylation			IPR000719 (SMART); IPR003591 (SMART); IPR000719 (PFAM); G3DSA:3.30.200.20 (GENE3D); IPR032675 (G3DSA:3.80.10.GENE3D); IPR001611 (PFAM); G3DSA:1.10.510.10 (GENE3D); IPR032675 (G3DSA:3.80.10.GENE3D); IPR001611 (PFAM); PTHR43932:SF6 (PANTHER); PTHR43932 (PANTHER); IPR000719 (PROSITE_PROFILES); cd14066 (CDD); SSF52058 (SUPERFAMILY); IPR011009 (SUPERFAMILY); SSF52058 (SUPERFAMILY)		23.2096	22.7225	41.8667	43.0698	46.8554
Solyc01g008150	LOW QUALITY:cytochrome B5-like protein (AHRD V3.3 --* AT1G60660.1)								0.219344	0.122386	0.122282	0.0973637	0.116392
Solyc01g008160	Tetratricopeptide repeat-containing family protein (AHRD V3.3 *** B9HVN0_POPTR)		F:GO:0005515	F:protein binding			PF13432 (PFAM); IPR011990 (G3DSA:1.25.40.GENE3D); PTHR26312:SF70 (PANTHER); PTHR26312 (PANTHER); IPR013026 (PROSITE_PROFILES); IPR011990 (SUPERFAMILY)		13.1851	15.5024	69.7594	70.5892	65.1396
Solyc01g008170	Zinc finger transcription factor 5	C3H5	F:GO:0046872	F:metal ion binding			IPR000571 (SMART); G3DSA:4.10.1000.10 (GENE3D); IPR000571 (PFAM); G3DSA:4.10.1000.10 (GENE3D); PF15663 (PFAM); mobidb-lite (MOBIDB_LITE); mobidb-lite (MOBIDB_LITE); mobidb-lite (MOBIDB_LITE); mobidb-lite (MOBIDB_LITE); mobidb-lite (MOBIDB_LITE); mobidb-lite (MOBIDB_LITE); mobidb-lite (MOBIDB_LITE); mobidb-lite (MOBIDB_LITE); mobidb-lite (MOBIDB_LITE); mobidb-lite (MOBIDB_LITE); mobidb-lite (MOBID…	C3H	39.6329	48.3576	58.4603	51.1305	55.6021
Solyc01g008180	Remorin family protein (AHRD V3.3 *** B9HVM6_POPTR)						IPR005516 (PFAM); mobidb-lite (MOBIDB_LITE); mobidb-lite (MOBIDB_LITE); mobidb-lite (MOBIDB_LITE); mobidb-lite (MOBIDB_LITE); PTHR31471:SF1 (PANTHER); PTHR31471 (PANTHER)		16.9531	25.6873	9.81348	7.3565	10.1257
Solyc01g008190	INO80 complex subunit D-like protein (AHRD V3.3 --* AT2G31600.5)		C:GO:0000123	C:histone acetyltransferase complex					4.26201	4.04075	8.64922	7.9807	7.89297
Solyc01g008200	INO80 complex subunit D (AHRD V3.3 *-* A0A0B0MZT7_GOSAR)		C:GO:0000123	C:histone acetyltransferase complex			IPR026316 (PANTHER); PTHR13453:SF3 (PANTHER); PS51257 (PROSITE_PROFILES)		3.40301	3.32035	6.59583	6.79089	5.71634
Solyc01g008220	UPF0664 stress-induced protein C29B12.11c (AHRD V3.3 *** A0A0B2PCL5_GLYSO)		F:GO:0003713; C:GO:0005634; F:GO:0031490; P:GO:1903508	F:transcription coactivator activity; C:nucleus; F:chromatin DNA binding; P:positive regulation of nucleic acid-templated transcription			PTHR31606:SF12 (PANTHER); PTHR31606 (PANTHER); cd13214 (CDD); SSF50729 (SUPERFAMILY)		2.2306	3.14388	0.788971	1.03677	1.22118
Solyc01g008230	TCP transcription factor 15	TCP15	F:GO:0003700; C:GO:0005634; P:GO:0006355; F:GO:0043565	F:DNA-binding transcription factor activity; C:nucleus; P:regulation of transcription, DNA-templated; F:sequence-specific DNA binding			IPR017887 (PFAM); mobidb-lite (MOBIDB_LITE); mobidb-lite (MOBIDB_LITE); IPR005333 (PANTHER); PTHR31072:SF7 (PANTHER); IPR017887 (PROSITE_PROFILES)	TCP	67.1847	45.1009	43.6981	36.2348	39.4849	-0.547297	0.0284047					down
Solyc01g008250	Thioredoxin (AHRD V3.3 *-* A0A103XS29_CYNCS)		P:GO:0006662; F:GO:0015035; P:GO:0045454	P:glycerol ether metabolic process; F:protein disulfide oxidoreductase activity; P:cell redox homeostasis			PR00421 (PRINTS); IPR005746 (TIGRFAM); G3DSA:3.40.30.10 (GENE3D); IPR013766 (PFAM); PTHR10438:SF270 (PANTHER); IPR005746 (PANTHER); IPR013766 (PROSITE_PROFILES); cd02947 (CDD); IPR036249 (SUPERFAMILY)		0.195551	0.185736	0.248065	0.144725	0.260035
Solyc01g008260	E2F-associated phosphoprotein (AHRD V3.3 *** AT5G08320.1)		C:GO:0005634; P:GO:0008284	C:nucleus; P:positive regulation of cell population proliferation			IPR019370 (PFAM); mobidb-lite (MOBIDB_LITE); IPR019370 (PANTHER)		16.4461	12.7694	21.388	17.0184	18.1861
Solyc01g008270	Prefoldin subunit 5 (AHRD V3.3 *** B6TVU2_MAIZE)		P:GO:0006457; C:GO:0016272; F:GO:0051082	P:protein folding; C:prefoldin complex; F:unfolded protein binding			IPR011599 (TIGRFAM); IPR009053 (G3DSA:1.10.287.GENE3D); IPR004127 (PFAM); PTHR12674 (PANTHER); PTHR12674:SF2 (PANTHER); cd00584 (CDD); SSF46579 (SUPERFAMILY)		25.5206	27.4967	22.8536	21.5955	21.7545
Solyc01g008280	Serine/threonine-protein phosphatase 2A activator (AHRD V3.3 *** K4AT26_SOLLC)		F:GO:0019211	F:phosphatase activator activity			IPR004327 (PFAM); IPR004327 (PIRSF); G3DSA:1.20.120.1150 (GENE3D); IPR004327 (PANTHER); IPR004327 (CDD); IPR037218 (SUPERFAMILY)		46.6446	46.4543	61.3659	47.75	56.0141
Solyc01g008290	Dihydroorotate dehydrogenase (quinone), mitochondrial (AHRD V3.3 *** K4AT27_SOLLC)		F:GO:0004152; C:GO:0005737; P:GO:0006207; C:GO:0016020; P:GO:0055114	F:dihydroorotate dehydrogenase activity; C:cytoplasm; P:'de novo' pyrimidine nucleobase biosynthetic process; C:membrane; P:oxidation-reduction process	EC:1.3.5.2	Dihydroorotate dehydrogenase (quinone)	IPR013785 (G3DSA:3.20.20.GENE3D); IPR005720 (PFAM); IPR005719 (TIGRFAM); mobidb-lite (MOBIDB_LITE); PTHR43517 (PANTHER); IPR005719 (HAMAP); IPR005719 (CDD); SSF51395 (SUPERFAMILY)		12.0899	13.7564	13.804	10.3915	11.3915
Solyc01g008300	HXXXD-type acyl-transferase family protein (AHRD V3.3 *** AT3G26040.1)		F:GO:0016747	F:transferase activity, transferring acyl groups other than amino-acyl groups			IPR003480 (PFAM); IPR023213 (G3DSA:3.30.559.GENE3D); IPR023213 (G3DSA:3.30.559.GENE3D); PTHR31623:SF15 (PANTHER); PTHR31623 (PANTHER)		0.384373	0.508305	0.218437	0.222635	0.117496
Solyc01g008310	Phenylalanyl-tRNA synthetase beta chain family protein (AHRD V3.3 *** B9N5I6_POPTR)		F:GO:0000287; F:GO:0003723; F:GO:0004826; F:GO:0005524; C:GO:0005737; P:GO:0006432	F:magnesium ion binding; F:RNA binding; F:phenylalanine-tRNA ligase activity; F:ATP binding; C:cytoplasm; P:phenylalanyl-tRNA aminoacylation	EC:6.1.1.2	Phenylalanine--tRNA ligase	IPR005147 (SMART); IPR005146 (SMART); IPR005146 (PFAM); PF17759 (PFAM); IPR005147 (PFAM); IPR004531 (TIGRFAM); PF18262 (PFAM); G3DSA:3.30.56.10 (GENE3D); IPR020825 (G3DSA:3.50.40.GENE3D); G3DSA:3.30.930.10 (GENE3D); G3DSA:3.30.56.10 (GENE3D); mobidb-lite (MOBIDB_LITE); mobidb-lite (MOBIDB_LITE); mobidb-lite (MOBIDB_LITE); PTHR10947 (PANTHER); PTHR10947:SF0 (PANTHER); IPR005147 (PROSITE_PROFILES);…		104.776	101.269	125.991	134.201	125.812
Solyc01g008320	shoot gravitropism 2 (SGR2) (AHRD V3.3 *** AT1G31480.1)		F:GO:0046872	F:metal ion binding			IPR004177 (SMART); IPR004177 (PFAM); mobidb-lite (MOBIDB_LITE); mobidb-lite (MOBIDB_LITE); mobidb-lite (MOBIDB_LITE); mobidb-lite (MOBIDB_LITE); mobidb-lite (MOBIDB_LITE); mobidb-lite (MOBIDB_LITE); mobidb-lite (MOBIDB_LITE); PTHR23509:SF10 (PANTHER); PTHR23509 (PANTHER); IPR004177 (PROSITE_PROFILES); IPR029058 (SUPERFAMILY)		55.2885	44.4359	86.6147	85.0598	82.9754
Solyc01g008330	Biotin Carboxylase (AHRD V3.3 *** A0A0R5QP93_SALMI)		F:GO:0005524; F:GO:0016874; F:GO:0046872	F:ATP binding; F:ligase activity; F:metal ion binding			IPR005482 (SMART); G3DSA:3.30.470.130 (GENE3D); IPR004549 (TIGRFAM); IPR005481 (PFAM); IPR005482 (PFAM); IPR005479 (PFAM); PTHR42761 (PANTHER); PTHR42761:SF4 (PANTHER); IPR011764 (PROSITE_PROFILES); IPR011761 (PROSITE_PROFILES); IPR016185 (SUPERFAMILY); SSF56059 (SUPERFAMILY); IPR011054 (SUPERFAMILY)		86.5713	97.6023	130.572	159.929	171.269			0.388302	0.0226844				up
Solyc01g008340	L19 ribosomal protein		F:GO:0003735; C:GO:0005840; P:GO:0006412	F:structural constituent of ribosome; C:ribosome; P:translation			IPR001857 (PRINTS); IPR001857 (PFAM); IPR038657 (G3DSA:2.30.30.GENE3D); IPR001857 (TIGRFAM); PTHR15680:SF9 (PANTHER); IPR001857 (PANTHER); IPR008991 (SUPERFAMILY)		15.7002	17.191	25.6925	25.1811	23.4722
Solyc01g008350	LOW QUALITY:DNAJ heat shock N-terminal domain-containing protein (AHRD V3.3 *-* AT1G65280.2)						IPR022226 (PFAM); mobidb-lite (MOBIDB_LITE); PTHR15606 (PANTHER); PTHR15606:SF3 (PANTHER)		0.020956	0.0599949	0.0747419	0	0
Solyc01g008360	RNA recognition motif (RRM) domain-containg protein		F:GO:0003676	F:nucleic acid binding			IPR000504 (SMART); IPR012677 (G3DSA:3.30.70.GENE3D); IPR000504 (PFAM); IPR034150 (PTHR12785:PANTHER); PTHR12785 (PANTHER); IPR000504 (PROSITE_PROFILES); IPR034150 (CDD); IPR035979 (SUPERFAMILY)		51.3827	49.9834	94.896	83.5505	80.9489
Solyc01g008370	putative 26S proteasome subunit		F:GO:0005515; C:GO:0005838	F:protein binding; C:proteasome regulatory particle			IPR000555 (SMART); G3DSA:3.40.140.10 (GENE3D); IPR024969 (PFAM); IPR000555 (PFAM); IPR033858 (PTHR10540:PANTHER); PTHR10540 (PANTHER); IPR037518 (PROSITE_PROFILES); IPR033858 (CDD)		134.798	141.276	163.818	183.148	165.107
Solyc01g008390	Leucine-rich repeat receptor-like protein kinase family protein (AHRD V3.3 *-* AT4G08850.2)		F:GO:0005515	F:protein binding			PR00019 (PRINTS); IPR003591 (SMART); IPR001611 (PFAM); PTHR27004:SF55 (PANTHER); PTHR27004 (PANTHER); SSF52058 (SUPERFAMILY)		0.952071	8.71533	1.51087	5.39532	6.36375	3.21334	5.50235e-08	2.05896	4.15681e-07	1.82683	1.83556e-06	up	up	up
Solyc01g008400	mediator of RNA polymerase II transcription subunit (AHRD V3.3 --* AT1G23230.3)								2.6386	3.47307	2.95604	3.3067	3.65834
Solyc01g008405	Pentatricopeptide repeat-containing protein (AHRD V3.3 *** A0A118JVH5_CYNCS)		F:GO:0005515	F:protein binding			IPR011990 (G3DSA:1.25.40.GENE3D); PTHR45351 (PANTHER)		0	0	0	0.0247103	0
Solyc01g008410	LOW QUALITY:Leucine-rich repeat receptor-like protein kinase family protein (AHRD V3.3 *** AT4G08850.1)		F:GO:0005515	F:protein binding			PR00019 (PRINTS); IPR003591 (SMART); IPR001611 (PFAM); IPR001611 (PFAM); IPR001611 (PFAM); IPR013210 (PFAM); IPR032675 (G3DSA:3.80.10.GENE3D); IPR032675 (G3DSA:3.80.10.GENE3D); IPR032675 (G3DSA:3.80.10.GENE3D); mobidb-lite (MOBIDB_LITE); PTHR27004:SF49 (PANTHER); PTHR27004:SF49 (PANTHER); PTHR27004 (PANTHER); PTHR27004 (PANTHER); IPR001611 (PROSITE_PROFILES); IPR001611 (PROSITE_PROFILES); IPR0016…		0	0.500112	0.174298	0.57631	0.517862
Solyc01g008420	Protein DETOXIFICATION (AHRD V3.3 *** K4AT40_SOLLC)		P:GO:0006855; F:GO:0015238; F:GO:0015297; C:GO:0016020	P:drug transmembrane transport; F:drug transmembrane transporter activity; F:antiporter activity; C:membrane			IPR002528 (PFAM); IPR002528 (TIGRFAM); mobidb-lite (MOBIDB_LITE); PTHR42893 (PANTHER); PTHR42893:SF11 (PANTHER); cd13136 (CDD)		10.4869	5.28137	1.67606	1.68637	1.80549	-0.960076	0.00533396					down
Solyc01g008430	Ankyrin repeat family protein (AHRD V3.3 --* AT2G24600.2)						mobidb-lite (MOBIDB_LITE); mobidb-lite (MOBIDB_LITE); mobidb-lite (MOBIDB_LITE); mobidb-lite (MOBIDB_LITE); mobidb-lite (MOBIDB_LITE); mobidb-lite (MOBIDB_LITE)		0.0191582	0.0579702	0	0	0
Solyc01g008440	Calcium-dependent protein kinase (AHRD V3.3 *** F8V179_HEVBR)		F:GO:0004672; F:GO:0005509; F:GO:0005524; P:GO:0006468	F:protein kinase activity; F:calcium ion binding; F:ATP binding; P:protein phosphorylation			IPR000719 (SMART); IPR002048 (SMART); IPR000719 (PFAM); G3DSA:1.10.238.10 (GENE3D); G3DSA:1.10.510.10 (GENE3D); IPR002048 (PFAM); G3DSA:3.30.200.20 (GENE3D); mobidb-lite (MOBIDB_LITE); PTHR24349:SF126 (PANTHER); PTHR24349 (PANTHER); IPR000719 (PROSITE_PROFILES); IPR002048 (PROSITE_PROFILES); IPR002048 (PROSITE_PROFILES); IPR002048 (PROSITE_PROFILES); IPR002048 (PROSITE_PROFILES); cd05117 (CDD); I…		15.3109	13.3472	17.4222	21.5004	16.1124
Solyc01g008460	Ferredoxin (AHRD V3.3 *** Q70SW4_DIGLA)		F:GO:0009055; F:GO:0051537	F:electron transfer activity; F:2 iron, 2 sulfur cluster binding			IPR001055 (PRINTS); IPR012675 (G3DSA:3.10.20.GENE3D); IPR001041 (PFAM); PTHR23426 (PANTHER); PTHR23426:SF31 (PANTHER); IPR001041 (PROSITE_PROFILES); IPR001041 (CDD); IPR036010 (SUPERFAMILY)		14.4193	13.5719	21.3187	20.0436	18.6452
Solyc01g008470	Translocation protein sec62 (AHRD V3.3 *** W9RTI5_9ROSA)		P:GO:0015031; C:GO:0030176	P:protein transport; C:integral component of endoplasmic reticulum membrane			IPR004728 (PFAM); mobidb-lite (MOBIDB_LITE); mobidb-lite (MOBIDB_LITE); mobidb-lite (MOBIDB_LITE); mobidb-lite (MOBIDB_LITE); IPR004728 (PANTHER)		11.2522	10.5815	12.6569	13.2528	11.5329
Solyc01g008471	histone-lysine N-methyltransferase SUVR5 (AHRD V3.3 --* AT2G23740.6)								0	0	0.024914	0	0.0469096
Solyc01g008472	CCCH-type zinc fingerfamily protein with RNA-binding domain-containing protein (AHRD V3.3 --* AT2G05160.3)								0	0.0212673	0	0.047176	0.0241764
Solyc01g008474	histone-lysine N-methyltransferase SUVR5 (AHRD V3.3 --* AT2G23740.6)								0	0	0	0.121678	0
Solyc01g008476	Cysteine proteinases superfamily protein (AHRD V3.3 --* AT3G48350.2)								0	0	0	0.050373	0
Solyc01g008478	histone-lysine N-methyltransferase SUVR5 (AHRD V3.3 --* AT2G23740.6)								0.020956	0.0179126	0.0246837	0	0.0232051
Solyc01g008480	Pentatricopeptide repeat-containing protein (AHRD V3.3 *** A0A103YH67_CYNCS)		F:GO:0005515	F:protein binding			IPR002885 (TIGRFAM); IPR011990 (G3DSA:1.25.40.GENE3D); IPR011990 (G3DSA:1.25.40.GENE3D); IPR002885 (PFAM); IPR002885 (PFAM); IPR011990 (G3DSA:1.25.40.GENE3D); PTHR24015:SF600 (PANTHER); PTHR24015 (PANTHER); IPR002885 (PROSITE_PROFILES); IPR002885 (PROSITE_PROFILES); IPR002885 (PROSITE_PROFILES); IPR002885 (PROSITE_PROFILES); IPR002885 (PROSITE_PROFILES); IPR002885 (PROSITE_PROFILES); IPR002885 (P…		12.5856	9.98709	15.6712	16.3523	15.7668
Solyc01g008485	Translocation sec62 (AHRD V3.3 *-* A0A0B0MVG2_GOSAR)		C:GO:0005783; F:GO:0008565; P:GO:0015031; C:GO:0016020; C:GO:0016021; C:GO:0030176; P:GO:0031204	C:endoplasmic reticulum; F:protein transporter activity; P:protein transport; C:membrane; C:integral component of membrane; C:integral component of endoplasmic reticulum membrane; P:posttranslational protein targeting to membrane, translocation					4.0131	3.84693	5.8404	5.26888	5.01097
Solyc01g008490	Nuclear transcription factor Y subunit (AHRD V3.3 *-* A0A0K9P8V1_ZOSMR)		F:GO:0003700; P:GO:0006355	F:DNA-binding transcription factor activity; P:regulation of transcription, DNA-templated			IPR001289 (PRINTS); IPR001289 (SMART); IPR001289 (PFAM); mobidb-lite (MOBIDB_LITE); mobidb-lite (MOBIDB_LITE); mobidb-lite (MOBIDB_LITE); mobidb-lite (MOBIDB_LITE); PTHR12632:SF14 (PANTHER); IPR001289 (PANTHER); IPR001289 (PROSITE_PROFILES)	NF-YA	5.93137	4.80673	11.7457	9.77081	8.85586
Solyc01g008493	Nuclear transcription factor Y subunit A-1, putative (AHRD V3.3 *-* B9RID0_RICCO)		F:GO:0003700; P:GO:0006355	F:DNA-binding transcription factor activity; P:regulation of transcription, DNA-templated			mobidb-lite (MOBIDB_LITE); mobidb-lite (MOBIDB_LITE); PTHR12632:SF14 (PANTHER); IPR001289 (PANTHER)		4.0101	3.81023	8.31963	7.34279	6.40543
Solyc01g008497	Receptor-like kinase (AHRD V3.3 *** G7I982_MEDTR)		F:GO:0004672; F:GO:0005524; P:GO:0006468; F:GO:0030247	F:protein kinase activity; F:ATP binding; P:protein phosphorylation; F:polysaccharide binding			IPR000719 (SMART); G3DSA:3.30.200.20 (GENE3D); G3DSA:1.10.510.10 (GENE3D); IPR025287 (PFAM); IPR000719 (PFAM); PTHR27009:SF32 (PANTHER); PTHR27009 (PANTHER); IPR000719 (PROSITE_PROFILES); IPR011009 (SUPERFAMILY)		0.0797792	0.0929176	0.0752332	0.164019	0.352996
Solyc01g008510	Photosystem II 5 kDa protein (AHRD V3.3 *** G7IWU5_MEDTR)		C:GO:0016021	C:integral component of membrane			IPR040296 (PANTHER); IPR040296 (PRODOM)		0.848434	5.24336	4.97183	7.5218	9.85164	2.63967	5.78347e-06	0.98197	0.000286077			up	up
Solyc01g008520	DNA repair XRCC2-like protein (AHRD V3.3 *** A0A0B0P902_GOSAR)		P:GO:0000724; C:GO:0005657; C:GO:0033063	P:double-strand break repair via homologous recombination; C:replication fork; C:Rad51B-Rad51C-Rad51D-XRCC2 complex			IPR030547 (PTHR22942:PANTHER); PTHR22942 (PANTHER); IPR027417 (SUPERFAMILY)		3.85773	2.76633	2.06851	1.92891	2.63827
Solyc01g008530	phenylacetaldehyde reductase	par1	F:GO:0003824; F:GO:0050662	F:catalytic activity; F:coenzyme binding			IPR001509 (PFAM); G3DSA:3.40.50.720 (GENE3D); PTHR10366 (PANTHER); PTHR10366:SF407 (PANTHER); cd08958 (CDD); IPR036291 (SUPERFAMILY)		3.12356	3.90894	0.85785	0.802698	0.678288
Solyc01g008540	Cinnamoyl CoA reductase-like protein (AHRD V1 ***- B9HNY0_POPTR)	CCR	F:GO:0003824; F:GO:0050662	F:catalytic activity; F:coenzyme binding			G3DSA:3.40.50.720 (GENE3D); IPR001509 (PFAM); PTHR10366:SF407 (PANTHER); PTHR10366 (PANTHER); cd08958 (CDD); IPR036291 (SUPERFAMILY)		0.161497	0.38349	37.8777	52.9738	26.1544
Solyc01g008550	phenylacetaldehyde reductase PAR2	par2	F:GO:0003824; F:GO:0050662	F:catalytic activity; F:coenzyme binding			G3DSA:3.40.50.720 (GENE3D); IPR001509 (PFAM); PTHR10366 (PANTHER); PTHR10366:SF407 (PANTHER); cd08958 (CDD); IPR036291 (SUPERFAMILY)		19.9409	35.7439	7.79566	9.33975	12.7873	0.870156	0.000388849	0.710134	0.0349401			up	up
Solyc01g008560	NAD kinase 1 (AHRD V3.3 *** AT3G21070.2)		F:GO:0003951; P:GO:0006741; P:GO:0019674	F:NAD+ kinase activity; P:NADP biosynthetic process; P:NAD metabolic process	EC:2.7.1.23	NAD(+) kinase	IPR017437 (G3DSA:2.60.200.GENE3D); G3DSA:3.40.50.12540 (GENE3D); IPR002504 (PFAM); PTHR20275:SF25 (PANTHER); PTHR20275 (PANTHER); IPR002504 (HAMAP); IPR016064 (SUPERFAMILY)		37.6925	74.0171	25.7217	26.6809	32.6341	0.997441	0.0146726					up
Solyc01g008570	LOW QUALITY:Receptor-like protein kinase (AHRD V3.3 *-* A0A061EYK6_THECC)		F:GO:0004672; F:GO:0005524; P:GO:0006468	F:protein kinase activity; F:ATP binding; P:protein phosphorylation			IPR000719 (SMART); G3DSA:1.10.510.10 (GENE3D); G3DSA:1.10.510.10 (GENE3D); IPR001245 (PFAM); G3DSA:3.30.200.20 (GENE3D); PTHR27009:SF62 (PANTHER); PTHR27009 (PANTHER); PTHR27009 (PANTHER); IPR011009 (SUPERFAMILY)		0.0208789	0	0	0	0
Solyc01g008600	Zinc finger transcription factor 6	C3H6	F:GO:0003676; F:GO:0046872	F:nucleic acid binding; F:metal ion binding			IPR000504 (SMART); IPR000571 (SMART); IPR000571 (PFAM); IPR012677 (G3DSA:3.30.70.GENE3D); IPR000504 (PFAM); G3DSA:4.10.1000.10 (GENE3D); mobidb-lite (MOBIDB_LITE); mobidb-lite (MOBIDB_LITE); mobidb-lite (MOBIDB_LITE); mobidb-lite (MOBIDB_LITE); PTHR24009:SF11 (PANTHER); PTHR24009 (PANTHER); IPR000504 (PROSITE_PROFILES); IPR000571 (PROSITE_PROFILES); IPR034365 (CDD); IPR036855 (SUPERFAMILY); IPR03…		17.1535	12.4261	16.1011	15.1528	15.4473
Solyc01g008620	Beta-1,3-glucanase (AHRD V3.3 *** Q9SYX6_TOBAC)		F:GO:0004553; P:GO:0005975	F:hydrolase activity, hydrolyzing O-glycosyl compounds; P:carbohydrate metabolic process			G3DSA:3.20.20.80 (GENE3D); IPR000490 (PFAM); PTHR32227 (PANTHER); PTHR32227:SF135 (PANTHER); IPR017853 (SUPERFAMILY)		0	0.203748	0.16874	0.192297	0.404056
Solyc01g008650	Cytochrome P450 (AHRD V3.3 *** Q9AVQ2_SOLTU)		F:GO:0005506; F:GO:0016705; F:GO:0020037; P:GO:0055114	F:iron ion binding; F:oxidoreductase activity, acting on paired donors, with incorporation or reduction of molecular oxygen; F:heme binding; P:oxidation-reduction process			IPR001128 (PRINTS); IPR002401 (PRINTS); IPR036396 (G3DSA:1.10.630.GENE3D); IPR001128 (PFAM); PTHR24298 (PANTHER); PTHR24298:SF57 (PANTHER); IPR036396 (SUPERFAMILY)		0	0	0	0.0254774	0
Solyc01g008660	F-box protein (AHRD V3.3 *** W9R8S7_9ROSA)		F:GO:0005515	F:protein binding			IPR001810 (SMART); G3DSA:1.20.1280.50 (GENE3D); IPR017451 (TIGRFAM); IPR001810 (PFAM); PTHR31790 (PANTHER); PTHR31790:SF34 (PANTHER); IPR001810 (PROSITE_PROFILES); IPR036047 (SUPERFAMILY)		6.93302	7.26354	4.88798	4.49213	5.27531
Solyc01g008670	Cytochrome P450 (AHRD V3.3 *** Q9AVQ2_SOLTU)		F:GO:0005506; F:GO:0016705; F:GO:0020037; P:GO:0055114	F:iron ion binding; F:oxidoreductase activity, acting on paired donors, with incorporation or reduction of molecular oxygen; F:heme binding; P:oxidation-reduction process			IPR001128 (PRINTS); IPR002401 (PRINTS); IPR001128 (PFAM); IPR036396 (G3DSA:1.10.630.GENE3D); PTHR24298:SF57 (PANTHER); PTHR24298 (PANTHER); IPR036396 (SUPERFAMILY)		0.0565761	0.323907	0.479601	0.725792	0.661325
Solyc01g008680	S2 self-incompatibility locus-linked pollen 3.2 protein (AHRD V3.3 *** Q7XAE8_PETIN)						mobidb-lite (MOBIDB_LITE); mobidb-lite (MOBIDB_LITE); mobidb-lite (MOBIDB_LITE); PTHR35312 (PANTHER)		0.345376	0.459623	2.50802	2.9322	2.53114
Solyc01g008690	GDP-mannose transporter (AHRD V3.3 *** M5VX95_PRUPE)		C:GO:0016021	C:integral component of membrane			IPR004853 (PFAM); PTHR44371 (PANTHER)		0.0779814	0.120604	0.0217741	0	0
Solyc01g008700	Crossover junction endodeoxyribonuclease, putative (AHRD V3.3 *** A0A072UU82_MEDTR)						PTHR36015:SF2 (PANTHER); PTHR36015 (PANTHER)		9.21918	8.16398	76.8968	82.5607	71.6312
Solyc01g008710	inactive endo-beta-mannanase	man4	F:GO:0004553; P:GO:0005975	F:hydrolase activity, hydrolyzing O-glycosyl compounds; P:carbohydrate metabolic process			IPR001547 (PFAM); G3DSA:3.20.20.80 (GENE3D); PTHR31451 (PANTHER); PTHR31451:SF18 (PANTHER); IPR017853 (SUPERFAMILY)		16.6356	20.85	1886.51	2526.53	1815.31
Solyc01g008720	Mannan endo-1 4-beta-mannosidase (AHRD V1 ***- A8FDC6_BACP2)%3B contains Interpro domain(s) IPR001547 Glycoside hydrolase%2C family 5		F:GO:0004553; P:GO:0005975	F:hydrolase activity, hydrolyzing O-glycosyl compounds; P:carbohydrate metabolic process			IPR001547 (PFAM); G3DSA:3.20.20.80 (GENE3D); PTHR31451 (PANTHER); PTHR31451:SF18 (PANTHER); IPR017853 (SUPERFAMILY)		0	0.0772936	0	0	0
Solyc01g008730	BZIP transcription factor (AHRD V3.3 *** Q9SQK1_TOBAC)		F:GO:0003700; P:GO:0006355; F:GO:0043565	F:DNA-binding transcription factor activity; P:regulation of transcription, DNA-templated; F:sequence-specific DNA binding			IPR004827 (SMART); IPR025422 (PFAM); IPR004827 (PFAM); G3DSA:1.20.5.170 (GENE3D); mobidb-lite (MOBIDB_LITE); mobidb-lite (MOBIDB_LITE); PTHR22952:SF357 (PANTHER); PTHR22952 (PANTHER); IPR004827 (PROSITE_PROFILES); IPR025422 (PROSITE_PROFILES); SSF57959 (SUPERFAMILY)	bZIP	20.7378	19.1902	31.3562	32.8713	30.7581
Solyc01g008740	Calcium-dependent protein kinase, putative (AHRD V3.3 *** B9SJ93_RICCO)		F:GO:0004672; F:GO:0005509; F:GO:0005524; P:GO:0006468	F:protein kinase activity; F:calcium ion binding; F:ATP binding; P:protein phosphorylation			IPR002048 (SMART); IPR000719 (SMART); G3DSA:3.30.200.20 (GENE3D); G3DSA:1.10.510.10 (GENE3D); IPR002048 (PFAM); G3DSA:1.10.238.10 (GENE3D); IPR000719 (PFAM); mobidb-lite (MOBIDB_LITE); mobidb-lite (MOBIDB_LITE); PTHR24349 (PANTHER); PTHR24349:SF240 (PANTHER); IPR002048 (PROSITE_PROFILES); IPR000719 (PROSITE_PROFILES); IPR002048 (PROSITE_PROFILES); IPR002048 (PROSITE_PROFILES); IPR002048 (PROSITE_…		0	0	0	0.0248957	0
Solyc01g008760	Terpene cyclase/mutase family member (AHRD V3.3 --* U5FRE5_POPTR)						mobidb-lite (MOBIDB_LITE); mobidb-lite (MOBIDB_LITE); IPR038823 (PANTHER)		4.6516	3.88511	5.36297	4.63622	4.61255
Solyc01g008770	Rho GTPase-activating protein (AHRD V3.3 *** A0A0K9NLF4_ZOSMR)		P:GO:0007165	P:signal transduction			IPR000198 (SMART); IPR001849 (SMART); IPR025757 (PFAM); IPR001849 (PFAM); IPR008936 (G3DSA:1.10.555.GENE3D); IPR011993 (G3DSA:2.30.29.GENE3D); IPR000198 (PFAM); mobidb-lite (MOBIDB_LITE); mobidb-lite (MOBIDB_LITE); mobidb-lite (MOBIDB_LITE); mobidb-lite (MOBIDB_LITE); mobidb-lite (MOBIDB_LITE); mobidb-lite (MOBIDB_LITE); PTHR23176 (PANTHER); PTHR23176:SF95 (PANTHER); IPR001849 (PROSITE_PROFILES);…		53.2345	40.6972	34.1541	34.8311	34.6975
Solyc01g008780	Phospholipase A2 family protein (AHRD V3.3 *** AT4G29070.2)		F:GO:0004623; P:GO:0006644; P:GO:0050482	F:phospholipase A2 activity; P:phospholipid metabolic process; P:arachidonic acid secretion	EC:3.1.1.1; EC:3.1.1.4	Carboxylesterase; Phospholipase A(2)	IPR036444 (G3DSA:1.20.90.GENE3D); PTHR37246 (PANTHER); IPR036444 (SUPERFAMILY)		30.8066	25.9053	69.1078	71.2434	72.3142
Solyc01g008790	Non specific phospholipase C (AHRD V3.3 *** A0A0K9P3E0_ZOSMR)		F:GO:0016788	F:hydrolase activity, acting on ester bonds			IPR007312 (PFAM); IPR017849 (G3DSA:3.40.720.GENE3D); PTHR31956:SF22 (PANTHER); IPR007312 (PANTHER); IPR017850 (SUPERFAMILY)		69.1704	47.5498	11.2157	5.96509	10.5105					-0.910458	0.00405845			down
Solyc01g008800	disease resistance protein (TIR-NBS-LRR class) (AHRD V3.3 *** AT5G17680.1)		F:GO:0005515; P:GO:0007165; F:GO:0043531	F:protein binding; P:signal transduction; F:ADP binding			PR00364 (PRINTS); IPR001841 (SMART); IPR003591 (SMART); IPR000157 (SMART); IPR002182 (PFAM); G3DSA:3.40.50.300 (GENE3D); IPR001841 (PFAM); IPR035897 (G3DSA:3.40.50.GENE3D); IPR032675 (G3DSA:3.80.10.GENE3D); IPR000157 (PFAM); IPR013083 (G3DSA:3.30.40.GENE3D); IPR001611 (PFAM); mobidb-lite (MOBIDB_LITE); mobidb-lite (MOBIDB_LITE); mobidb-lite (MOBIDB_LITE); mobidb-lite (MOBIDB_LITE); mobidb-lite (M…		0.758023	3.03425	0.478495	3.00041	2.18398	2.01473	0.000138932	2.15514	1.937e-05	2.61641	1.15996e-10	up	up	up
Solyc01g008810	RING/U-box superfamily protein (AHRD V3.3 *** AT5G19430.6)						IPR001841 (SMART); IPR013083 (G3DSA:3.30.40.GENE3D); IPR001841 (PFAM); mobidb-lite (MOBIDB_LITE); mobidb-lite (MOBIDB_LITE); mobidb-lite (MOBIDB_LITE); PTHR22937:SF47 (PANTHER); PTHR22937 (PANTHER); IPR001841 (PROSITE_PROFILES); SSF57850 (SUPERFAMILY)		0.676909	0.676532	0.587011	0.790189	0.426828
Solyc01g008820	signal peptide peptidase (AHRD V3.3 *** AT2G03120.1)		F:GO:0004190; C:GO:0016021	F:aspartic-type endopeptidase activity; C:integral component of membrane	EC:3.4.23	Acting on peptide bonds (peptidases)	IPR006639 (SMART); IPR007369 (PFAM); IPR007369 (PANTHER); PTHR12174:SF23 (PANTHER)		28.3641	35.313	50.6466	55.1578	51.9616
Solyc01g008830	Ascorbate oxidase (AHRD V3.3 *** X5JRX8_NICBE)		F:GO:0005507; C:GO:0005576; F:GO:0016491; P:GO:0055114	F:copper ion binding; C:extracellular region; F:oxidoreductase activity; P:oxidation-reduction process			IPR011706 (PFAM); IPR001117 (PFAM); IPR008972 (G3DSA:2.60.40.GENE3D); IPR017760 (TIGRFAM); IPR008972 (G3DSA:2.60.40.GENE3D); IPR011707 (PFAM); IPR008972 (G3DSA:2.60.40.GENE3D); PTHR11709:SF110 (PANTHER); PTHR11709 (PANTHER); PTHR11709 (PANTHER); PTHR11709:SF110 (PANTHER); IPR034267 (CDD); IPR008972 (SUPERFAMILY); IPR008972 (SUPERFAMILY); IPR008972 (SUPERFAMILY)		2.51207	3.38576	2.06103	2.54106	2.98604
Solyc01g008840	COP9 signalosome complex subunit 2 (AHRD V3.3 *** W9QZI3_9ROSA)		C:GO:0008180	C:COP9 signalosome			SM00753 (SMART); IPR000717 (SMART); G3DSA:1.25.40.570 (GENE3D); IPR000717 (PFAM); mobidb-lite (MOBIDB_LITE); IPR037750 (PTHR10678:PANTHER); PTHR10678 (PANTHER); IPR000717 (PROSITE_PROFILES); IPR036390 (SUPERFAMILY)		61.1254	58.6188	73.2941	74.1964	68.9551
Solyc01g008850	Non-specific serine/threonine protein kinase (AHRD V3.3 *** A0A0V0IV59_SOLCH)		F:GO:0004672; F:GO:0005524; P:GO:0006468; P:GO:0007165	F:protein kinase activity; F:ATP binding; P:protein phosphorylation; P:signal transduction			IPR000719 (SMART); G3DSA:1.10.510.10 (GENE3D); G3DSA:3.30.200.20 (GENE3D); PIRSF000654 (PIRSF); IPR004041 (PFAM); IPR000719 (PFAM); G3DSA:3.30.310.80 (GENE3D); PTHR24343:SF189 (PANTHER); PTHR24343 (PANTHER); IPR018451 (PROSITE_PROFILES); IPR000719 (PROSITE_PROFILES); cd12195 (CDD); cd14663 (CDD); IPR011009 (SUPERFAMILY)		86.3223	99.9811	131.663	147.152	156.033
Solyc01g008860	Protein kinase (AHRD V3.3 *** C6ZRQ9_SOYBN)		F:GO:0004672; F:GO:0005524; P:GO:0006468	F:protein kinase activity; F:ATP binding; P:protein phosphorylation			IPR000719 (SMART); G3DSA:3.30.200.20 (GENE3D); G3DSA:1.10.510.10 (GENE3D); IPR000719 (PFAM); PTHR27001 (PANTHER); PTHR27001:SF99 (PANTHER); IPR000719 (PROSITE_PROFILES); IPR011009 (SUPERFAMILY)		0	0.0193234	0	0	0
Solyc01g008870	Protein kinase (AHRD V3.3 *** C6ZRQ9_SOYBN)		F:GO:0004672; F:GO:0005524; P:GO:0006468	F:protein kinase activity; F:ATP binding; P:protein phosphorylation			IPR000719 (SMART); G3DSA:1.10.510.10 (GENE3D); PIRSF000654 (PIRSF); G3DSA:3.30.200.20 (GENE3D); IPR000719 (PFAM); PTHR27001:SF99 (PANTHER); PTHR27001 (PANTHER); IPR000719 (PROSITE_PROFILES); cd14066 (CDD); IPR011009 (SUPERFAMILY)		0	0	0.0252747	0	0.0237045
Solyc01g008880	Solanum lycopersicum Cytokinin Response Factor 8		F:GO:0003677; F:GO:0003700; P:GO:0006355	F:DNA binding; F:DNA-binding transcription factor activity; P:regulation of transcription, DNA-templated			IPR001471 (PRINTS); IPR001471 (SMART); IPR017392 (PIRSF); IPR036955 (G3DSA:3.30.730.GENE3D); IPR001471 (PFAM); PTHR31194 (PANTHER); PTHR31194:SF43 (PANTHER); IPR001471 (PROSITE_PROFILES); IPR001471 (CDD); IPR016177 (SUPERFAMILY)	ERF	0.272556	0.0798514	0.0499584	0	0.0473815
Solyc01g008890	Solanum lycopersicum Cytokinin Response Factor 3	CRF6	F:GO:0003677; F:GO:0003700; P:GO:0006355	F:DNA binding; F:DNA-binding transcription factor activity; P:regulation of transcription, DNA-templated			IPR001471 (PRINTS); IPR001471 (SMART); IPR036955 (G3DSA:3.30.730.GENE3D); IPR001471 (PFAM); mobidb-lite (MOBIDB_LITE); mobidb-lite (MOBIDB_LITE); mobidb-lite (MOBIDB_LITE); mobidb-lite (MOBIDB_LITE); mobidb-lite (MOBIDB_LITE); PTHR31194 (PANTHER); PTHR31194:SF43 (PANTHER); PTHR31194 (PANTHER); IPR001471 (PROSITE_PROFILES); IPR001471 (PROSITE_PROFILES); IPR001471 (CDD); IPR001471 (CDD); IPR016177 …	AP2	13.3494	11.6747	14.5635	13.9979	14.1527
Solyc01g008900	Pyridoxal-5'-phosphate-dependent enzyme family protein (AHRD V3.3 *** AT3G26115.1)		F:GO:0019148	F:D-cysteine desulfhydrase activity	EC:4.4.1.15	D-cysteine desulfhydrase	G3DSA:3.40.50.1100 (GENE3D); G3DSA:3.40.50.1100 (GENE3D); PTHR43780:SF3 (PANTHER); PTHR43780 (PANTHER); IPR036052 (SUPERFAMILY)		5.85929	5.81917	5.42023	6.70568	6.16926
Solyc01g008910	Scarecrow-like transcription factor 3 family protein (AHRD V3.3 *** B9HP16_POPTR)	GRAS	F:GO:0003712; C:GO:0005634	F:transcription coregulator activity; C:nucleus			IPR005202 (PFAM); IPR030008 (PTHR31636:PANTHER); PTHR31636 (PANTHER); IPR005202 (PROSITE_PROFILES)	GRAS	3.84515	2.74641	10.8147	15.4668	12.0983					0.521886	0.0205001			up
Solyc01g008920	NAD(P)-binding Rossmann-fold superfamily protein isoform 2 (AHRD V3.3 *** A0A061GTI3_THECC)		F:GO:0016616; P:GO:0055114	F:oxidoreductase activity, acting on the CH-OH group of donors, NAD or NADP as acceptor; P:oxidation-reduction process			G3DSA:3.40.50.720 (GENE3D); IPR016040 (PFAM); PTHR10366:SF384 (PANTHER); PTHR10366 (PANTHER); IPR036291 (SUPERFAMILY)		2.59707	4.35494	2.28509	2.77823	5.39252			1.23792	0.000681172				up
Solyc01g008925	NAD(P)-binding Rossmann-fold superfamily protein (AHRD V3.3 *-* AT4G31530.2)		F:GO:0016616; P:GO:0055114	F:oxidoreductase activity, acting on the CH-OH group of donors, NAD or NADP as acceptor; P:oxidation-reduction process			G3DSA:3.40.50.720 (GENE3D); IPR016040 (PFAM); mobidb-lite (MOBIDB_LITE); mobidb-lite (MOBIDB_LITE); PTHR10366:SF384 (PANTHER); PTHR10366 (PANTHER); IPR036291 (SUPERFAMILY)		5.27586	9.40245	5.07023	5.82508	11.6009	0.856698	0.0186987	1.19157	1.38629e-08			up	up
Solyc01g008930	AUREA phytochromobilin synthase	aurea/GUN3	P:GO:0010024; F:GO:0016636; F:GO:0050897; P:GO:0055114	P:phytochromobilin biosynthetic process; F:oxidoreductase activity, acting on the CH-CH group of donors, iron-sulfur protein as acceptor; F:cobalt ion binding; P:oxidation-reduction process			IPR009249 (PFAM); G3DSA:3.40.1500.20 (GENE3D); IPR009249 (PANTHER)		12.2941	11.1532	11.4736	9.10424	14.2308
Solyc01g008940	LOW QUALITY:ATPase E1-E2 type family protein / haloacid dehalogenase-like hydrolase family protein (AHRD V3.3 --* AT1G54280.3)								2.90397	2.97807	0.123649	0.250702	0
Solyc01g008950	Calmodulin 1	CaM1	F:GO:0005509	F:calcium ion binding			IPR002048 (SMART); G3DSA:1.10.238.10 (GENE3D); G3DSA:1.10.238.10 (GENE3D); G3DSA:1.10.238.10 (GENE3D); IPR002048 (PFAM); PTHR23050 (PANTHER); PTHR23050:SF250 (PANTHER); IPR002048 (PROSITE_PROFILES); IPR002048 (PROSITE_PROFILES); IPR002048 (PROSITE_PROFILES); IPR002048 (PROSITE_PROFILES); IPR002048 (CDD); IPR002048 (CDD); IPR011992 (SUPERFAMILY)		176.32	176.409	230.935	218.898	213.6
Solyc01g008960	Argonaute 4a	AGO4a	F:GO:0003676; F:GO:0005515	F:nucleic acid binding; F:protein binding			IPR014811 (SMART); IPR003165 (SMART); IPR032472 (PFAM); IPR032474 (PFAM); G3DSA:2.170.260.10 (GENE3D); G3DSA:3.40.50.2300 (GENE3D); IPR003100 (PFAM); IPR003165 (PFAM); IPR036397 (G3DSA:3.30.420.GENE3D); IPR014811 (PFAM); mobidb-lite (MOBIDB_LITE); mobidb-lite (MOBIDB_LITE); mobidb-lite (MOBIDB_LITE); PTHR22891:SF42 (PANTHER); PTHR22891 (PANTHER); IPR003100 (PROSITE_PROFILES); IPR003165 (PROSITE_P…		568.739	473.53	322.862	295.515	319.937
Solyc01g008970	RNA binding protein (AHRD V3.3 *** B6TJJ4_MAIZE)		F:GO:0003676	F:nucleic acid binding			IPR000504 (SMART); IPR012677 (G3DSA:3.30.70.GENE3D); IPR000504 (PFAM); IPR012677 (G3DSA:3.30.70.GENE3D); mobidb-lite (MOBIDB_LITE); mobidb-lite (MOBIDB_LITE); mobidb-lite (MOBIDB_LITE); PTHR44578 (PANTHER); PTHR44578:SF4 (PANTHER); PTHR44578 (PANTHER); PTHR44578:SF4 (PANTHER); IPR000504 (PROSITE_PROFILES); IPR000504 (PROSITE_PROFILES); cd12384 (CDD); cd12384 (CDD); IPR035979 (SUPERFAMILY); IPR035…		380.085	365.983	336.536	330.025	331.431
Solyc01g008977	BZIP transcription factor (AHRD V3.3 *-* A0A072UF45_MEDTR)		F:GO:0003700; P:GO:0006355	F:DNA-binding transcription factor activity; P:regulation of transcription, DNA-templated			IPR004827 (SMART); IPR004827 (PFAM); G3DSA:1.20.5.170 (GENE3D); PTHR22952 (PANTHER); PTHR22952:SF263 (PANTHER); IPR004827 (PROSITE_PROFILES); cd14707 (CDD); SSF57959 (SUPERFAMILY)		0.656621	0.740463	0.763261	0.96386	0.963954
Solyc01g008980	BZIP transcription factor (AHRD V3.3 *** A0A072UF45_MEDTR)		F:GO:0003700; P:GO:0006355	F:DNA-binding transcription factor activity; P:regulation of transcription, DNA-templated			IPR004827 (SMART); G3DSA:1.20.5.170 (GENE3D); IPR004827 (PFAM); mobidb-lite (MOBIDB_LITE); mobidb-lite (MOBIDB_LITE); PTHR22952:SF263 (PANTHER); PTHR22952 (PANTHER); IPR004827 (PROSITE_PROFILES); cd14707 (CDD); SSF57959 (SUPERFAMILY)	bZIP	2.05916	1.28549	1.22171	1.36864	1.44628
Solyc01g008990	THO complex subunit 7 (AHRD V3.3 *** A0A0B0PUA3_GOSAR)		C:GO:0000445; P:GO:0006397	C:THO complex part of transcription export complex; P:mRNA processing			IPR008501 (PFAM); mobidb-lite (MOBIDB_LITE); PTHR23405:SF5 (PANTHER); PTHR23405 (PANTHER)		13.1562	11.9889	18.9531	18.8891	16.8426
Solyc01g009000	RING/U-box superfamily protein (AHRD V3.3 *** AT3G56580.3)		F:GO:0061630	F:ubiquitin protein ligase activity			IPR001841 (SMART); IPR039525 (PFAM); IPR001841 (PFAM); IPR013083 (G3DSA:3.30.40.GENE3D); mobidb-lite (MOBIDB_LITE); mobidb-lite (MOBIDB_LITE); mobidb-lite (MOBIDB_LITE); PTHR44290 (PANTHER); PTHR44290:SF5 (PANTHER); IPR001841 (PROSITE_PROFILES); cd16667 (CDD); SSF57850 (SUPERFAMILY)		31.5725	29.176	35.6984	32.5867	33.113
Solyc01g009010	4-diphosphocytidyl-2-C-methyl-D-erythritol kinase	CMK	F:GO:0005524; P:GO:0016114; F:GO:0050515	F:ATP binding; P:terpenoid biosynthetic process; F:4-(cytidine 5'-diphospho)-2-C-methyl-D-erythritol kinase activity	EC:2.7.1.148	4-(cytidine 5'-diphospho)-2-C-methyl-D-erythritol kinase	IPR014721 (G3DSA:3.30.230.GENE3D); IPR006204 (PFAM); IPR004424 (TIGRFAM); IPR036554 (G3DSA:3.30.70.GENE3D); PTHR43527 (PANTHER); IPR004424 (HAMAP); IPR036554 (SUPERFAMILY); IPR020568 (SUPERFAMILY)		8.61415	12.0584	59.0372	66.0993	54.9836
Solyc01g009020	Cysteine proteinase inhibitor (AHRD V3.3 *** K4AT98_SOLLC)		F:GO:0004869	F:cysteine-type endopeptidase inhibitor activity			IPR000010 (SMART); IPR000010 (PFAM); G3DSA:3.10.450.650 (GENE3D); PTHR11413:SF57 (PANTHER); IPR027214 (PANTHER); PD001231 (PRODOM); IPR000010 (CDD); SSF54403 (SUPERFAMILY)		128.332	114.468	143.315	116.016	133.348
Solyc01g009030	Nuclear control of ATPase 2 (AHRD V3.3 *** A0A0B0N2X0_GOSAR)		C:GO:0005741; C:GO:0016021; P:GO:0019375; P:GO:0050665	C:mitochondrial outer membrane; C:integral component of membrane; P:galactolipid biosynthetic process; P:hydrogen peroxide biosynthetic process			IPR013946 (PFAM); mobidb-lite (MOBIDB_LITE); PTHR28234 (PANTHER)		25.0791	26.7674	48.0693	49.9763	50.1298
Solyc01g009040	cyclinB1_4	CycB1_4	C:GO:0005634	C:nucleus			IPR004367 (SMART); IPR013763 (SMART); G3DSA:1.10.472.10 (GENE3D); IPR004367 (PFAM); IPR039361 (PIRSF); G3DSA:1.10.472.10 (GENE3D); IPR006671 (PFAM); mobidb-lite (MOBIDB_LITE); mobidb-lite (MOBIDB_LITE); PTHR10177:SF267 (PANTHER); IPR039361 (PANTHER); IPR013763 (CDD); IPR013763 (CDD); IPR036915 (SUPERFAMILY); IPR036915 (SUPERFAMILY)		0.509043	0.712494	0.024914	0	0
Solyc01g009050	Molybdopterin biosynthesis protein CNX1 (AHRD V3.3 *** CNX1_ARATH)		P:GO:0032324	P:molybdopterin cofactor biosynthetic process			IPR001453 (SMART); IPR001453 (PFAM); IPR005110 (PFAM); IPR036425 (G3DSA:3.40.980.GENE3D); IPR001453 (TIGRFAM); G3DSA:2.170.190.11 (GENE3D); IPR036425 (G3DSA:3.40.980.GENE3D); IPR036688 (G3DSA:2.40.340.GENE3D); IPR005111 (PFAM); G3DSA:3.90.105.10 (GENE3D); IPR038987 (PANTHER); PTHR10192:SF5 (PANTHER); PTHR10192:SF5 (PANTHER); IPR038987 (PANTHER); IPR001453 (CDD); IPR038987 (CDD); IPR036688 (SUPERF…		41.7096	42.787	54.6123	49.054	54.3906
Solyc01g009060	BTB-POZ and MATH domain protein (AHRD V3.3 *** B9VXZ7_CAPAN)		F:GO:0005515	F:protein binding			IPR002083 (SMART); IPR000210 (SMART); G3DSA:3.30.710.10 (GENE3D); IPR002083 (PFAM); G3DSA:1.25.40.420 (GENE3D); IPR000210 (PFAM); IPR008974 (G3DSA:2.60.210.GENE3D); PTHR24411:SF52 (PANTHER); PTHR24411 (PANTHER); IPR002083 (PROSITE_PROFILES); IPR000210 (PROSITE_PROFILES); IPR002083 (CDD); IPR034090 (CDD); IPR011333 (SUPERFAMILY); IPR008974 (SUPERFAMILY)		28.974	25.1562	45.8351	44.0186	43.0993
Solyc01g009070	gamyb-like 1	R2R3MYB65	F:GO:0003677	F:DNA binding			IPR001005 (SMART); G3DSA:1.10.10.60 (GENE3D); G3DSA:1.10.10.60 (GENE3D); IPR001005 (PFAM); mobidb-lite (MOBIDB_LITE); mobidb-lite (MOBIDB_LITE); IPR015495 (PANTHER); PTHR10641:SF540 (PANTHER); IPR017930 (PROSITE_PROFILES); IPR017930 (PROSITE_PROFILES); IPR001005 (CDD); IPR001005 (CDD); IPR009057 (SUPERFAMILY)	MYB	15.3588	12.4113	9.08821	8.55312	10.3914
Solyc01g009080	Zeaxanthin epoxidase, chloroplastic (AHRD V3.3 *** A0A0B0MK82_GOSAR)		F:GO:0005515	F:protein binding			IPR000253 (SMART); IPR000253 (PFAM); G3DSA:2.60.200.20 (GENE3D); PTHR23308:SF29 (PANTHER); PTHR23308 (PANTHER); IPR000253 (PROSITE_PROFILES); IPR000253 (CDD); IPR008984 (SUPERFAMILY)		13.2037	18.3218	8.62627	10.133	18.5437			1.10252	1.08678e-10				up
Solyc01g009090	Serrate RNA effector molecule-like protein (AHRD V3.3 *** A0A0B0MH79_GOSAR)		P:GO:0006397	P:mRNA processing			IPR007042 (PFAM); IPR021933 (PFAM); mobidb-lite (MOBIDB_LITE); mobidb-lite (MOBIDB_LITE); mobidb-lite (MOBIDB_LITE); mobidb-lite (MOBIDB_LITE); mobidb-lite (MOBIDB_LITE); mobidb-lite (MOBIDB_LITE); mobidb-lite (MOBIDB_LITE); mobidb-lite (MOBIDB_LITE); mobidb-lite (MOBIDB_LITE); mobidb-lite (MOBIDB_LITE); mobidb-lite (MOBIDB_LITE); mobidb-lite (MOBIDB_LITE); mobidb-lite (MOBIDB_LITE); IPR039727 (P…		113.746	108.323	146.924	138.048	138.787
Solyc01g009100	60S ribosomal protein L30 (AHRD V3.3 *** RL30_LUPLU)		F:GO:0003723; F:GO:0003735; C:GO:0005840; P:GO:0006412	F:RNA binding; F:structural constituent of ribosome; C:ribosome; P:translation			IPR004038 (PFAM); IPR029064 (G3DSA:3.30.1330.GENE3D); IPR039109 (PANTHER); IPR000231 (PTHR11449:PANTHER); IPR000231 (HAMAP); IPR029064 (SUPERFAMILY)		69.0539	83.4672	80.3988	72.3316	72.7821
Solyc01g009120	Histone deacetylase, putative (AHRD V3.3 *** B9RRD2_RICCO)		C:GO:0005634; C:GO:0016021; F:GO:0032041; P:GO:0070932	C:nucleus; C:integral component of membrane; F:NAD-dependent histone deacetylase activity (H3-K14 specific); P:histone H3 deacetylation	EC:3.5.1.98	Histone deacetylase	IPR000286 (PRINTS); IPR037138 (G3DSA:3.40.800.GENE3D); IPR023801 (PFAM); IPR000286 (PANTHER); cd09992 (CDD); IPR023696 (SUPERFAMILY)		9.9607	12.2416	12.4424	11.9318	13.368
Solyc01g009150	Fe(3+) dicitrate transport system permease (AHRD V3.3 *** AT5G21070.1)		C:GO:0016021	C:integral component of membrane			PTHR36394 (PANTHER)		9.04519	8.59313	8.78139	7.67331	7.61992
Solyc01g009160	harpin-induced1-like		C:GO:0016021	C:integral component of membrane			IPR004864 (PFAM); mobidb-lite (MOBIDB_LITE); mobidb-lite (MOBIDB_LITE); PTHR31852:SF0 (PANTHER); PTHR31852 (PANTHER)		53.4823	17.5777	14.3201	27.4067	22.9985	-1.58182	1.35107e-07			0.935749	0.00229427	down		up
Solyc01g009170	EIL-EIN3/EIL	EIL2	F:GO:0003700; C:GO:0005634	F:DNA-binding transcription factor activity; C:nucleus			IPR023278 (G3DSA:1.10.3180.GENE3D); IPR006957 (PFAM); PTHR33305:SF1 (PANTHER); IPR006957 (PANTHER); IPR023278 (SUPERFAMILY)	EIL	101.028	74.7463	99.0232	90.7598	90.9341
Solyc01g009180	5-methyltetrahydropteroyltriglutamate--homocysteine methyltransferase (AHRD V3.3 *** METE_CATRO)		F:GO:0003871; F:GO:0008270; P:GO:0009086	F:5-methyltetrahydropteroyltriglutamate-homocysteine S-methyltransferase activity; F:zinc ion binding; P:methionine biosynthetic process	EC:2.1.1.14	5-methyltetrahydropteroyltriglutamate--homocysteine S-methyltransferase	IPR038071 (G3DSA:3.20.20.GENE3D); IPR002629 (PFAM); IPR006276 (TIGRFAM); IPR038071 (G3DSA:3.20.20.GENE3D); IPR013215 (PFAM); PTHR30519:SF11 (PANTHER); PTHR30519 (PANTHER); IPR006276 (HAMAP); cd03312 (CDD); cd03311 (CDD); IPR038071 (SUPERFAMILY); IPR038071 (SUPERFAMILY)		40.8664	39.7109	78.9715	78.2523	77.4599
Solyc01g009190	Double-stranded RNA-binding protein 1 (AHRD V3.3 *** W9RGH4_9ROSA)		F:GO:0003723	F:RNA binding			IPR014720 (SMART); G3DSA:3.30.160.20 (GENE3D); IPR014720 (PFAM); G3DSA:3.30.160.20 (GENE3D); mobidb-lite (MOBIDB_LITE); PTHR10910:SF114 (PANTHER); PTHR10910:SF114 (PANTHER); PTHR10910 (PANTHER); PTHR10910 (PANTHER); IPR014720 (PROSITE_PROFILES); IPR014720 (PROSITE_PROFILES); IPR014720 (CDD); IPR014720 (CDD); SSF54768 (SUPERFAMILY); SSF54768 (SUPERFAMILY); SSF54768 (SUPERFAMILY)		0.133133	0.0406715	0	0	0
Solyc01g009200	Heat shock family protein (AHRD V3.3 *-* B9MYM7_POPTR)	Hsp25.7A	C:GO:0016021	C:integral component of membrane			IPR008978 (G3DSA:2.60.40.GENE3D); IPR002068 (PFAM); mobidb-lite (MOBIDB_LITE); mobidb-lite (MOBIDB_LITE); PTHR43670 (PANTHER); PTHR43670:SF17 (PANTHER); IPR002068 (PROSITE_PROFILES); cd06464 (CDD); IPR008978 (SUPERFAMILY)		0.0208789	0	0	0	0
Solyc01g009220	Heat shock family protein (AHRD V3.3 *-* U5GG61_POPTR)	Hsp23.8A	C:GO:0016021	C:integral component of membrane			IPR002068 (PFAM); IPR008978 (G3DSA:2.60.40.GENE3D); mobidb-lite (MOBIDB_LITE); mobidb-lite (MOBIDB_LITE); mobidb-lite (MOBIDB_LITE); PTHR43670 (PANTHER); PTHR43670 (PANTHER); PTHR43670:SF17 (PANTHER); PTHR43670:SF17 (PANTHER); IPR002068 (PROSITE_PROFILES); cd06464 (CDD); IPR008978 (SUPERFAMILY)		0.0418349	0.0937953	0	0	0
Solyc01g009230	sitiens								0.457937	0.690435	0.330217	0.148504	0.212193
Solyc01g009235	Aldehyde oxidase (AHRD V3.3 *** Q9FV23_SOLLC)		F:GO:0005506; F:GO:0009055; F:GO:0051536; P:GO:0055114; F:GO:0071949	F:iron ion binding; F:electron transfer activity; F:iron-sulfur cluster binding; P:oxidation-reduction process; F:FAD binding			IPR000674 (SMART); IPR005107 (SMART); IPR001041 (PFAM); G3DSA:3.30.365.10 (GENE3D); IPR016208 (PIRSF); IPR000674 (PFAM); IPR008274 (PFAM); IPR002888 (PFAM); IPR005107 (PFAM); IPR002346 (PFAM); PTHR11908 (PANTHER); PTHR11908:SF98 (PANTHER); IPR016166 (PROSITE_PROFILES); IPR001041 (PROSITE_PROFILES); IPR036683 (SUPERFAMILY); IPR036010 (SUPERFAMILY); IPR036884 (SUPERFAMILY); IPR036856 (SUPERFAMILY);…		16.5062	17.4192	4.80065	3.99373	6.35287
Solyc01g009240	Beta-glucosidase (AHRD V3.3 *-* A0A0B4PJM3_SOYBN)		F:GO:0004553; P:GO:0005975	F:hydrolase activity, hydrolyzing O-glycosyl compounds; P:carbohydrate metabolic process			IPR036962 (G3DSA:3.20.20.GENE3D); IPR001764 (PFAM); PTHR30620 (PANTHER); PTHR30620:SF38 (PANTHER); IPR017853 (SUPERFAMILY)		0.0801513	0.0392607	0.0246837	0.0247103	0.0237045
Solyc01g009245	Chlororespiratory reduction 42 (AHRD V3.3 *** A0A0F7J401_9ROSI)						IPR021495 (PFAM); PTHR36799:SF2 (PANTHER); IPR021495 (PANTHER)		2.73332	6.23304	0.355753	0.511107	1.61711	1.21736	0.00246187					up
Solyc01g009250	LOW QUALITY:zinc finger (CCCH-type) family protein (AHRD V3.3 --* AT2G28450.2)						mobidb-lite (MOBIDB_LITE); PTHR33264:SF8 (PANTHER); PTHR33264 (PANTHER)		0.659703	0.492971	0.243251	0.312837	0.516695
Solyc01g009260	LOW QUALITY:ribosomal protein L5 (AHRD V3.3 *-* ATMG00210.1)						IPR021410 (PFAM); mobidb-lite (MOBIDB_LITE); PTHR33155 (PANTHER); PTHR33155:SF3 (PANTHER)		0	0	0.0252747	0.0222803	0
Solyc01g009270	FAF-like protein (DUF3049) (AHRD V3.3 *-* AT5G22090.2)						IPR021410 (PFAM); mobidb-lite (MOBIDB_LITE); mobidb-lite (MOBIDB_LITE); mobidb-lite (MOBIDB_LITE); PTHR33155:SF3 (PANTHER); PTHR33155 (PANTHER)		0.0944432	0	0.115281	0.0469906	0
Solyc01g009280	Serine/threonine-protein phosphatase (AHRD V3.3 *** G8Z292_SOLLC)		F:GO:0004721; F:GO:0005515; P:GO:0009742	F:phosphoprotein phosphatase activity; F:protein binding; P:brassinosteroid mediated signaling pathway	EC:3.1.3.16	Protein-serine/threonine phosphatase	IPR006186 (PRINTS); IPR006186 (SMART); IPR004843 (PFAM); IPR029052 (G3DSA:3.60.21.GENE3D); PF13415 (PFAM); IPR011498 (PFAM); PF13418 (PFAM); IPR012391 (PIRSF); IPR015915 (G3DSA:2.120.10.GENE3D); mobidb-lite (MOBIDB_LITE); mobidb-lite (MOBIDB_LITE); mobidb-lite (MOBIDB_LITE); mobidb-lite (MOBIDB_LITE); mobidb-lite (MOBIDB_LITE); mobidb-lite (MOBIDB_LITE); PTHR11668 (PANTHER); PTHR11668:SF399 (PANT…		66.8624	49.3683	75.4547	70.3118	68.2816
Solyc01g009290	Protein CLP1 homolog (AHRD V3.3 *** K4ATC5_SOLLC)		C:GO:0005849; P:GO:0031124	C:mRNA cleavage factor complex; P:mRNA 3'-end processing			IPR032319 (PFAM); IPR038238 (G3DSA:3.30.70.GENE3D); G3DSA:3.40.50.300 (GENE3D); IPR032324 (PFAM); IPR010655 (PFAM); IPR038239 (G3DSA:2.60.120.GENE3D); PTHR12755 (PANTHER); PTHR12755:SF6 (PANTHER); IPR028606 (HAMAP); IPR027417 (SUPERFAMILY)		23.6186	24.3406	28.288	29.1577	29.1137
Solyc01g009300	Kinase (AHRD V3.3 *** D7LMI5_ARALL)		F:GO:0004672; F:GO:0005524; P:GO:0006468	F:protein kinase activity; F:ATP binding; P:protein phosphorylation			IPR000719 (SMART); G3DSA:3.30.200.20 (GENE3D); G3DSA:1.10.510.10 (GENE3D); IPR000719 (PFAM); mobidb-lite (MOBIDB_LITE); mobidb-lite (MOBIDB_LITE); mobidb-lite (MOBIDB_LITE); mobidb-lite (MOBIDB_LITE); mobidb-lite (MOBIDB_LITE); mobidb-lite (MOBIDB_LITE); mobidb-lite (MOBIDB_LITE); mobidb-lite (MOBIDB_LITE); mobidb-lite (MOBIDB_LITE); PTHR43671:SF8 (PANTHER); PTHR43671 (PANTHER); IPR000719 (PROSIT…		35.251	26.4391	19.9989	21.8293	22.2655
Solyc01g009307	myb domain protein 3r-4 (AHRD V3.3 --* AT5G11510.4)								0	0	0.0466881	0.049606	0.0231387
Solyc01g009310	meloidogyne-induced giant cell protein DB217	TOMTRALTBE	C:GO:0016020	C:membrane			IPR001171 (PFAM); G3DSA:1.20.120.1630 (GENE3D); PTHR21257:SF38 (PANTHER); PTHR21257 (PANTHER)		108.625	113.262	70.8332	77.2379	74.3929
Solyc01g009320	U-box domain-containing family protein (AHRD V3.3 *** B9IIL0_POPTR)		F:GO:0004842; P:GO:0016567	F:ubiquitin-protein transferase activity; P:protein ubiquitination			IPR003613 (SMART); IPR003613 (PFAM); IPR011989 (G3DSA:1.25.10.GENE3D); IPR013083 (G3DSA:3.30.40.GENE3D); PTHR22849 (PANTHER); PTHR22849:SF104 (PANTHER); IPR003613 (PROSITE_PROFILES); cd16664 (CDD); IPR016024 (SUPERFAMILY); SSF57850 (SUPERFAMILY)		0	0.0179126	0	0	0
Solyc01g009335	LOW QUALITY:Ovate family protein, putative (AHRD V3.3 *-* A0A061EUC3_THECC)		P:GO:0045892	P:negative regulation of transcription, DNA-templated			IPR006458 (TIGRFAM); IPR006458 (PFAM); mobidb-lite (MOBIDB_LITE); PTHR33057:SF17 (PANTHER); IPR038933 (PANTHER); IPR006458 (PROSITE_PROFILES)		0.159032	0.0923845	0.0501887	0	0.0237045
Solyc01g009340	SUN-domain protein2	SUN2	F:GO:0005515	F:protein binding			IPR000048 (SMART); G3DSA:1.20.5.190 (GENE3D); IPR000048 (PFAM); IPR025064 (PFAM); mobidb-lite (MOBIDB_LITE); mobidb-lite (MOBIDB_LITE); mobidb-lite (MOBIDB_LITE); PTHR32295:SF0 (PANTHER); PTHR32295 (PANTHER); IPR000048 (PROSITE_PROFILES); IPR000048 (PROSITE_PROFILES)		0.894687	0.669892	0.119372	0.246763	0.071558
Solyc01g009360	Polynucleotidyl transferase%2C ribonuclease H-like superfamily protein (AHRD V3.3 *** AT3G44260.1)		F:GO:0003676; F:GO:0004535; C:GO:0030014	F:nucleic acid binding; F:poly(A)-specific ribonuclease activity; C:CCR4-NOT complex	EC:3.1.13; EC:3.1.15; EC:3.1.13.4	Acting on ester bonds; Acting on ester bonds; Poly(A)-specific ribonuclease	IPR006941 (PFAM); IPR006941 (PFAM); IPR036397 (G3DSA:3.30.420.GENE3D); IPR039637 (PANTHER); PTHR10797:SF35 (PANTHER); IPR012337 (SUPERFAMILY)		0.018709	0	0	0	0
Solyc01g009370	Cytochrome P450 (AHRD V3.3 *** A9ZT63_COPJA)		F:GO:0005506; F:GO:0016705; F:GO:0020037; P:GO:0055114	F:iron ion binding; F:oxidoreductase activity, acting on paired donors, with incorporation or reduction of molecular oxygen; F:heme binding; P:oxidation-reduction process			IPR001128 (PRINTS); IPR002401 (PRINTS); IPR036396 (G3DSA:1.10.630.GENE3D); IPR001128 (PFAM); PTHR24298 (PANTHER); PTHR24298:SF0 (PANTHER); IPR036396 (SUPERFAMILY)		0.018709	0.0604472	0.117829	0.43433	0.236424
Solyc01g009380	Nicalin (AHRD V3.3 *** A0A166DJQ4_DAUCA)		P:GO:0009966; C:GO:0016021; P:GO:0016485	P:regulation of signal transduction; C:integral component of membrane; P:protein processing			G3DSA:3.40.630.10 (GENE3D); IPR008710 (PFAM); IPR016574 (PANTHER); PTHR31826:SF0 (PANTHER); cd03882 (CDD); SSF53187 (SUPERFAMILY)		17.895	12.1612	30.2146	26.013	25.4271
Solyc01g009390	mRNA-decapping enzyme-like protein (AHRD V3.3 *** A0A0B2REC5_GLYSO)		P:GO:0000290; F:GO:0008047; P:GO:0043085	P:deadenylation-dependent decapping of nuclear-transcribed mRNA; F:enzyme activator activity; P:positive regulation of catalytic activity			IPR011993 (G3DSA:2.30.29.GENE3D); IPR010334 (PFAM); mobidb-lite (MOBIDB_LITE); mobidb-lite (MOBIDB_LITE); mobidb-lite (MOBIDB_LITE); IPR010334 (PANTHER); IPR010334 (PANTHER); PTHR16290:SF3 (PANTHER); PTHR16290:SF3 (PANTHER); cd13182 (CDD); SSF50729 (SUPERFAMILY)		10.7945	11.6141	21.9096	22.1957	20.4389
Solyc01g009420	UDP-apiose/xylose synthase (AHRD V3.3 *** Q2I2N3_SOLTU)		F:GO:0003824; F:GO:0050662	F:catalytic activity; F:coenzyme binding			IPR001509 (PFAM); G3DSA:3.40.50.720 (GENE3D); PTHR43245 (PANTHER); PTHR43245:SF13 (PANTHER); cd05257 (CDD); IPR036291 (SUPERFAMILY)		436.443	348.983	300.026	268.284	262.208
Solyc01g009430	BnaA07g13420D protein (AHRD V3.3 *** A0A078ETL1_BRANA)						mobidb-lite (MOBIDB_LITE); mobidb-lite (MOBIDB_LITE); mobidb-lite (MOBIDB_LITE); IPR040358 (PANTHER); PTHR33270:SF3 (PANTHER)		75.6801	54.8764	226.914	199.033	157.437			-0.530287	0.00339616				down
Solyc01g009450	Mitochondrial inner membrane protease ATP23 (AHRD V3.3 *** W9R362_9ROSA)		F:GO:0004222	F:metalloendopeptidase activity	EC:3.4.24	Acting on peptide bonds (peptidases)	IPR019165 (PFAM); IPR019165 (PANTHER); PTHR21711:SF2 (PANTHER)		98.2147	97.0253	118.876	104.064	106.598
Solyc01g009470	Poly [ADP-ribose] polymerase (AHRD V3.3 *** K4ATE3_SOLLC)		F:GO:0003950; P:GO:0006471	F:NAD+ ADP-ribosyltransferase activity; P:protein ADP-ribosylation	EC:2.4.2.3	NAD(+) ADP-ribosyltransferase	IPR008893 (SMART); IPR001357 (SMART); IPR012982 (SMART); G3DSA:3.90.228.10 (GENE3D); IPR004102 (PFAM); IPR012317 (PFAM); IPR001357 (PFAM); IPR036616 (G3DSA:1.20.142.GENE3D); IPR038650 (G3DSA:2.20.25.GENE3D); IPR008893 (PFAM); IPR036420 (G3DSA:3.40.50.GENE3D); IPR012982 (PFAM); IPR036930 (G3DSA:2.20.140.GENE3D); mobidb-lite (MOBIDB_LITE); mobidb-lite (MOBIDB_LITE); mobidb-lite (MOBIDB_LITE); mobid…		2.73577	4.32127	0.886984	2.02232	0.162038
Solyc01g009480	alpha/beta-Hydrolases superfamily protein (AHRD V3.3 *** AT3G44510.2)						IPR000073 (PFAM); IPR029058 (G3DSA:3.40.50.GENE3D); PTHR10992:SF774 (PANTHER); PTHR10992 (PANTHER); IPR029058 (SUPERFAMILY)		0.020956	0.0996271	0	0.0746871	0
Solyc01g009500	alpha/beta-Hydrolases superfamily protein (AHRD V3.3 *** AT3G44510.2)						IPR029058 (G3DSA:3.40.50.GENE3D); IPR000073 (PFAM); PTHR10992 (PANTHER); PTHR10992:SF774 (PANTHER); IPR029058 (SUPERFAMILY)		5.08909	5.7374	4.69689	4.94904	5.13449
Solyc01g009510	BZIP transcription factor (AHRD V3.3 *-* A0A142CR61_9FABA)		F:GO:0003700; P:GO:0006355	F:DNA-binding transcription factor activity; P:regulation of transcription, DNA-templated			IPR004827 (SMART); G3DSA:1.20.5.170 (GENE3D); IPR004827 (PFAM); mobidb-lite (MOBIDB_LITE); mobidb-lite (MOBIDB_LITE); PTHR22952 (PANTHER); PTHR22952:SF49 (PANTHER); IPR004827 (PROSITE_PROFILES); cd14707 (CDD); SSF57959 (SUPERFAMILY)	bZIP	2.32467	1.73663	0	0.0254774	0
Solyc01g009520	Ribosomal protein (AHRD V3.3 *** K4ATE8_SOLLC)		F:GO:0003723; F:GO:0003735; P:GO:0006412; C:GO:0015934	F:RNA binding; F:structural constituent of ribosome; P:translation; C:large ribosomal subunit			IPR002143 (PIRSF); IPR016095 (G3DSA:3.40.50.GENE3D); G3DSA:3.30.190.20 (GENE3D); IPR028364 (PFAM); PTHR23105:SF98 (PANTHER); PTHR23105 (PANTHER); IPR028364 (CDD); IPR023674 (SUPERFAMILY)		173.34	176.374	116.939	102.483	102.964
Solyc01g009530	LOW QUALITY:plant/protein (AHRD V3.3 *-* AT5G43400.1)						IPR011205 (PIRSF); IPR011205 (PFAM); PTHR31373:SF0 (PANTHER); IPR011205 (PANTHER); IPR011205 (PANTHER); PTHR31373:SF0 (PANTHER); PTHR31373:SF0 (PANTHER); IPR011205 (PANTHER)		0.0191582	0	0.0217741	0	0
Solyc01g009570	Leucine-rich repeat receptor-like protein kinase family protein (AHRD V3.3 --* AT4G08850.2)		C:GO:0016020	C:membrane			IPR025875 (PFAM); IPR032675 (G3DSA:3.80.10.GENE3D); PTHR27004:SF107 (PANTHER); PTHR27004 (PANTHER); SSF52058 (SUPERFAMILY)		0	0.0425346	0	0	0
Solyc01g009580	Terminal flower 1-like protein (AHRD V3.3 *** A0A0S1LKM5_CHRMO)		C:GO:0005737; P:GO:0009908; P:GO:0010228	C:cytoplasm; P:flower development; P:vegetative to reproductive phase transition of meristem			IPR036610 (G3DSA:3.90.280.GENE3D); IPR008914 (PFAM); PTHR11362:SF22 (PANTHER); IPR035810 (PANTHER); IPR035810 (CDD); IPR036610 (SUPERFAMILY)		0.0583739	0.0386468	0	0	0
Solyc01g009610	Peptidyl-prolyl cis-trans isomerase (AHRD V3.3 *** A0A0K9NN67_ZOSMR)		F:GO:0004864; P:GO:0009966; P:GO:0043666	F:protein phosphatase inhibitor activity; P:regulation of signal transduction; P:regulation of phosphoprotein phosphatase activity			IPR007062 (PFAM); mobidb-lite (MOBIDB_LITE); mobidb-lite (MOBIDB_LITE); mobidb-lite (MOBIDB_LITE); mobidb-lite (MOBIDB_LITE); mobidb-lite (MOBIDB_LITE); IPR007062 (PANTHER); PTHR12398:SF24 (PANTHER)		24.9874	24.5447	8.57158	8.69523	8.9387
Solyc01g009620	Cleavage and polyadenylation specificity factor subunit 5 (AHRD V3.3 *** A0A0K9P6H8_ZOSMR)		F:GO:0003729; C:GO:0005849; P:GO:0006378	F:mRNA binding; C:mRNA cleavage factor complex; P:mRNA polyadenylation			G3DSA:3.90.79.10 (GENE3D); IPR016706 (PFAM); IPR016706 (PIRSF); IPR016706 (PANTHER)		10.0977	12.705	16.5555	16.5761	17.4091
Solyc01g009630	Cleavage and polyadenylation specificity factor subunit 5 (AHRD V3.3 *** A0A0K9P6H8_ZOSMR)		F:GO:0003729; C:GO:0005849; P:GO:0006378	F:mRNA binding; C:mRNA cleavage factor complex; P:mRNA polyadenylation			IPR016706 (PIRSF); G3DSA:3.90.79.10 (GENE3D); IPR016706 (PFAM); IPR016706 (PANTHER)		14.5244	16.1894	22.9559	24.4644	23.7656
Solyc01g009660	Low-temperature-induced 65 kDa-like protein (AHRD V3.3 *-* A0A0B0MRR8_GOSAR)		P:GO:0009737	P:response to abscisic acid			mobidb-lite (MOBIDB_LITE); mobidb-lite (MOBIDB_LITE); mobidb-lite (MOBIDB_LITE); mobidb-lite (MOBIDB_LITE); mobidb-lite (MOBIDB_LITE); mobidb-lite (MOBIDB_LITE); IPR037491 (PANTHER); PTHR33836:SF1 (PANTHER)		0.531657	1.0214	0.370255	1.60961	0.138832
Solyc01g009670	Poly(A) polymerase, putative (AHRD V3.3 *** B9RA84_RICCO)		F:GO:0003723; P:GO:0006396; F:GO:0016779	F:RNA binding; P:RNA processing; F:nucleotidyltransferase activity			G3DSA:1.10.3090.10 (GENE3D); G3DSA:3.30.460.10 (GENE3D); IPR032828 (PFAM); IPR002646 (PFAM); PTHR43051 (PANTHER); PTHR43051:SF2 (PANTHER); IPR002646 (CDD); SSF81891 (SUPERFAMILY); SSF81301 (SUPERFAMILY)		1.11074	1.90345	0.577691	0.310593	0.913714
Solyc01g009680	Lipoxygenase (AHRD V3.3 *** K4ATG3_SOLLC)		F:GO:0005515; F:GO:0016702; F:GO:0046872; P:GO:0055114	F:protein binding; F:oxidoreductase activity, acting on single donors with incorporation of molecular oxygen, incorporation of two atoms of oxygen; F:metal ion binding; P:oxidation-reduction process	EC:1.13.11	Acting on single donors with incorporation of molecular oxygen (oxygenases). The oxygen incorporated need not be derived from O(2)	PR00019 (PRINTS); IPR013819 (PRINTS); IPR001246 (PRINTS); IPR003591 (SMART); IPR001611 (PFAM); G3DSA:1.20.245.10 (GENE3D); IPR013210 (PFAM); IPR001611 (PFAM); G3DSA:3.10.450.60 (GENE3D); IPR013819 (PFAM); IPR032675 (G3DSA:3.80.10.GENE3D); PTHR11771:SF89 (PANTHER); IPR000907 (PANTHER); IPR013819 (PROSITE_PROFILES); SSF52058 (SUPERFAMILY); IPR036226 (SUPERFAMILY)		0.100209	0.257919	0.575603	0.67391	1.03963
Solyc01g009690	BnaC05g27570D protein (AHRD V3.3 --* A0A078CAX2_BRANA)								0.0401142	0.197391	0	0.0501877	0.186007
Solyc01g009700	Leucine-rich repeat receptor-like protein kinase family protein (AHRD V3.3 *-* AT4G08850.1)		F:GO:0005515	F:protein binding			PR00019 (PRINTS); IPR003591 (SMART); IPR032675 (G3DSA:3.80.10.GENE3D); IPR032675 (G3DSA:3.80.10.GENE3D); IPR001611 (PFAM); IPR013210 (PFAM); PTHR27004:SF49 (PANTHER); PTHR27004 (PANTHER); PTHR27004:SF49 (PANTHER); PTHR27004 (PANTHER); SSF52058 (SUPERFAMILY)		0.018709	0.117087	0	0.0222803	0.0241764
Solyc01g009710	LOW QUALITY:PLAT/LH2 domain-containing lipoxygenase family protein (AHRD V3.3 --* AT1G72520.1)								0.159481	0.194117	0.0435482	0.0973637	0.0232051
Solyc01g009715	RING finger protein, putative (AHRD V3.3 *** A0A061E508_THECC)		F:GO:0016874	F:ligase activity			mobidb-lite (MOBIDB_LITE); mobidb-lite (MOBIDB_LITE); mobidb-lite (MOBIDB_LITE); mobidb-lite (MOBIDB_LITE); PTHR10825:SF50 (PANTHER); IPR039642 (PANTHER)		0.018709	0.037236	0.0252747	0.049606	0
Solyc01g009740	Jasmonate zim-domain protein (AHRD V3.3 --* G7LE60_MEDTR)		C:GO:0005634; P:GO:0009611; P:GO:0031347; P:GO:2000022	C:nucleus; P:response to wounding; P:regulation of defense response; P:regulation of jasmonic acid mediated signaling pathway			IPR010399 (SMART); IPR010399 (PFAM); IPR040390 (PANTHER); IPR010399 (PROSITE_PROFILES)		0.0191582	0	0	0	0
Solyc01g009750	cysteine-rich/transmembrane domain protein A (AHRD V3.3 --* AT2G33520.1)		C:GO:0016021	C:integral component of membrane			mobidb-lite (MOBIDB_LITE); mobidb-lite (MOBIDB_LITE); PTHR31568 (PANTHER); PTHR31568:SF21 (PANTHER)		127.475	125.418	123.283	108.285	111.242
Solyc01g009760	GRAM domain protein/ABA-responsive-like protein (AHRD V3.3 *** G7KW78_MEDTR)						IPR004182 (SMART); IPR004182 (PFAM); mobidb-lite (MOBIDB_LITE); mobidb-lite (MOBIDB_LITE); IPR037848 (PANTHER); PTHR31969:SF3 (PANTHER); cd13222 (CDD)		3.19959	3.3386	2.38536	3.39016	2.59542
Solyc01g009770	ATP-dependent RNA helicase (AHRD V3.3 *** AT2G33510.1)		F:GO:0005515	F:protein binding			G3DSA:2.20.70.10 (GENE3D); mobidb-lite (MOBIDB_LITE); mobidb-lite (MOBIDB_LITE); mobidb-lite (MOBIDB_LITE); mobidb-lite (MOBIDB_LITE); mobidb-lite (MOBIDB_LITE); mobidb-lite (MOBIDB_LITE); PTHR14791 (PANTHER); PTHR14791:SF29 (PANTHER); IPR036020 (SUPERFAMILY)		1.30674	1.64168	3.37486	5.90436	2.74387					0.809391	0.0311351			up
Solyc01g009780	LITAF-domain-containing protein (AHRD V3.3 *** A0A0K9NQ82_ZOSMR)		C:GO:0016021	C:integral component of membrane			IPR006629 (SMART); IPR006629 (PFAM); IPR037519 (PANTHER); PTHR23292:SF6 (PANTHER); IPR006629 (PROSITE_PROFILES)		40.4037	42.7183	36.6557	58.5094	43.7728					0.675772	8.91584e-05			up
Solyc01g009810	Leucine-rich repeat receptor-like kinase protein (AHRD V3.3 *-* A0A060H1D1_ELAGV)		F:GO:0005515	F:protein binding			IPR032675 (G3DSA:3.80.10.GENE3D); IPR013210 (PFAM); IPR001611 (PFAM); PTHR27001 (PANTHER); PTHR27001:SF252 (PANTHER); SSF52058 (SUPERFAMILY)		0	0.236218	0	0.0999791	0.140436
Solyc01g009820	Hydroxyproline-rich glycoprotein family protein, putative (AHRD V3.3 *** A0A061E526_THECC)		C:GO:0005886	C:plasma membrane			IPR027267 (G3DSA:1.20.1270.GENE3D); mobidb-lite (MOBIDB_LITE); mobidb-lite (MOBIDB_LITE); mobidb-lite (MOBIDB_LITE); mobidb-lite (MOBIDB_LITE); mobidb-lite (MOBIDB_LITE); mobidb-lite (MOBIDB_LITE); mobidb-lite (MOBIDB_LITE); IPR037488 (PANTHER); PTHR34119:SF2 (PANTHER); cd07307 (CDD); IPR027267 (SUPERFAMILY)		45.4135	68.1913	41.7353	42.2457	47.2607
Solyc01g009830	Nucleotide/sugar transporter family protein (AHRD V3.3 *** AT4G32272.1)		C:GO:0005794; P:GO:0008643; F:GO:0015297; C:GO:0016021; P:GO:0055085	C:Golgi apparatus; P:carbohydrate transport; F:antiporter activity; C:integral component of membrane; P:transmembrane transport			IPR004853 (PFAM); PTHR44680 (PANTHER); PTHR44680:SF1 (PANTHER)		1.30823	0.888731	0.382849	0.0477576	0.422338
Solyc01g009845	DNA-directed RNA polymerase subunit beta (AHRD V3.3 *** A0A1D1YLP0_9ARAE)						IPR016340 (PFAM); PTHR37703 (PANTHER)		0.0191582	0.0179126	0.0505495	0.0445606	0.0478809
Solyc01g009850	DNA-directed RNA polymerase subunit beta (AHRD V3.3 *-* A0A1D1YLP0_9ARAE)						PTHR37703 (PANTHER)		2.38478	2.63458	3.81576	3.7114	3.91178
Solyc01g009860	NAC domain protein (AHRD V3.3 *** B2ZGQ7_SOYBN)	NAC002	F:GO:0003677; P:GO:0006355	F:DNA binding; P:regulation of transcription, DNA-templated			IPR036093 (G3DSA:3.30.310.GENE3D); IPR003441 (PFAM); mobidb-lite (MOBIDB_LITE); mobidb-lite (MOBIDB_LITE); PTHR31989 (PANTHER); PTHR31989:SF44 (PANTHER); IPR003441 (PROSITE_PROFILES); IPR036093 (SUPERFAMILY)	NAC	24.8754	69.914	24.5011	39.2655	27.2561	1.51827	8.33661e-07			0.682674	0.000372121	up		up
Solyc01g009870	Glycerophosphodiester phosphodiesterase, putative (AHRD V3.3 *** B9RM92_RICCO)		P:GO:0006629; F:GO:0008081	P:lipid metabolic process; F:phosphoric diester hydrolase activity			IPR030395 (PFAM); IPR017946 (G3DSA:3.20.20.GENE3D); PTHR22958:SF21 (PANTHER); PTHR22958 (PANTHER); IPR030395 (PROSITE_PROFILES); IPR017946 (SUPERFAMILY)		35.3086	31.3702	3.6748	6.02574	7.77784			1.07511	0.0352635				up
Solyc01g009920	MORC family CW-type zinc finger protein 4 (AHRD V3.3 *** A0A0B0MF82_GOSAR)						IPR036890 (G3DSA:3.30.565.GENE3D); PF17942 (PFAM); PF13589 (PFAM); mobidb-lite (MOBIDB_LITE); mobidb-lite (MOBIDB_LITE); mobidb-lite (MOBIDB_LITE); PTHR23336:SF7 (PANTHER); PTHR23336:SF7 (PANTHER); PTHR23336 (PANTHER); IPR003594 (CDD); IPR036890 (SUPERFAMILY)		0	0	0.16874	0.516841	0.591316
Solyc01g009930	Leucine-rich repeat receptor-like protein kinase family protein (AHRD V3.3 *-* AT4G08850.2)		F:GO:0005515	F:protein binding			PR00019 (PRINTS); IPR003591 (SMART); IPR001611 (PFAM); IPR013210 (PFAM); IPR032675 (G3DSA:3.80.10.GENE3D); IPR001611 (PFAM); PTHR27004 (PANTHER); PTHR27004 (PANTHER); PTHR27004:SF49 (PANTHER); PTHR27004:SF49 (PANTHER); SSF52058 (SUPERFAMILY)		0	0	0	0	0.0237045
Solyc01g009970	catalytic/ hydrolase (AHRD V3.3 *** AT2G35450.1)		F:GO:0016787; F:GO:0016831	F:hydrolase activity; F:carboxy-lyase activity			IPR006680 (PFAM); G3DSA:3.20.20.140 (GENE3D); IPR032465 (PANTHER); PTHR21240:SF1 (PANTHER); IPR032466 (SUPERFAMILY)		15.3789	17.0472	35.054	33.9629	37.8986
Solyc01g009990	Peptidyl-prolyl cis-trans isomerase (AHRD V3.3 *** K4ATJ4_SOLLC)		P:GO:0000413; F:GO:0003755	P:protein peptidyl-prolyl isomerization; F:peptidyl-prolyl cis-trans isomerase activity	EC:5.2.1.8	Peptidylprolyl isomerase	IPR002130 (PRINTS); IPR029000 (G3DSA:2.40.100.GENE3D); IPR002130 (PFAM); IPR024936 (PANTHER); PTHR11071:SF383 (PANTHER); IPR002130 (PROSITE_PROFILES); cd01926 (CDD); IPR029000 (SUPERFAMILY)		71.717	111.644	132.031	118.126	141.668	0.666131	0.0073659					up
Solyc01g010000	ACT domain containing protein, putative, expressed (AHRD V3.3 *** Q75IY1_ORYSJ)						G3DSA:3.30.70.260 (GENE3D); G3DSA:3.30.70.260 (GENE3D); IPR002912 (PFAM); IPR040217 (PANTHER); PTHR31096:SF15 (PANTHER); IPR002912 (PROSITE_PROFILES); IPR002912 (PROSITE_PROFILES); IPR002912 (PROSITE_PROFILES); cd04897 (CDD); SSF55021 (SUPERFAMILY); SSF55021 (SUPERFAMILY); SSF55021 (SUPERFAMILY)		6.59425	5.56551	15.0053	13.0362	12.2977
Solyc01g010020	Calmodulin, putative (AHRD V3.3 *** B9RLA1_RICCO)		F:GO:0005509	F:calcium ion binding			IPR002048 (SMART); G3DSA:1.10.238.10 (GENE3D); IPR002048 (PFAM); G3DSA:1.10.238.10 (GENE3D); PTHR44256 (PANTHER); PTHR44256:SF6 (PANTHER); IPR002048 (PROSITE_PROFILES); IPR002048 (PROSITE_PROFILES); IPR002048 (PROSITE_PROFILES); IPR002048 (PROSITE_PROFILES); IPR002048 (CDD); IPR011992 (SUPERFAMILY)		4.27235	5.22687	0.940207	1.64829	1.54744
Solyc01g010030	Kinase family protein (AHRD V3.3 *-* B9HIU4_POPTR)		F:GO:0004672; F:GO:0005524; P:GO:0006468	F:protein kinase activity; F:ATP binding; P:protein phosphorylation			PR01217 (PRINTS); IPR000719 (SMART); IPR000719 (PFAM); G3DSA:1.10.510.10 (GENE3D); G3DSA:3.30.200.20 (GENE3D); mobidb-lite (MOBIDB_LITE); mobidb-lite (MOBIDB_LITE); mobidb-lite (MOBIDB_LITE); mobidb-lite (MOBIDB_LITE); mobidb-lite (MOBIDB_LITE); mobidb-lite (MOBIDB_LITE); mobidb-lite (MOBIDB_LITE); PTHR27001:SF489 (PANTHER); PTHR27001 (PANTHER); IPR000719 (PROSITE_PROFILES); cd14066 (CDD); IPR011…		5.69006	5.07934	5.87879	8.77396	6.77516					0.578286	0.0451169			up
Solyc01g010035	RING/U-box superfamily protein (AHRD V3.3 --* AT1G78420.2)								0	0	0.0501887	0	0.0232051
Solyc01g010050	S-adenosylmethionine decarboxylase proenzyme (AHRD V3.3 *** K4ATK0_SOLLC)		F:GO:0004014; P:GO:0006597; P:GO:0008295	F:adenosylmethionine decarboxylase activity; P:spermine biosynthetic process; P:spermidine biosynthetic process	EC:4.1.1.5	Adenosylmethionine decarboxylase	IPR001985 (PIRSF); G3DSA:3.60.90.10 (GENE3D); G3DSA:3.30.360.50 (GENE3D); IPR001985 (TIGRFAM); IPR001985 (PFAM); PTHR11570:SF15 (PANTHER); IPR001985 (PANTHER); IPR016067 (SUPERFAMILY)		28.9	32.9532	33.6958	35.6665	35.5774
Solyc01g010055	S-adenosylmethionine decarboxylase uORF (AHRD V3.3 *-* Q6RUQ6_DAUCA)		F:GO:0004014; P:GO:0006597; P:GO:0008295	F:adenosylmethionine decarboxylase activity; P:spermine biosynthetic process; P:spermidine biosynthetic process	EC:4.1.1.5	Adenosylmethionine decarboxylase	IPR012511 (PFAM); PTHR35727:SF1 (PANTHER); PTHR35727 (PANTHER)		0.125582	0.0797706	0.024914	0.195494	0.0483529
Solyc01g010060	LOW QUALITY:ARM repeat superfamily protein (AHRD V3.3 --* AT5G65920.2)								11.5733	11.0809	5.92884	14.3704	7.13687					1.27943	1.14387e-08			up
Solyc01g010080	Potassium channel (AHRD V3.3 *** B6ECZ4_TOBAC)		F:GO:0005249; P:GO:0006813; C:GO:0016020; P:GO:0055085	F:voltage-gated potassium channel activity; P:potassium ion transport; C:membrane; P:transmembrane transport			IPR003938 (PRINTS); IPR000595 (SMART); IPR021789 (PFAM); IPR014710 (G3DSA:2.60.120.GENE3D); G3DSA:1.10.287.70 (GENE3D); IPR005821 (PFAM); IPR000595 (PFAM); mobidb-lite (MOBIDB_LITE); PTHR10217:SF537 (PANTHER); PTHR10217 (PANTHER); IPR021789 (PROSITE_PROFILES); IPR000595 (PROSITE_PROFILES); IPR000595 (CDD); IPR018490 (SUPERFAMILY); SSF81324 (SUPERFAMILY)		1.46066	0.766181	0.365633	0.466468	0.165876
Solyc01g010087	Ulp1 protease family, C-terminal catalytic domain containing protein (AHRD V3.3 *-* Q60D46_SOLDE)		P:GO:0006508; F:GO:0008234	P:proteolysis; F:cysteine-type peptidase activity			IPR003653 (PFAM); G3DSA:3.40.395.10 (GENE3D); PTHR12606:SF84 (PANTHER); PTHR12606 (PANTHER); IPR003653 (PROSITE_PROFILES); IPR038765 (SUPERFAMILY)		0.0208789	0	0	0	0
Solyc01g010090	Dof-type zinc finger DNA-binding family protein (AHRD V3.3 --* AT3G52440.1)						mobidb-lite (MOBIDB_LITE); mobidb-lite (MOBIDB_LITE); mobidb-lite (MOBIDB_LITE); mobidb-lite (MOBIDB_LITE); PTHR33022 (PANTHER)		0	0.0405907	0	0	0
Solyc01g010135	basic helix-loop-helix (bHLH) DNA-binding superfamily protein (AHRD V3.3 *** AT1G68920.3)		P:GO:0006355; F:GO:0046983	P:regulation of transcription, DNA-templated; F:protein dimerization activity			IPR011598 (SMART); IPR036638 (G3DSA:4.10.280.GENE3D); IPR011598 (PFAM); mobidb-lite (MOBIDB_LITE); mobidb-lite (MOBIDB_LITE); mobidb-lite (MOBIDB_LITE); mobidb-lite (MOBIDB_LITE); IPR024097 (PANTHER); PTHR12565:SF184 (PANTHER); IPR011598 (PROSITE_PROFILES); IPR011598 (CDD); IPR036638 (SUPERFAMILY)		5.98179	4.57651	2.87281	3.03049	3.8137
Solyc01g010140	LOW QUALITY:18S pre-ribosomal assembly protein gar2-like protein (AHRD V3.3 *** AT2G03810.7)		P:GO:0009786	P:regulation of asymmetric cell division			mobidb-lite (MOBIDB_LITE); mobidb-lite (MOBIDB_LITE); mobidb-lite (MOBIDB_LITE); IPR040378 (PANTHER); PTHR33914:SF2 (PANTHER)		0	0.0193234	0	0	0
Solyc01g010150	ACT domain-containing protein (AHRD V3.3 *** A0A118JXJ7_CYNCS)		P:GO:0009735	P:response to cytokinin			G3DSA:3.30.70.260 (GENE3D); G3DSA:3.30.70.260 (GENE3D); IPR002912 (PFAM); IPR040217 (PANTHER); PTHR31096:SF24 (PANTHER); IPR002912 (PROSITE_PROFILES); IPR002912 (PROSITE_PROFILES); IPR002912 (PROSITE_PROFILES); cd04895 (CDD); cd04897 (CDD); SSF55021 (SUPERFAMILY); SSF55021 (SUPERFAMILY); SSF55021 (SUPERFAMILY)		3.94146	5.19711	14.5303	14.2835	13.8023
Solyc01g010160	Beta-glucosidase, putative (AHRD V3.3 *-* B9REF8_RICCO)		F:GO:0004553; P:GO:0005975	F:hydrolase activity, hydrolyzing O-glycosyl compounds; P:carbohydrate metabolic process			IPR001360 (PRINTS); IPR001360 (PFAM); G3DSA:3.20.20.80 (GENE3D); IPR001360 (PANTHER); PTHR10353:SF121 (PANTHER); IPR017853 (SUPERFAMILY)		0	0	0.171649	0.221682	0.047409
Solyc01g010170	Beta-glucosidase, putative (AHRD V3.3 --* B9REF8_RICCO)		F:GO:0004553; P:GO:0005975; F:GO:0008422	F:hydrolase activity, hydrolyzing O-glycosyl compounds; P:carbohydrate metabolic process; F:beta-glucosidase activity					0	0	0.606566	0.573367	0.143549
Solyc01g010180	DEA(D/H)-box RNA helicase family protein (AHRD V3.3 --* AT3G61240.2)								23.1967	81.5414	1.84266	2.96526	4.08698	1.84085	1.01345e-11	1.14871	0.000677523			up	up
Solyc01g010190	LOW QUALITY:Retrovirus-related Pol polyprotein from transposon TNT 1-94 (AHRD V3.3 *-* A0A151RZV3_CAJCA)		C:GO:0016020	C:membrane			PF14223 (PFAM); mobidb-lite (MOBIDB_LITE); mobidb-lite (MOBIDB_LITE); mobidb-lite (MOBIDB_LITE)		12.4415	17.7589	7.12095	6.29924	6.11028
Solyc01g010200	Retrovirus-related Pol polyprotein from transposon TNT 1-94 (AHRD V3.3 *-* A0A151RZV3_CAJCA)		C:GO:0000943; C:GO:0016020; C:GO:0016021	C:retrotransposon nucleocapsid; C:membrane; C:integral component of membrane			PF14223 (PFAM); mobidb-lite (MOBIDB_LITE)		68.2458	72.6465	23.0578	24.1188	18.6857
Solyc01g010220	LOW QUALITY:Retrovirus-related Pol polyprotein from transposon TNT 1-94 (AHRD V3.3 *-* A0A151RZV3_CAJCA)		C:GO:0000943; C:GO:0016020; C:GO:0016021	C:retrotransposon nucleocapsid; C:membrane; C:integral component of membrane			PF14223 (PFAM); mobidb-lite (MOBIDB_LITE)		6.9243	9.6918	2.40291	2.8642	2.86723
Solyc01g010230	LOW QUALITY:Acanthoscurrin-2 (AHRD V3.3 --* B6TLS9_MAIZE)		C:GO:0016021	C:integral component of membrane			PTHR33333:SF2 (PANTHER); IPR039926 (PANTHER)		12.8253	20.5876	7.05663	6.17751	5.78183	0.71132	0.0285488					up
Solyc01g010250	6-phosphogluconolactonase, putative (AHRD V3.3 *** B9REC3_RICCO)		P:GO:0005975; P:GO:0006098; F:GO:0017057	P:carbohydrate metabolic process; P:pentose-phosphate shunt; F:6-phosphogluconolactonase activity	EC:3.1.1.31; EC:3.1.1.1	6-phosphogluconolactonase; Carboxylesterase	IPR006148 (PFAM); G3DSA:3.40.50.1360 (GENE3D); IPR005900 (TIGRFAM); PTHR11054:SF2 (PANTHER); IPR039104 (PANTHER); IPR005900 (CDD); IPR037171 (SUPERFAMILY)		7.75114	10.7238	34.0749	45.4925	42.0984					0.419326	0.00774494			up
Solyc01g010260	Cytochrome P450 (AHRD V3.3 *** A0A103XPY7_CYNCS)		F:GO:0005506; F:GO:0016705; F:GO:0020037; P:GO:0055114	F:iron ion binding; F:oxidoreductase activity, acting on paired donors, with incorporation or reduction of molecular oxygen; F:heme binding; P:oxidation-reduction process			IPR001128 (PRINTS); IPR002401 (PRINTS); IPR036396 (G3DSA:1.10.630.GENE3D); IPR001128 (PFAM); PTHR24298 (PANTHER); PTHR24298:SF129 (PANTHER); IPR036396 (SUPERFAMILY)		0	0.0426962	0	0	0
Solyc01g010270	SPIRAL1-like1 (AHRD V3.3 *** AT1G26355.1)		P:GO:0043622	P:cortical microtubule organization			mobidb-lite (MOBIDB_LITE); mobidb-lite (MOBIDB_LITE); mobidb-lite (MOBIDB_LITE); IPR039613 (PANTHER); PTHR33403:SF12 (PANTHER)		87.5594	71.5411	33.4158	21.4451	26.3577					-0.635981	9.86231e-05			down
Solyc01g010280	suppressor SRP40-like protein (AHRD V3.3 *-* AT2G03630.1)						mobidb-lite (MOBIDB_LITE); mobidb-lite (MOBIDB_LITE); mobidb-lite (MOBIDB_LITE); PTHR33673 (PANTHER); PTHR33673:SF3 (PANTHER)		0.018709	0	0	0	0
Solyc01g010290	Ureide permease (AHRD V3.3 *** A0A124SG70_CYNCS)		C:GO:0016021; F:GO:0022857; P:GO:0071705	C:integral component of membrane; F:transmembrane transporter activity; P:nitrogen compound transport			IPR009834 (PFAM); PTHR31081:SF5 (PANTHER); IPR030189 (PANTHER)		7.98905	6.91143	7.42327	7.86884	7.31088
Solyc01g010295	Ureide permease, putative (AHRD V3.3 *-* B9REE2_RICCO)		C:GO:0016021; F:GO:0022857; P:GO:0071705	C:integral component of membrane; F:transmembrane transporter activity; P:nitrogen compound transport			IPR009834 (PFAM); PTHR31081:SF9 (PANTHER); IPR030189 (PANTHER)		0.811018	0.961057	0.747306	0.977812	0.633661
Solyc01g010310	Glucan endo-1,3-beta-glucosidase-like protein (AHRD V3.3 *-* A0A0B2R8X2_GLYSO)		C:GO:0016021	C:integral component of membrane			IPR012946 (SMART); IPR012946 (PFAM); PTHR32227:SF237 (PANTHER); PTHR32227 (PANTHER)		7.69691	4.88275	1.78858	1.45877	1.66762
Solyc01g010315	LOW QUALITY:Serine/threonine protein phosphatase 7 long form isogeny (AHRD V3.3 *** A0A151SGZ7_CAJCA)						IPR019557 (PFAM); mobidb-lite (MOBIDB_LITE); PTHR44194 (PANTHER)		0	0.0213481	0.0217741	0	0
Solyc01g010350	Glucose-6-phosphate translocator		C:GO:0016021; F:GO:0022857; P:GO:0055085	C:integral component of membrane; F:transmembrane transporter activity; P:transmembrane transport			IPR004696 (TIGRFAM); IPR004853 (PFAM); PTHR44585:SF3 (PANTHER); PTHR44585 (PANTHER); SSF103481 (SUPERFAMILY); SSF103481 (SUPERFAMILY)		0.484055	0.113119	0.118651	0.216426	0.141606
Solyc01g010360	14-3-3 protein, putative (AHRD V3.3 *** B9REF4_RICCO)		F:GO:0019904	F:protein domain specific binding			IPR000308 (PRINTS); IPR023410 (SMART); IPR023410 (PFAM); IPR036815 (G3DSA:1.20.190.GENE3D); IPR000308 (PIRSF); mobidb-lite (MOBIDB_LITE); mobidb-lite (MOBIDB_LITE); PTHR18860:SF59 (PANTHER); IPR000308 (PANTHER); IPR036815 (SUPERFAMILY)		2.77251	2.53111	1.64796	1.47931	1.4117
Solyc01g010370	S-adenosyl-L-methionine-dependent methyltransferases superfamily protein (AHRD V3.3 *** AT1G78240.2)		F:GO:0008168	F:methyltransferase activity			IPR004159 (PFAM); G3DSA:3.40.50.150 (GENE3D); G3DSA:3.40.50.150 (GENE3D); IPR004159 (PANTHER); PTHR10108:SF817 (PANTHER); cd02440 (CDD); IPR029063 (SUPERFAMILY); IPR029063 (SUPERFAMILY)		6.51679	5.44756	3.1377	3.88608	3.19631
Solyc01g010390	Beta-glucosidase, putative (AHRD V3.3 *** B9REF8_RICCO)		F:GO:0004553; P:GO:0005975	F:hydrolase activity, hydrolyzing O-glycosyl compounds; P:carbohydrate metabolic process			IPR001360 (PRINTS); IPR001360 (PFAM); G3DSA:3.20.20.80 (GENE3D); IPR001360 (PANTHER); PTHR10353:SF121 (PANTHER); IPR017853 (SUPERFAMILY)		8.97868	9.20923	5.6619	7.21779	8.10491
Solyc01g010410	Zinc finger family protein (AHRD V3.3 *** B9HID5_POPTR)		F:GO:0003676	F:nucleic acid binding			IPR013087 (SMART); PF13912 (PFAM); mobidb-lite (MOBIDB_LITE); PTHR26374 (PANTHER); PTHR26374:SF302 (PANTHER); IPR013087 (PROSITE_PROFILES); IPR013087 (PROSITE_PROFILES); IPR013087 (PROSITE_PROFILES); IPR013087 (PROSITE_PROFILES); IPR036236 (SUPERFAMILY)		9.146	6.96106	12.1789	11.9431	11.5759
Solyc01g010420	LOW QUALITY:Actin cross-linking protein (AHRD V3.3 *-* AT1G27100.1)						G3DSA:2.80.10.50 (GENE3D); IPR007679 (PFAM); PTHR31205:SF9 (PANTHER); PTHR31205 (PANTHER); IPR008999 (SUPERFAMILY)		0.0400371	0.142404	0.0435482	0.0469906	0
Solyc01g010430	Actin cross-linking protein, putative (AHRD V3.3 *** A0A061E7B5_THECC)						IPR007679 (PFAM); G3DSA:2.80.10.50 (GENE3D); mobidb-lite (MOBIDB_LITE); mobidb-lite (MOBIDB_LITE); PTHR31205 (PANTHER); PTHR31205:SF2 (PANTHER); IPR008999 (SUPERFAMILY)		48.5556	57.8257	23.528	28.1169	33.4462
Solyc01g010440	glycine-rich protein (AHRD V3.3 *** AT1G27090.1)		F:GO:0004386	F:helicase activity	EC:3.6.1.15	Nucleoside-triphosphate phosphatase	mobidb-lite (MOBIDB_LITE); mobidb-lite (MOBIDB_LITE); mobidb-lite (MOBIDB_LITE); PTHR37736 (PANTHER)		102.171	73.6247	79.4709	71.4071	75.8952
Solyc01g010460	5'-AMP-activated protein kinase-like protein (AHRD V3.3 *** AT1G27070.1)						mobidb-lite (MOBIDB_LITE); mobidb-lite (MOBIDB_LITE); mobidb-lite (MOBIDB_LITE); mobidb-lite (MOBIDB_LITE); PTHR10343:SF47 (PANTHER); PTHR10343 (PANTHER)		4.93532	4.60371	4.49742	5.13567	5.80993
Solyc01g010465	5'-AMP-activated protein kinase subunit beta-1 (AHRD V3.3 *-* A0A1D1Y9A4_9ARAE)						IPR013783 (G3DSA:2.60.40.GENE3D); IPR032640 (PFAM); PTHR10343 (PANTHER); PTHR10343:SF47 (PANTHER); cd02859 (CDD); IPR014756 (SUPERFAMILY)		0.0989374	0.174261	0.0501887	0.116447	0.188422
Solyc01g010470	5'-AMP-activated protein kinase subunit beta-1 (AHRD V3.3 *-* A0A1D1Y9A4_9ARAE)						IPR013783 (G3DSA:2.60.40.GENE3D); IPR032640 (PFAM); PTHR10343 (PANTHER); PTHR10343:SF47 (PANTHER); cd02859 (CDD); IPR014756 (SUPERFAMILY)		0.524169	0.472744	0.48228	0.422593	0.471295
Solyc01g010480	LOV/LOV protein (AHRD V3.3 *** E3WH16_SOLLC)		C:GO:0005634	C:nucleus			IPR001610 (SMART); G3DSA:3.30.450.20 (GENE3D); IPR000014 (TIGRFAM); IPR000014 (PFAM); PTHR45497 (PANTHER); IPR000014 (PROSITE_PROFILES); IPR000700 (PROSITE_PROFILES); IPR000014 (PROSITE_PROFILES); IPR000700 (PROSITE_PROFILES); IPR000014 (CDD); IPR000014 (CDD); IPR035965 (SUPERFAMILY); IPR035965 (SUPERFAMILY)		74.7818	56.5365	84.2375	72.5931	77.9794
Solyc01g010490	Cytochrome P450 (AHRD V3.3 *** A0A061FSW2_THECC)		F:GO:0005506; F:GO:0016705; F:GO:0020037; P:GO:0055114	F:iron ion binding; F:oxidoreductase activity, acting on paired donors, with incorporation or reduction of molecular oxygen; F:heme binding; P:oxidation-reduction process			IPR001128 (PRINTS); IPR002401 (PRINTS); IPR036396 (G3DSA:1.10.630.GENE3D); IPR001128 (PFAM); PTHR24298 (PANTHER); PTHR24298:SF329 (PANTHER); IPR036396 (SUPERFAMILY)		6.64377	7.69266	39.4245	46.656	43.2008
Solyc01g010493	Dihydroneopterin aldolase 1 (AHRD V3.3 --* FOLB1_ARATH)								0.018709	0.158292	0.332842	0	0.641108
Solyc01g010500	EIN3-binding F-box-like protein (AHRD V3.3 *-* G7I706_MEDTR)		F:GO:0046872	F:metal ion binding			IPR032675 (G3DSA:3.80.10.GENE3D); PTHR33304:SF2 (PANTHER); PTHR33304 (PANTHER)		0.018709	0.0391799	0	0	0
Solyc01g010506	methylcrotonyl-CoA carboxylase alpha chain (AHRD V3.3 --* AT1G03090.2)		F:GO:0016874	F:ligase activity			mobidb-lite (MOBIDB_LITE); mobidb-lite (MOBIDB_LITE); mobidb-lite (MOBIDB_LITE)		0.0208789	0.0570924	0.0252747	0.0254774	0
Solyc01g010508	WD-40 repeat family protein / beige-like protein (AHRD V3.3 --* AT2G45540.6)								0.0757343	0	0	0.0477576	0
Solyc01g010510	Pentatricopeptide repeat (PPR) superfamily protein (AHRD V3.3 *** AT1G26900.1)		F:GO:0005515	F:protein binding			IPR011990 (G3DSA:1.25.40.GENE3D); IPR002885 (TIGRFAM); IPR011990 (G3DSA:1.25.40.GENE3D); IPR002885 (PFAM); IPR011990 (G3DSA:1.25.40.GENE3D); IPR002885 (PFAM); PTHR24015:SF1613 (PANTHER); PTHR24015 (PANTHER); IPR002885 (PROSITE_PROFILES); IPR002885 (PROSITE_PROFILES); IPR002885 (PROSITE_PROFILES); IPR002885 (PROSITE_PROFILES); IPR002885 (PROSITE_PROFILES); IPR002885 (PROSITE_PROFILES); IPR002885 (…		1.25756	1.55449	1.51175	1.62249	1.8625
Solyc01g010520	helicase with zinc finger protein (AHRD V3.3 *** AT2G46420.3)						IPR006476 (TIGRFAM); IPR006476 (PFAM); mobidb-lite (MOBIDB_LITE); mobidb-lite (MOBIDB_LITE); IPR006476 (PANTHER); PTHR31871:SF9 (PANTHER)		7.2598	7.86931	1.26502	0.957337	1.26932
Solyc01g010525	Villin-5 (AHRD V3.3 --* VLN5_ORYSJ)								0.0400371	0.0551485	0	0.0445606	0
Solyc01g010530	Sugar transporter protein 5	STP5	C:GO:0016021; F:GO:0022857; P:GO:0055085	C:integral component of membrane; F:transmembrane transporter activity; P:transmembrane transport			IPR003663 (PRINTS); IPR005828 (PFAM); G3DSA:1.20.1250.20 (GENE3D); IPR003663 (TIGRFAM); PTHR23500 (PANTHER); PTHR23500:SF77 (PANTHER); IPR020846 (PROSITE_PROFILES); IPR020846 (CDD); IPR036259 (SUPERFAMILY)		0	0	0.0470488	0.049606	0.0237045
Solyc01g010540	40S ribosomal protein S9, putative (AHRD V3.3 *** Q60CZ2_SOLDE)		F:GO:0003735; P:GO:0006412; C:GO:0015935; F:GO:0019843	F:structural constituent of ribosome; P:translation; C:small ribosomal subunit; F:rRNA binding			IPR001912 (SMART); IPR002942 (SMART); IPR001912 (PFAM); IPR005710 (TIGRFAM); IPR036986 (G3DSA:3.10.290.GENE3D); IPR002942 (PFAM); mobidb-lite (MOBIDB_LITE); IPR022801 (PANTHER); PTHR11831:SF15 (PANTHER); IPR002942 (PROSITE_PROFILES); IPR002942 (CDD); SSF55174 (SUPERFAMILY)		43.6096	53.0826	43.7918	38.4727	40.3684
Solyc01g010570	mucin-like protein (AHRD V3.3 *** AT2G02880.1)						mobidb-lite (MOBIDB_LITE); mobidb-lite (MOBIDB_LITE); PTHR35476:SF2 (PANTHER); PTHR35476 (PANTHER)		39.2089	33.6623	30.2043	31.7578	28.05
Solyc01g010580	40S ribosomal protein S9, putative (AHRD V3.3 *** Q60CZ2_SOLDE)		F:GO:0003735; P:GO:0006412; C:GO:0015935; F:GO:0019843	F:structural constituent of ribosome; P:translation; C:small ribosomal subunit; F:rRNA binding			IPR001912 (SMART); IPR002942 (SMART); IPR001912 (PFAM); IPR005710 (TIGRFAM); IPR036986 (G3DSA:3.10.290.GENE3D); IPR002942 (PFAM); mobidb-lite (MOBIDB_LITE); IPR022801 (PANTHER); PTHR11831:SF15 (PANTHER); IPR002942 (PROSITE_PROFILES); IPR002942 (CDD); SSF55174 (SUPERFAMILY)		305.823	279.785	156.46	158.407	145.533
Solyc01g010590	Peptidyl-prolyl cis-trans isomerase (AHRD V3.3 *** K4ATQ3_SOLLC)		P:GO:0000413; F:GO:0003755	P:protein peptidyl-prolyl isomerization; F:peptidyl-prolyl cis-trans isomerase activity	EC:5.2.1.8	Peptidylprolyl isomerase	IPR002130 (PRINTS); IPR002130 (PFAM); IPR029000 (G3DSA:2.40.100.GENE3D); PTHR11071:SF17 (PANTHER); IPR024936 (PANTHER); IPR002130 (PROSITE_PROFILES); cd00317 (CDD); IPR029000 (SUPERFAMILY)		18.0416	16.4881	15.8886	15.7898	16.0207
Solyc01g010640	Cytochrome b6-f complex subunit 5 (AHRD V3.3 --* PETG_FAGEA)		C:GO:0016021	C:integral component of membrane			IPR005182 (PFAM); PTHR35688:SF2 (PANTHER); PTHR35688 (PANTHER)		9.42663	11.0491	24.8882	22.6888	28.2601
Solyc01g010650	UDP-galactose transporter, putative (AHRD V3.3 *** B9S297_RICCO)		P:GO:0055085	P:transmembrane transport			IPR013657 (PFAM); PTHR10778:SF10 (PANTHER); PTHR10778 (PANTHER)		64.6194	40.9291	52.9183	45.5479	49.0775	-0.6311	0.0224536					down
Solyc01g010660	Protein kinase (AHRD V3.3 *** Q2HTW4_MEDTR)		F:GO:0004672; F:GO:0005524; P:GO:0006468	F:protein kinase activity; F:ATP binding; P:protein phosphorylation			PIRSF000615 (PIRSF); IPR001245 (PFAM); G3DSA:1.10.510.10 (GENE3D); G3DSA:3.30.200.20 (GENE3D); mobidb-lite (MOBIDB_LITE); mobidb-lite (MOBIDB_LITE); PTHR27001:SF160 (PANTHER); PTHR27001 (PANTHER); IPR000719 (PROSITE_PROFILES); cd14066 (CDD); IPR011009 (SUPERFAMILY)		34.2113	47.9186	26.4607	29.5531	33.6428
Solyc01g010670	LOW QUALITY:Aquaporin NIP3-2 (AHRD V3.3 --* NIP32_ORYSJ)		P:GO:0006486; C:GO:0016021; F:GO:0016757	P:protein glycosylation; C:integral component of membrane; F:transferase activity, transferring glycosyl groups					0.018709	0.0406715	0.0470488	0.0247103	0.0241764
Solyc01g010690	LOW QUALITY:Quinohemoprotein ethanol dehydrogenase type-1 (AHRD V3.3 *** S1RTP2_THECC)		F:GO:0005515	F:protein binding			IPR018391 (SMART); G3DSA:2.140.10.10 (GENE3D); IPR015943 (G3DSA:2.130.10.GENE3D); PTHR32303:SF10 (PANTHER); PTHR32303 (PANTHER); IPR011047 (SUPERFAMILY)		0.100953	0.0819569	0.0937369	0.0254774	0.0231387
Solyc01g010700	SNF1-related kinase regulatory subunit gamma 1 (AHRD V3.3 *** G7KB20_MEDTR)		F:GO:0016301; P:GO:0016310	F:kinase activity; P:phosphorylation			IPR000644 (SMART); G3DSA:3.10.580.10 (GENE3D); IPR000644 (PFAM); PTHR13780 (PANTHER); PTHR13780:SF47 (PANTHER); IPR000644 (PROSITE_PROFILES); IPR000644 (PROSITE_PROFILES); IPR000644 (PROSITE_PROFILES); IPR000644 (PROSITE_PROFILES); cd04642 (CDD); SSF54631 (SUPERFAMILY); SSF54631 (SUPERFAMILY)		21.3192	22.957	36.939	39.8712	38.1598
Solyc01g010710	Carboxypeptidase (AHRD V3.3 *-* K4ATR4_SOLLC)		F:GO:0004185; P:GO:0006508	F:serine-type carboxypeptidase activity; P:proteolysis	EC:3.4.21; EC:3.4.16	Acting on peptide bonds (peptidases); Acting on peptide bonds (peptidases)	IPR001563 (PFAM); G3DSA:3.40.50.11320 (GENE3D); PTHR11802:SF84 (PANTHER); IPR001563 (PANTHER); IPR029058 (SUPERFAMILY)		0.280801	0.612347	0.0217741	0	0
Solyc01g010720	Carboxypeptidase (AHRD V3.3 *** K4ATR5_SOLLC)		F:GO:0004185; P:GO:0006508	F:serine-type carboxypeptidase activity; P:proteolysis	EC:3.4.21; EC:3.4.16	Acting on peptide bonds (peptidases); Acting on peptide bonds (peptidases)	IPR001563 (PRINTS); IPR029058 (G3DSA:3.40.50.GENE3D); G3DSA:3.40.50.11320 (GENE3D); IPR001563 (PFAM); IPR029058 (G3DSA:3.40.50.GENE3D); PTHR11802:SF84 (PANTHER); PTHR11802:SF84 (PANTHER); IPR001563 (PANTHER); IPR001563 (PANTHER); IPR029058 (SUPERFAMILY); IPR029058 (SUPERFAMILY)		1.07317	1.14605	0	0.0222803	0.092754
Solyc01g010740	Pectate lyase (AHRD V3.3 *** K4ATR7_SOLLC)		F:GO:0030570	F:pectate lyase activity	EC:4.2.2.2	Pectate lyase	IPR018082 (PRINTS); IPR002022 (SMART); IPR007524 (PFAM); IPR012334 (G3DSA:2.160.20.GENE3D); IPR002022 (PFAM); PTHR31683 (PANTHER); PTHR31683:SF7 (PANTHER); IPR011050 (SUPERFAMILY)		0	0	0	0	0.0232051
Solyc01g010750	Hop-interacting protein THI113 (AHRD V3.3 *** G8Z279_SOLLC)		C:GO:0005634; C:GO:0005737; F:GO:0030246; P:GO:0042742; P:GO:0090332	C:nucleus; C:cytoplasm; F:carbohydrate binding; P:defense response to bacterium; P:stomatal closure			G3DSA:2.80.10.50 (GENE3D); mobidb-lite (MOBIDB_LITE); mobidb-lite (MOBIDB_LITE); mobidb-lite (MOBIDB_LITE); mobidb-lite (MOBIDB_LITE); IPR040249 (PANTHER); PTHR31257:SF2 (PANTHER); IPR035992 (SUPERFAMILY)		399.255	352.123	738.964	597.509	627.431
Solyc01g010760	Mitochondrial outer membrane porin (AHRD V3.3 *** VDAC1_WHEAT)		C:GO:0005741; F:GO:0008308; P:GO:0098656	C:mitochondrial outer membrane; F:voltage-gated anion channel activity; P:anion transmembrane transport			IPR027246 (PFAM); IPR023614 (G3DSA:2.40.160.GENE3D); IPR001925 (PANTHER); PTHR11743:SF31 (PANTHER); cd07306 (CDD)		7.46746	7.34298	19.9808	15.1218	18.9168
Solyc01g010770	Hypersensitive-induced response protein (AHRD V3.3 *** Q6UNT3_CUCSA)		C:GO:0005774; C:GO:0005886; C:GO:0009506; C:GO:0009507; F:GO:0043424	C:vacuolar membrane; C:plasma membrane; C:plasmodesma; C:chloroplast; F:protein histidine kinase binding			IPR001107 (SMART); IPR001107 (PFAM); G3DSA:3.30.479.30 (GENE3D); PTHR43327:SF6 (PANTHER); PTHR43327 (PANTHER); cd03407 (CDD); IPR036013 (SUPERFAMILY)		1.86934	2.74785	2.85035	4.59934	3.95707
Solyc01g010780	Kinase family protein (AHRD V3.3 *** B9H0D5_POPTR)		F:GO:0004672; F:GO:0005524; P:GO:0006468	F:protein kinase activity; F:ATP binding; P:protein phosphorylation			PIRSF000615 (PIRSF); IPR001245 (PFAM); G3DSA:1.10.510.10 (GENE3D); G3DSA:3.30.200.20 (GENE3D); mobidb-lite (MOBIDB_LITE); mobidb-lite (MOBIDB_LITE); mobidb-lite (MOBIDB_LITE); PTHR27001:SF507 (PANTHER); PTHR27001:SF507 (PANTHER); PTHR27001 (PANTHER); IPR000719 (PROSITE_PROFILES); cd14066 (CDD); IPR011009 (SUPERFAMILY)		35.9642	36.6547	47.6113	46.7231	44.9271
Solyc01g010810	Ran guanine nucleotide release factor-like protein (AHRD V3.3 *** G7KCJ8_MEDTR)						IPR007681 (PFAM); IPR016123 (G3DSA:3.40.1000.GENE3D); PTHR15837:SF2 (PANTHER); IPR007681 (PANTHER); IPR016123 (SUPERFAMILY)		11.4821	11.1319	12.7799	11.9317	11.7492
Solyc01g010820	Cullin family protein (AHRD V3.3 *** B9HJT6_POPTR)		P:GO:0006511; F:GO:0031625	P:ubiquitin-dependent protein catabolic process; F:ubiquitin protein ligase binding			IPR016158 (SMART); IPR019559 (SMART); IPR019559 (PFAM); G3DSA:1.20.1310.10 (GENE3D); G3DSA:1.20.1310.10 (GENE3D); G3DSA:1.20.1310.10 (GENE3D); IPR036388 (G3DSA:1.10.10.GENE3D); IPR001373 (PFAM); G3DSA:1.20.1310.10 (GENE3D); G3DSA:1.10.10.2620 (GENE3D); PTHR11932 (PANTHER); PTHR11932:SF95 (PANTHER); IPR016158 (PROSITE_PROFILES); IPR036317 (SUPERFAMILY); IPR016159 (SUPERFAMILY); IPR036390 (SUPERFAM…		38.9614	42.0774	48.3608	48.2074	45.6317
Solyc01g010830	Haloacid dehalogenase-like hydrolase domain protein (AHRD V3.3 *** G7KDV9_MEDTR)		F:GO:0016787	F:hydrolase activity			IPR006439 (PRINTS); IPR006439 (TIGRFAM); IPR023214 (G3DSA:3.40.50.GENE3D); PF13419 (PFAM); IPR006439 (TIGRFAM); PTHR12725:SF55 (PANTHER); PTHR12725 (PANTHER); cd16415 (CDD); IPR036412 (SUPERFAMILY)		9.48506	10.5694	20.5292	17.0526	18.1043
Solyc01g010835	Haloacid dehalogenase-like hydrolase domain protein (AHRD V3.3 *-* G7KDV9_MEDTR)		F:GO:0016787	F:hydrolase activity			mobidb-lite (MOBIDB_LITE); PTHR12725 (PANTHER); PTHR12725:SF55 (PANTHER)		2.57344	2.62363	5.6039	4.7031	4.16424
Solyc01g010860	sphingoid base hydroxylase 2 (AHRD V3.3 *** AT1G14290.1)		F:GO:0005506; P:GO:0008610; F:GO:0016491; P:GO:0055114	F:iron ion binding; P:lipid biosynthetic process; F:oxidoreductase activity; P:oxidation-reduction process			IPR006694 (PFAM); PTHR11863:SF91 (PANTHER); PTHR11863 (PANTHER)		8.15176	6.6566	14.4365	15.3727	12.2674
Solyc01g010870	S-adenosyl-L-methionine-dependent methyltransferases superfamily protein (AHRD V3.3 *** AT1G26850.2)		F:GO:0008168	F:methyltransferase activity			G3DSA:3.40.50.150 (GENE3D); IPR004159 (PFAM); PTHR10108:SF1061 (PANTHER); IPR004159 (PANTHER); IPR029063 (SUPERFAMILY); IPR029063 (SUPERFAMILY)		81.9237	75.7418	181.069	199.882	165.096
Solyc01g010880	RING/FYVE/PHD zinc finger superfamily protein (AHRD V3.3 *** AT2G02960.6)		F:GO:0008270	F:zinc ion binding			IPR011016 (SMART); IPR011016 (PFAM); IPR022143 (PFAM); IPR013083 (G3DSA:3.30.40.GENE3D); IPR033275 (PANTHER); PTHR23012:SF119 (PANTHER); IPR011016 (PROSITE_PROFILES); cd16495 (CDD); SSF57850 (SUPERFAMILY)		12.0853	10.6789	5.17973	8.48727	6.70427					0.708921	0.00811044			up
Solyc01g010920	O-fucosyltransferase family protein (AHRD V3.3 *-* AT1G14020.1)		C:GO:0005737; P:GO:0006004; C:GO:0016021; F:GO:0016757	C:cytoplasm; P:fucose metabolic process; C:integral component of membrane; F:transferase activity, transferring glycosyl groups			IPR019378 (PFAM); PTHR31741 (PANTHER); PTHR31741:SF3 (PANTHER)		1.16521	1.40616	0.800404	0.753303	0.897214
Solyc01g010930	O-fucosyltransferase family protein (AHRD V3.3 *** AT1G14020.1)		C:GO:0005737; P:GO:0006004; C:GO:0016021; F:GO:0016757	C:cytoplasm; P:fucose metabolic process; C:integral component of membrane; F:transferase activity, transferring glycosyl groups			IPR024709 (PIRSF); IPR019378 (PFAM); PTHR31741:SF3 (PANTHER); PTHR31741 (PANTHER); IPR024709 (CDD)		1.90057	2.10477	1.12043	1.47029	1.74184
Solyc01g010933	Acyl-CoA N-acyltransferases (NAT) superfamily protein (AHRD V3.3 --* AT2G23060.1)								0.198774	0.232845	0.0493673	0.072468	0.0942248
Solyc01g010940	Transmembrane emp24 domain-containing protein 10 (AHRD V3.3 *** W9SPK8_9ROSA)		C:GO:0005789; C:GO:0005793; C:GO:0005794; P:GO:0006886; P:GO:0006888; P:GO:0007030; C:GO:0016021; C:GO:0030134	C:endoplasmic reticulum membrane; C:endoplasmic reticulum-Golgi intermediate compartment; C:Golgi apparatus; P:intracellular protein transport; P:endoplasmic reticulum to Golgi vesicle-mediated transport; P:Golgi organization; C:integral component of membrane; C:COPII-coated ER to Golgi transport vesicle			IPR009038 (SMART); IPR009038 (PFAM); IPR015720 (PANTHER); PTHR22811:SF47 (PANTHER); IPR009038 (PROSITE_PROFILES)		14.3092	15.0871	23.8682	27.1697	23.7855
Solyc01g010950	MAP kinase kinase kinase 2	MAPKKK2	F:GO:0004672; F:GO:0005515; F:GO:0005524; P:GO:0006468	F:protein kinase activity; F:protein binding; F:ATP binding; P:protein phosphorylation			IPR001245 (PRINTS); IPR002110 (SMART); IPR000719 (SMART); G3DSA:3.30.200.20 (GENE3D); G3DSA:1.10.510.10 (GENE3D); PIRSF000654 (PIRSF); IPR001245 (PFAM); IPR020683 (PFAM); IPR036770 (G3DSA:1.25.40.GENE3D); mobidb-lite (MOBIDB_LITE); mobidb-lite (MOBIDB_LITE); PTHR44023 (PANTHER); PTHR44023:SF6 (PANTHER); IPR000719 (PROSITE_PROFILES); IPR020683 (PROSITE_PROFILES); IPR002110 (PROSITE_PROFILES); IPR0…		15.9394	14.2398	29.4469	26.4982	25.153
Solyc01g010960	60S ribosomal L35 (AHRD V3.3 *** A0A0B0PTB9_GOSAR)		F:GO:0003735; C:GO:0005840; P:GO:0006412	F:structural constituent of ribosome; C:ribosome; P:translation			G3DSA:1.10.287.310 (GENE3D); mobidb-lite (MOBIDB_LITE); PTHR13872 (PANTHER); PTHR13872:SF36 (PANTHER); cd00427 (CDD); IPR036049 (SUPERFAMILY)		0.440344	0.592025	0.439323	0.191345	0.47002
Solyc01g010970	Argonaute7	AGO.7	F:GO:0003676; F:GO:0005515	F:nucleic acid binding; F:protein binding			IPR003100 (SMART); IPR014811 (SMART); IPR003165 (SMART); G3DSA:2.170.260.10 (GENE3D); IPR032472 (PFAM); IPR003100 (PFAM); G3DSA:3.40.50.2300 (GENE3D); IPR014811 (PFAM); IPR003165 (PFAM); IPR036397 (G3DSA:3.30.420.GENE3D); IPR032474 (PFAM); mobidb-lite (MOBIDB_LITE); mobidb-lite (MOBIDB_LITE); PTHR22891 (PANTHER); PTHR22891:SF9 (PANTHER); IPR003100 (PROSITE_PROFILES); IPR003165 (PROSITE_PROFILES);…		0.281095	0.576097	0.855997	0.615019	0.851097
Solyc01g010980	LOW QUALITY:30S ribosomal protein S14, chloroplastic (AHRD V3.3 --* RR14_PINKO)						mobidb-lite (MOBIDB_LITE); mobidb-lite (MOBIDB_LITE)		0.100735	0.0193234	0	0	0
Solyc01g010990	Transmembrane protein, putative (AHRD V3.3 *** A0A072UY68_MEDTR)		C:GO:0016021	C:integral component of membrane			PTHR33133:SF1 (PANTHER); PTHR33133 (PANTHER)		21.1156	17.4427	12.5824	14.4068	12.8575
Solyc01g011000	Eukaryotic translation initiation factor 5A (AHRD V3.3 *** K4BNF7_SOLLC)		F:GO:0003746; P:GO:0006452; F:GO:0043022; P:GO:0045901; P:GO:0045905	F:translation elongation factor activity; P:translational frameshifting; F:ribosome binding; P:positive regulation of translational elongation; P:positive regulation of translational termination			IPR020189 (SMART); IPR020189 (PFAM); IPR014722 (G3DSA:2.30.30.GENE3D); IPR001884 (PIRSF); G3DSA:2.40.50.140 (GENE3D); IPR001884 (TIGRFAM); mobidb-lite (MOBIDB_LITE); PTHR11673:SF22 (PANTHER); IPR001884 (PANTHER); cd04468 (CDD); IPR008991 (SUPERFAMILY); IPR012340 (SUPERFAMILY)		137.951	154.75	224.97	220.751	205.64
Solyc01g011010	Phosphatidylinositol 4-phosphate 5-kinase 8 (AHRD V3.3 --* PI5K8_ARATH)								0.404648	0.275218	0.458218	0.717678	0.540673
Solyc01g011025	Concanavalin A-like lectin protein kinase family protein (AHRD V3.3 --* AT2G43700.5)								0.662322	0.432091	0.731967	0.734857	0.539229
Solyc01g011030	RING/U-box superfamily protein (AHRD V3.3 *** AT1G69330.1)		C:GO:0016021; F:GO:0016874; F:GO:0046872	C:integral component of membrane; F:ligase activity; F:metal ion binding			IPR013083 (G3DSA:3.30.40.GENE3D); IPR027370 (PFAM); mobidb-lite (MOBIDB_LITE); PTHR13139:SF55 (PANTHER); PTHR13139 (PANTHER); IPR001841 (PROSITE_PROFILES); SSF57850 (SUPERFAMILY)		18.8743	14.7376	20.273	19.7678	18.7942
Solyc01g011040	leucine-rich repeat (LRR) family protein		F:GO:0005515	F:protein binding			IPR003591 (SMART); IPR032675 (G3DSA:3.80.10.GENE3D); IPR001611 (PFAM); IPR032675 (G3DSA:3.80.10.GENE3D); PTHR45269 (PANTHER); SSF52058 (SUPERFAMILY)		70.9947	78.1269	70.3209	71.7763	68.4904
Solyc01g011080	LOW QUALITY:IQ-domain 32 (AHRD V3.3 --* AT1G19870.2)						mobidb-lite (MOBIDB_LITE)		5.20903	4.21615	4.35838	4.2265	4.82049
Solyc01g011090	Phospholipid-transporting ATPase (AHRD V3.3 *-* K4BWJ0_SOLLC)		F:GO:0000287; F:GO:0004012; F:GO:0005524; P:GO:0015914; C:GO:0016021	F:magnesium ion binding; F:phospholipid-translocating ATPase activity; F:ATP binding; P:phospholipid transport; C:integral component of membrane	EC:3.6.1.3; EC:3.6.3.1; EC:3.6.1.15	Adenosinetriphosphatase; Phospholipid-translocating ATPase; Nucleoside-triphosphate phosphatase	IPR032631 (PFAM); PTHR24092:SF85 (PANTHER); PTHR24092:SF85 (PANTHER); IPR006539 (PANTHER); IPR006539 (PANTHER)		0	0	0	0	0.0241764
Solyc01g011091	BnaA03g14530D protein (AHRD V3.3 --* A0A078D6I5_BRANA)								0.418335	0.402854	0.48228	0.682812	0.378409
Solyc01g011092	Phospholipid-transporting ATPase (AHRD V3.3 *-* A0A0V0IYV6_SOLCH)		F:GO:0000287; F:GO:0004012; F:GO:0005524; P:GO:0015914; C:GO:0016021	F:magnesium ion binding; F:phospholipid-translocating ATPase activity; F:ATP binding; P:phospholipid transport; C:integral component of membrane	EC:3.6.1.3; EC:3.6.3.1; EC:3.6.1.15	Adenosinetriphosphatase; Phospholipid-translocating ATPase; Nucleoside-triphosphate phosphatase	PTHR24092:SF85 (PANTHER); IPR006539 (PANTHER); IPR008250 (SUPERFAMILY)		0.0374179	0	0.0246837	0.0497914	0.0473152
Solyc01g011095	CLAVATA3/ESR (CLE)-related 25-like protein (AHRD V3.3 *-* A0A0B0NFL0_GOSAR)		P:GO:0045168	P:cell-cell signaling involved in cell fate commitment			PTHR34277:SF3 (PANTHER); IPR039316 (PANTHER)		0.580668	0.509554	0.125652	0.0726533	0.11576
Solyc01g011180	Sec1 family domain-containing protein 2 (AHRD V3.3 *-* A0A0B2RPU4_GLYSO)		C:GO:0005737; P:GO:0006888; P:GO:0006904; P:GO:0032527; P:GO:0051604	C:cytoplasm; P:endoplasmic reticulum to Golgi vesicle-mediated transport; P:vesicle docking involved in exocytosis; P:protein exit from endoplasmic reticulum; P:protein maturation					0.183956	0.1012	0.11469	0.0941666	0.047409
Solyc01g011190	LOW QUALITY:Sec1 family domain-containing protein 2 (AHRD V3.3 *-* A0A0B2RPU4_GLYSO)		C:GO:0005737; P:GO:0006888; P:GO:0006904; P:GO:0032527; P:GO:0051604	C:cytoplasm; P:endoplasmic reticulum to Golgi vesicle-mediated transport; P:vesicle docking involved in exocytosis; P:protein exit from endoplasmic reticulum; P:protein maturation					0	0	0	0	0.0241764
Solyc01g011195	Jasmonate-zim-domain protein 10, putative (AHRD V3.3 --* A0A061E5T9_THECC)								0.0208789	0.0212673	0.0217741	0	0
Solyc01g011200	Eukaryotic aspartyl protease family protein (AHRD V3.3 *-* AT2G36670.1)		F:GO:0004190; P:GO:0006508	F:aspartic-type endopeptidase activity; P:proteolysis	EC:3.4.23	Acting on peptide bonds (peptidases)	IPR021109 (G3DSA:2.40.70.GENE3D); IPR032799 (PFAM); PTHR13683:SF527 (PANTHER); IPR001461 (PANTHER); IPR033121 (PROSITE_PROFILES); IPR021109 (SUPERFAMILY)		0.402632	0.422277	0.238023	0.31902	0.233728
Solyc01g011220	Eukaryotic aspartyl protease family protein (AHRD V3.3 *-* AT5G22850.1)		F:GO:0004190; P:GO:0006508	F:aspartic-type endopeptidase activity; P:proteolysis	EC:3.4.23	Acting on peptide bonds (peptidases)	IPR021109 (G3DSA:2.40.70.GENE3D); IPR032861 (PFAM); IPR032799 (PFAM); IPR021109 (G3DSA:2.40.70.GENE3D); PTHR13683:SF527 (PANTHER); IPR001461 (PANTHER); IPR033121 (PROSITE_PROFILES); IPR021109 (SUPERFAMILY)		0.351809	0.396354	0.283299	0.213811	0.210617
Solyc01g011225	Eukaryotic aspartyl protease family protein (AHRD V3.3 *-* AT2G36670.2)		F:GO:0004190; P:GO:0006508	F:aspartic-type endopeptidase activity; P:proteolysis	EC:3.4.23	Acting on peptide bonds (peptidases)	IPR021109 (G3DSA:2.40.70.GENE3D); IPR032861 (PFAM); IPR001461 (PANTHER); PTHR13683:SF527 (PANTHER); IPR021109 (SUPERFAMILY)		0.260062	0.257014	0.100147	0.145888	0.163707
Solyc01g011230	Eukaryotic aspartyl protease family protein (AHRD V3.3 *-* AT2G36670.2)		F:GO:0004190; P:GO:0006508; F:GO:0008233; C:GO:0016020; C:GO:0016021; F:GO:0016787; P:GO:0030163	F:aspartic-type endopeptidase activity; P:proteolysis; F:peptidase activity; C:membrane; C:integral component of membrane; F:hydrolase activity; P:protein catabolic process					0.359	0.511498	0.11819	0.191716	0.353421
Solyc01g011333	Eukaryotic aspartyl protease family protein (AHRD V3.3 *-* AT2G36670.2)		F:GO:0004190; P:GO:0006508; F:GO:0008233; C:GO:0016020; C:GO:0016021; F:GO:0016787; P:GO:0030163	F:aspartic-type endopeptidase activity; P:proteolysis; F:peptidase activity; C:membrane; C:integral component of membrane; F:hydrolase activity; P:protein catabolic process					0	0.0386468	0	0.0222803	0.0469096
Solyc01g011340	protein phosphatase 2A catalytic subunit 2	pp2ac2	F:GO:0016787	F:hydrolase activity			IPR006186 (PRINTS); IPR006186 (SMART); IPR029052 (G3DSA:3.60.21.GENE3D); IPR004843 (PFAM); PTHR11668 (PANTHER); PTHR11668:SF384 (PANTHER); cd07415 (CDD); SSF56300 (SUPERFAMILY)		32.7069	31.6407	37.2013	31.8443	33.8319
Solyc01g011350	ZZ-type zinc finger-containing protein 3, putative isoform 1 (AHRD V3.3 *** A0A061EGG8_THECC)		F:GO:0003677	F:DNA binding			IPR022228 (PFAM); mobidb-lite (MOBIDB_LITE); mobidb-lite (MOBIDB_LITE); PTHR14000:SF6 (PANTHER); PTHR14000 (PANTHER)		88.5849	64.0271	32.9562	32.449	28.8086
Solyc01g011390	NHL domain protein (AHRD V3.3 --* AT3G01430.1)						mobidb-lite (MOBIDB_LITE); mobidb-lite (MOBIDB_LITE); mobidb-lite (MOBIDB_LITE); mobidb-lite (MOBIDB_LITE); PTHR33168:SF4 (PANTHER); PTHR33168 (PANTHER)		0.0591953	0.0406715	0	0	0.0469096
Solyc01g011393	U-box domain-containing protein 15 (AHRD V3.3 --* A0A151TB12_CAJCA)								0	0.0193234	0	0	0
Solyc01g011410	LOW QUALITY:NAD(P)H-quinone oxidoreductase subunit H, chloroplastic (AHRD V3.3 *-* NDHH_SOLLC)		F:GO:0016651; F:GO:0048038; F:GO:0051287; P:GO:0055114	F:oxidoreductase activity, acting on NAD(P)H; F:quinone binding; F:NAD binding; P:oxidation-reduction process			IPR001135 (PFAM); IPR038290 (G3DSA:1.10.645.GENE3D); PTHR11993:SF27 (PANTHER); PTHR11993 (PANTHER); IPR029014 (SUPERFAMILY)		0.020956	0.149275	0.0246837	0.097549	0.0935927
Solyc01g011415	Photosystem II CP47 reaction center protein (AHRD V3.3 *-* PSBB_AMBTC)		C:GO:0009521; P:GO:0009767; F:GO:0016168	C:photosystem; P:photosynthetic electron transport chain; F:chlorophyll binding			IPR000932 (PFAM); PTHR33180:SF5 (PANTHER); IPR000932 (PANTHER); IPR036001 (SUPERFAMILY)		0	0.14179	0.024914	0.0720717	0.164706
Solyc01g011430	O-acyltransferase WSD1-like protein (AHRD V3.3 *** A0A0B0PTU2_GOSAR)		F:GO:0004144; P:GO:0045017	F:diacylglycerol O-acyltransferase activity; P:glycerolipid biosynthetic process	EC:2.3.1.2	Diacylglycerol O-acyltransferase	IPR004255 (PFAM); IPR009721 (PFAM); PTHR31650:SF2 (PANTHER); PTHR31650 (PANTHER); SSF52777 (SUPERFAMILY)		0.63686	1.09902	0.466541	1.35388	0.0695489
Solyc01g011460	Retrovirus-related Pol polyprotein from transposon TNT 1-94 (AHRD V3.3 *-* A0A151R160_CAJCA)								0.161356	0.131564	0	0.0248957	0
Solyc01g011510	Aldehyde dehydrogenase (AHRD V3.3 *** K4ATY6_SOLLC)		P:GO:0006081; F:GO:0016620; P:GO:0055114	P:cellular aldehyde metabolic process; F:oxidoreductase activity, acting on the aldehyde or oxo group of donors, NAD or NADP as acceptor; P:oxidation-reduction process			IPR016163 (G3DSA:3.40.309.GENE3D); IPR015590 (PFAM); IPR012394 (PIRSF); IPR016162 (G3DSA:3.40.605.GENE3D); PTHR43570 (PANTHER); PTHR43570:SF13 (PANTHER); IPR016161 (SUPERFAMILY)		19.9643	16.4964	9.96408	11.5186	9.27786
Solyc01g012580	LOW QUALITY:Dicer-like protein 2 (AHRD V3.3 *** F8SXT7_NICAT)		F:GO:0004525; P:GO:0006396	F:ribonuclease III activity; P:RNA processing	EC:3.1.3; EC:3.1.26; EC:3.1.26.3	Acting on ester bonds; Acting on ester bonds; Ribonuclease III	IPR000999 (PFAM); IPR036389 (G3DSA:1.10.1520.GENE3D); PTHR14950 (PANTHER); PTHR14950:SF19 (PANTHER); IPR000999 (PROSITE_PROFILES); IPR036389 (SUPERFAMILY)		0.0395878	0	0	0.0247103	0.0469096
Solyc01g012690	Leucine-rich repeat receptor-like protein kinase family protein (AHRD V3.3 *-* AT4G08850.2)		F:GO:0005515	F:protein binding			PR00019 (PRINTS); IPR001611 (PFAM); IPR032675 (G3DSA:3.80.10.GENE3D); PTHR27004:SF55 (PANTHER); PTHR27004 (PANTHER); SSF52058 (SUPERFAMILY)		0.0208789	0	0	0	0.0241764
Solyc01g012760	Aldehyde dehydrogenase (AHRD V3.3 *-* K4ATY6_SOLLC)		F:GO:0016620; P:GO:0055114	F:oxidoreductase activity, acting on the aldehyde or oxo group of donors, NAD or NADP as acceptor; P:oxidation-reduction process			IPR015590 (PFAM); IPR016163 (G3DSA:3.40.309.GENE3D); PTHR43570 (PANTHER); PTHR43570:SF13 (PANTHER); IPR016161 (SUPERFAMILY)		0	0	0	0	0.0231387
Solyc01g013885	LOW QUALITY:Aldehyde dehydrogenase (AHRD V3.3 *-* K4ATY6_SOLLC)		F:GO:0016620; P:GO:0055114	F:oxidoreductase activity, acting on the aldehyde or oxo group of donors, NAD or NADP as acceptor; P:oxidation-reduction process			IPR016163 (G3DSA:3.40.309.GENE3D); IPR015590 (PFAM); PTHR43570 (PANTHER); PTHR43570:SF13 (PANTHER); IPR016161 (SUPERFAMILY)		0.491605	0.321349	0.233471	0.532517	0.545058
Solyc01g013895	Aldehyde dehydrogenase (AHRD V3.3 *-* K4ATY6_SOLLC)		F:GO:0016491; P:GO:0055114	F:oxidoreductase activity; P:oxidation-reduction process			IPR016162 (G3DSA:3.40.605.GENE3D); PTHR43570:SF13 (PANTHER); PTHR43570 (PANTHER); IPR016161 (SUPERFAMILY)		0.018709	0	0	0	0
Solyc01g013915	NAD(P)H-quinone oxidoreductase subunit I, chloroplastic (AHRD V3.3 --* NDHI_DIOEL)						mobidb-lite (MOBIDB_LITE); mobidb-lite (MOBIDB_LITE)		0.0208789	0	0	0.0254774	0
Solyc01g013995	B3 domain-containing protein family (AHRD V3.3 *** A0A151S4J0_CAJCA)		F:GO:0003677	F:DNA binding			IPR003340 (PFAM); IPR015300 (G3DSA:2.40.330.GENE3D); PTHR31920:SF26 (PANTHER); PTHR31920 (PANTHER); PTHR31920 (PANTHER); IPR003340 (PROSITE_PROFILES); IPR015300 (SUPERFAMILY); IPR015300 (SUPERFAMILY)		0.172798	0.154243	0	0	0
Solyc01g014075	TATA BOX ASSOCIATED FACTOR II 59 (AHRD V3.3 --* AT1G04950.3)								0.0757343	0	0.0252747	0.0222803	0.0478809
Solyc01g014090	Synaptotagmin-5 (AHRD V3.3 *-* A0A199VMX5_ANACO)		C:GO:0005783; P:GO:0006869; F:GO:0008289; C:GO:0016021	C:endoplasmic reticulum; P:lipid transport; F:lipid binding; C:integral component of membrane			IPR035892 (G3DSA:2.60.40.GENE3D); IPR000008 (PFAM); PTHR10774 (PANTHER); PTHR10774 (PANTHER); PTHR10774:SF166 (PANTHER); PTHR10774:SF166 (PANTHER); cd00030 (CDD); cd00030 (CDD); SSF49562 (SUPERFAMILY); SSF49562 (SUPERFAMILY)		0.0208789	0	0	0	0
Solyc01g014100	CLE protein 1		C:GO:0016020; C:GO:0016021	C:membrane; C:integral component of membrane			mobidb-lite (MOBIDB_LITE); mobidb-lite (MOBIDB_LITE); PTHR36349:SF1 (PANTHER); PTHR36349 (PANTHER)		0.341639	0.579263	0	0	0
Solyc01g014103	DNA double-strand break repair rad50 ATPase (AHRD V3.3 *** A0A061GZ54_THECC)						PTHR31029:SF3 (PANTHER); PTHR31029 (PANTHER)		6.485	5.17234	2.59274	2.40056	2.92463
Solyc01g014107	DNA double-strand break repair rad50 ATPase (AHRD V3.3 *-* A0A061GZ54_THECC)						PTHR31029 (PANTHER); PTHR31029:SF3 (PANTHER)		0.098411	0.0764158	0.0931458	0.141739	0.117297
Solyc01g014140	Hcr9-OR3A (AHRD V3.3 *-* Q4VSU2_SOLPI)		C:GO:0016020	C:membrane					0.020956	0.0392607	0	0	0.0464101
Solyc01g014143	Leucine-rich repeat receptor-like protein kinase family protein (AHRD V3.3 *-* AT4G08850.1)		C:GO:0016020; P:GO:0050832	C:membrane; P:defense response to fungus			IPR032675 (G3DSA:3.80.10.GENE3D); IPR032675 (G3DSA:3.80.10.GENE3D); PTHR27004 (PANTHER); PTHR27004:SF55 (PANTHER); PTHR27004:SF55 (PANTHER); PTHR27004:SF55 (PANTHER); PTHR27004 (PANTHER); PTHR27004 (PANTHER); SSF52058 (SUPERFAMILY)		0.0191582	0.0213481	0	0	0
Solyc01g014147	Leucine-rich repeat receptor-like protein kinase family protein (AHRD V3.3 *-* AT4G08850.2)		F:GO:0005515	F:protein binding			PR00019 (PRINTS); IPR001611 (PFAM); IPR032675 (G3DSA:3.80.10.GENE3D); IPR032675 (G3DSA:3.80.10.GENE3D); PTHR27004 (PANTHER); PTHR27004:SF55 (PANTHER); PTHR27004:SF55 (PANTHER); SSF52058 (SUPERFAMILY)		0.0418349	0.341206	0.024914	0.288312	0.306285
Solyc01g014150	Leucine-rich repeat receptor-like protein kinase family protein (AHRD V3.3 *-* AT4G08850.1)		C:GO:0016020; P:GO:0050832	C:membrane; P:defense response to fungus			IPR032675 (G3DSA:3.80.10.GENE3D); IPR032675 (G3DSA:3.80.10.GENE3D); PTHR27004 (PANTHER); PTHR27004:SF49 (PANTHER); SSF52058 (SUPERFAMILY)		0	0.0179126	0	0	0.0237045
Solyc01g014180	A20/AN1 zinc finger protein		F:GO:0003677; F:GO:0008270	F:DNA binding; F:zinc ion binding			IPR002653 (SMART); IPR000058 (SMART); IPR035896 (G3DSA:4.10.1110.GENE3D); IPR002653 (PFAM); IPR000058 (PFAM); PTHR10634:SF63 (PANTHER); PTHR10634 (PANTHER); IPR002653 (PROSITE_PROFILES); IPR000058 (PROSITE_PROFILES); IPR035896 (SUPERFAMILY); SSF57716 (SUPERFAMILY)		346.024	333.695	453.374	433.802	416.035
Solyc01g014220	strawberry notch protein (DUF616) (AHRD V3.3 *-* AT1G28240.1)		P:GO:0006672; C:GO:0016021; F:GO:0016811	P:ceramide metabolic process; C:integral component of membrane; F:hydrolase activity, acting on carbon-nitrogen (but not peptide) bonds, in linear amides			mobidb-lite (MOBIDB_LITE); mobidb-lite (MOBIDB_LITE); IPR008901 (PANTHER); PTHR12956:SF19 (PANTHER)		0.0191582	0	0.0252747	0	0
Solyc01g014225	DUF616 family protein (AHRD V3.3 *-* G7IPT3_MEDTR)		P:GO:0006672; C:GO:0016021; F:GO:0016811	P:ceramide metabolic process; C:integral component of membrane; F:hydrolase activity, acting on carbon-nitrogen (but not peptide) bonds, in linear amides			IPR006852 (PFAM); IPR008901 (PANTHER); PTHR12956:SF19 (PANTHER)		0.0208789	0.0213481	0	0	0.0241764
Solyc01g014230	U-box domain-containing protein 4 (AHRD V3.3 *** W9QMI4_9ROSA)		F:GO:0004842; F:GO:0005515; P:GO:0016567	F:ubiquitin-protein transferase activity; F:protein binding; P:protein ubiquitination			IPR000225 (SMART); IPR003613 (SMART); IPR013083 (G3DSA:3.30.40.GENE3D); IPR011989 (G3DSA:1.25.10.GENE3D); IPR003613 (PFAM); IPR000225 (PFAM); IPR011989 (G3DSA:1.25.10.GENE3D); mobidb-lite (MOBIDB_LITE); mobidb-lite (MOBIDB_LITE); mobidb-lite (MOBIDB_LITE); PTHR23315 (PANTHER); PTHR23315:SF220 (PANTHER); IPR000225 (PROSITE_PROFILES); IPR003613 (PROSITE_PROFILES); IPR000225 (PROSITE_PROFILES); IPR0…		18.1008	27.3047	17.5148	14.7809	18.0653	0.619054	0.0367481					up
Solyc01g014245	Protein kinase superfamily protein (AHRD V3.3 --* AT5G01850.2)								4.57782	3.33459	13.7553	13.4775	13.3508
Solyc01g014250	LOW QUALITY:Sec23/Sec24 protein transport family protein (AHRD V3.3 --* AT3G23660.2)								2.43755	2.25216	8.25411	7.36151	6.1578
Solyc01g014260	LOW QUALITY:Polynucleotidyl transferase, ribonuclease H-like superfamily protein (AHRD V3.3 --* AT1G74390.4)								0	0	0.0246837	0	0
Solyc01g014270	LETM1-like protein (AHRD V3.3 --* AT3G11560.4)								10.075	9.9086	7.26287	7.84274	9.22905
Solyc01g014310	Leucine-rich repeat receptor-like protein kinase family protein (AHRD V3.3 *-* AT4G08850.2)		F:GO:0005515	F:protein binding			PR00019 (PRINTS); IPR001611 (PFAM); IPR001611 (PFAM); IPR032675 (G3DSA:3.80.10.GENE3D); PTHR27004:SF55 (PANTHER); PTHR27004 (PANTHER); SSF52058 (SUPERFAMILY)		0	0.0425346	0	0	0
Solyc01g014320	S-adenosyl-L-methionine-dependent methyltransferases superfamily protein, putative (AHRD V3.3 *** A0A061E9R4_THECC)		F:GO:0008168	F:methyltransferase activity			IPR005299 (PFAM); G3DSA:3.40.50.150 (GENE3D); PTHR31009:SF7 (PANTHER); IPR005299 (PANTHER); IPR029063 (SUPERFAMILY)		0.083747	0.346841	0	0	0
Solyc01g014370	Calcium-dependent lipid-binding (CaLB domain) family protein (AHRD V3.3 *-* AT1G05500.2)		C:GO:0005783; C:GO:0016020	C:endoplasmic reticulum; C:membrane			IPR035892 (G3DSA:2.60.40.GENE3D); IPR000008 (PFAM); PTHR10774:SF166 (PANTHER); PTHR10774 (PANTHER); PTHR10774 (PANTHER); PTHR10774:SF166 (PANTHER); IPR000008 (PROSITE_PROFILES); cd00030 (CDD); SSF49562 (SUPERFAMILY)		0.020956	0	0	0	0
Solyc01g014375	DNA double-strand break repair rad50 ATPase (AHRD V3.3 *** A0A061GZ54_THECC)						PTHR31029:SF3 (PANTHER); PTHR31029 (PANTHER)		2.04368	1.65327	1.50786	1.23502	1.48213
Solyc01g014390	DNA-directed RNA polymerase subunit beta'' (AHRD V3.3 --* RPOC2_CRYJA)								0.280415	0.394572	0.235429	0.213811	0.400237
Solyc01g014470	LOW QUALITY:RHO guanyl-nucleotide exchange factor 2 (AHRD V3.3 --* AT1G01700.4)						mobidb-lite (MOBIDB_LITE); mobidb-lite (MOBIDB_LITE)		0.314918	0.138516	0.283529	0.280837	0.401481
Solyc01g014480	ETHYLENE INSENSITIVE 3-like 3 protein (AHRD V3.3 *** W9RBN4_9ROSA)	EIL5	F:GO:0003700; C:GO:0005634	F:DNA-binding transcription factor activity; C:nucleus			IPR006957 (PFAM); IPR023278 (G3DSA:1.10.3180.GENE3D); mobidb-lite (MOBIDB_LITE); mobidb-lite (MOBIDB_LITE); mobidb-lite (MOBIDB_LITE); mobidb-lite (MOBIDB_LITE); IPR006957 (PANTHER); PTHR33305:SF11 (PANTHER); IPR023278 (SUPERFAMILY)	EIL	24.2756	27.3878	29.0105	28.0555	27.6177
Solyc01g014490	DNA topoisomerase 6 subunit B (AHRD V3.3 *** K4AU86_SOLLC)		F:GO:0003677; F:GO:0003918; F:GO:0005524; P:GO:0006265	F:DNA binding; F:DNA topoisomerase type II (ATP-hydrolyzing) activity; F:ATP binding; P:DNA topological change	EC:3.6.1.3; EC:5.99.1.3; EC:3.6.1.15	Adenosinetriphosphatase; DNA topoisomerase (ATP-hydrolyzing); Nucleoside-triphosphate phosphatase	G3DSA:1.10.8.50 (GENE3D); IPR015320 (PFAM); IPR014721 (G3DSA:3.30.230.GENE3D); IPR005734 (PTHR10871:PANTHER); PTHR10871 (PANTHER); IPR015320 (PRODOM); IPR015320 (CDD); IPR020568 (SUPERFAMILY); IPR010979 (SUPERFAMILY)		13.2906	12.7047	13.7291	15.082	14.6606
Solyc01g014495	DNA topoisomerase 6 subunit B (AHRD V3.3 *-* K4AU86_SOLLC)		F:GO:0003677; F:GO:0003918; F:GO:0005524; P:GO:0006265	F:DNA binding; F:DNA topoisomerase type II (ATP-hydrolyzing) activity; F:ATP binding; P:DNA topological change	EC:3.6.1.3; EC:5.99.1.3; EC:3.6.1.15	Adenosinetriphosphatase; DNA topoisomerase (ATP-hydrolyzing); Nucleoside-triphosphate phosphatase	IPR003594 (PFAM); mobidb-lite (MOBIDB_LITE); mobidb-lite (MOBIDB_LITE); PTHR10871 (PANTHER); IPR005734 (PTHR10871:PANTHER); IPR003594 (CDD); IPR036890 (SUPERFAMILY)		11.0055	9.4681	10.4833	10.6012	10.5045
Solyc01g014520	Serine/threonine-protein kinase (AHRD V3.3 *** M1DYE5_SOLTU)		F:GO:0004672; F:GO:0005524; P:GO:0006468	F:protein kinase activity; F:ATP binding; P:protein phosphorylation			IPR000719 (SMART); G3DSA:1.10.510.10 (GENE3D); G3DSA:3.30.200.20 (GENE3D); IPR000719 (PFAM); PTHR27002 (PANTHER); PTHR27002:SF207 (PANTHER); IPR000719 (PROSITE_PROFILES); IPR011009 (SUPERFAMILY)		0.0401142	0	0	0.0247103	0.0463438
Solyc01g014530	LOW QUALITY:Serine/threonine-protein kinase (AHRD V3.3 *-* K7N5H4_SOYBN)		F:GO:0000166; F:GO:0004672; C:GO:0016020; P:GO:0016310; F:GO:0030246; P:GO:0048544	F:nucleotide binding; F:protein kinase activity; C:membrane; P:phosphorylation; F:carbohydrate binding; P:recognition of pollen			IPR036426 (G3DSA:2.90.10.GENE3D); PTHR32444 (PANTHER); PTHR32444:SF9 (PANTHER); IPR036426 (SUPERFAMILY)		9.76459	7.05139	17.8982	16.0531	14.6671
Solyc01g014534	Physalis organ size 1 (AHRD V3.3 *** A0A097F7F7_9SOLA)		F:GO:0003677; F:GO:0003700; C:GO:0005634; P:GO:0006355	F:DNA binding; F:DNA-binding transcription factor activity; C:nucleus; P:regulation of transcription, DNA-templated			mobidb-lite (MOBIDB_LITE)		0	0	0	0	0.0237045
Solyc01g014537	Ethylene-responsive transcription factor, putative (AHRD V3.3 *-* B9RGV0_RICCO)		F:GO:0003677; F:GO:0003700; P:GO:0006355	F:DNA binding; F:DNA-binding transcription factor activity; P:regulation of transcription, DNA-templated			IPR001471 (SMART); IPR036955 (G3DSA:3.30.730.GENE3D); IPR001471 (PFAM); PTHR31194 (PANTHER); PTHR31194:SF43 (PANTHER); IPR001471 (PROSITE_PROFILES); IPR001471 (CDD); IPR016177 (SUPERFAMILY)		0	0.0193234	0	0	0
Solyc01g014550	Serine/threonine-protein kinase (AHRD V3.3 *** M1DYE5_SOLTU)		F:GO:0004672; F:GO:0005524; P:GO:0006468	F:protein kinase activity; F:ATP binding; P:protein phosphorylation			IPR000719 (SMART); G3DSA:3.30.200.20 (GENE3D); IPR001245 (PFAM); G3DSA:1.10.510.10 (GENE3D); PTHR27002 (PANTHER); PTHR27002:SF207 (PANTHER); IPR000719 (PROSITE_PROFILES); cd01098 (CDD); IPR011009 (SUPERFAMILY)		0.060916	0	1.65411	1.15994	1.32048
Solyc01g014560	Serine/threonine-protein kinase (AHRD V3.3 *** K4ASL8_SOLLC)		F:GO:0016301; P:GO:0016310; F:GO:0030246; P:GO:0048544	F:kinase activity; P:phosphorylation; F:carbohydrate binding; P:recognition of pollen			IPR001480 (SMART); IPR001480 (PFAM); IPR036426 (G3DSA:2.90.10.GENE3D); IPR036426 (G3DSA:2.90.10.GENE3D); PTHR32444:SF9 (PANTHER); PTHR32444 (PANTHER); PTHR32444 (PANTHER); PTHR32444:SF9 (PANTHER); IPR001480 (PROSITE_PROFILES); IPR036426 (SUPERFAMILY)		1.21888	1.33118	21.0966	22.4064	17.885
Solyc01g014620	P-loop containing nucleoside triphosphate hydrolases superfamily protein (AHRD V3.3 --* AT2G41670.1)						mobidb-lite (MOBIDB_LITE); mobidb-lite (MOBIDB_LITE)		0	0.0620196	0.0501887	0.0222803	0.0231387
Solyc01g014680	Serine/threonine-protein kinase (AHRD V3.3 *-* M1DYE5_SOLTU)		F:GO:0004674; F:GO:0005524; P:GO:0006468; C:GO:0016021	F:protein serine/threonine kinase activity; F:ATP binding; P:protein phosphorylation; C:integral component of membrane	EC:2.7.11	Transferring phosphorus-containing groups			0.0208789	0.0213481	0.164878	0.270892	0.256922
Solyc01g014690	Serine/threonine-protein kinase (AHRD V3.3 *-* M1CXJ4_SOLTU)		F:GO:0004672; F:GO:0005524; P:GO:0006468	F:protein kinase activity; F:ATP binding; P:protein phosphorylation			IPR000719 (PFAM); G3DSA:1.10.510.10 (GENE3D); G3DSA:3.30.200.20 (GENE3D); PTHR27002:SF207 (PANTHER); PTHR27002 (PANTHER); PTHR27002:SF207 (PANTHER); IPR000719 (PROSITE_PROFILES); IPR011009 (SUPERFAMILY)		0.0592724	0.0193234	0.337119	0.28493	0.260347
Solyc01g014700	LOW QUALITY:Serine/threonine-protein kinase (AHRD V3.3 *-* K4ASL8_SOLLC)		F:GO:0016301; P:GO:0016310; F:GO:0030246; P:GO:0048544	F:kinase activity; P:phosphorylation; F:carbohydrate binding; P:recognition of pollen			IPR036426 (G3DSA:2.90.10.GENE3D); IPR001480 (PFAM); PTHR32444:SF9 (PANTHER); PTHR32444 (PANTHER); IPR036426 (SUPERFAMILY)		0.0815771	0.160236	0.932853	1.20724	0.89116
Solyc01g014705	Physalis organ size 1 (AHRD V3.3 *-* A0A097F7A0_9SOLA)		F:GO:0003700	F:DNA-binding transcription factor activity			IPR017392 (PIRSF); mobidb-lite (MOBIDB_LITE); mobidb-lite (MOBIDB_LITE); mobidb-lite (MOBIDB_LITE)		0	0.0386468	0	0	0
Solyc01g014710	LOW QUALITY:DUF1677 family protein (DUF1677) (AHRD V3.3 *** AT1G72510.2)						IPR012876 (PFAM); IPR012876 (PANTHER); PTHR33108:SF15 (PANTHER); PTHR33108:SF15 (PANTHER)		0.138974	0.271782	0.0972376	0.14697	0.0937528
Solyc01g014720	Solanum lycopersicum Cytokinin Response Factor 7	CRF9	F:GO:0003677; F:GO:0003700; P:GO:0006355	F:DNA binding; F:DNA-binding transcription factor activity; P:regulation of transcription, DNA-templated			IPR001471 (PRINTS); IPR001471 (SMART); IPR001471 (PFAM); IPR036955 (G3DSA:3.30.730.GENE3D); IPR017392 (PIRSF); PTHR31194 (PANTHER); PTHR31194:SF43 (PANTHER); IPR001471 (PROSITE_PROFILES); IPR001471 (CDD); IPR016177 (SUPERFAMILY)	ERF	0.0378671	0.0391799	0	0	0
Solyc01g014740	LOW QUALITY:S-adenosyl-L-methionine-dependent methyltransferases superfamily protein (AHRD V3.3 --* AT5G38100.1)								0.0383164	0.0213481	0	0	0.0237045
Solyc01g014830	LOW QUALITY:Extensin-like protein Dif10 (AHRD V3.3 *** Q43504_SOLLC)						PTHR35022 (PANTHER)		0	0.0212673	0	0	0
Solyc01g014840	disease resistance protein (TIR-NBS-LRR class) (AHRD V3.3 *** AT5G17680.2)		F:GO:0005515; P:GO:0007165; F:GO:0043531	F:protein binding; P:signal transduction; F:ADP binding			PR00364 (PRINTS); IPR000157 (SMART); IPR032675 (G3DSA:3.80.10.GENE3D); IPR032675 (G3DSA:3.80.10.GENE3D); IPR000157 (PFAM); G3DSA:3.40.50.300 (GENE3D); IPR002182 (PFAM); IPR035897 (G3DSA:3.40.50.GENE3D); mobidb-lite (MOBIDB_LITE); mobidb-lite (MOBIDB_LITE); PTHR11017 (PANTHER); PTHR11017:SF200 (PANTHER); PTHR11017 (PANTHER); PTHR11017:SF200 (PANTHER); IPR000157 (PROSITE_PROFILES); IPR035897 (SUPER…		33.1994	61.3381	9.40538	19.0654	19.8271			1.07208	0.00627871	1.01679	3.24979e-06		up	up
Solyc01g014850	Zinc finger transcription factor 7	C3H7	F:GO:0003723; F:GO:0046872	F:RNA binding; F:metal ion binding			IPR004087 (SMART); IPR000571 (SMART); IPR000571 (PFAM); G3DSA:4.10.1000.10 (GENE3D); IPR004088 (PFAM); IPR036612 (G3DSA:3.30.1370.GENE3D); PF14608 (PFAM); PTHR10288 (PANTHER); PTHR10288:SF154 (PANTHER); IPR000571 (PROSITE_PROFILES); IPR000571 (PROSITE_PROFILES); PS50084 (PROSITE_PROFILES); IPR000571 (PROSITE_PROFILES); cd00105 (CDD); IPR036612 (SUPERFAMILY); IPR036855 (SUPERFAMILY); IPR036855 (SU…	C3H	24.0836	31.8507	28.9453	28.4045	28.6687
Solyc01g014860	Unknown protein (AHRD V3.3 )								3.6508	4.59725	3.64691	4.02313	3.96308
Solyc01g014910	basic helix-loop-helix (bHLH) DNA-binding superfamily protein (AHRD V3.3 *** AT1G49770.1)		F:GO:0046983	F:protein dimerization activity			IPR011598 (SMART); IPR011598 (PFAM); IPR036638 (G3DSA:4.10.280.GENE3D); mobidb-lite (MOBIDB_LITE); PTHR11514 (PANTHER); PTHR11514:SF96 (PANTHER); IPR011598 (PROSITE_PROFILES); IPR011598 (CDD); cd04873 (CDD); IPR036638 (SUPERFAMILY); SSF55021 (SUPERFAMILY)	bHLH	0.0191582	0.0579702	0.0217741	0	0
Solyc01g014930	LOW QUALITY:Leucine-rich repeat receptor-like protein kinase family protein (AHRD V3.3 *-* AT4G08850.1)		F:GO:0005515	F:protein binding			IPR032675 (G3DSA:3.80.10.GENE3D); IPR001611 (PFAM); IPR032675 (G3DSA:3.80.10.GENE3D); IPR013210 (PFAM); PTHR27004:SF49 (PANTHER); PTHR27004 (PANTHER); SSF52058 (SUPERFAMILY); SSF52058 (SUPERFAMILY)		0.077455	1.02177	0.320412	0.709798	1.03522
Solyc01g014940	LOW QUALITY:Leucine-rich repeat receptor-like protein kinase family protein (AHRD V3.3 *-* AT4G08850.2)		C:GO:0016020; P:GO:0050832	C:membrane; P:defense response to fungus			IPR032675 (G3DSA:3.80.10.GENE3D); mobidb-lite (MOBIDB_LITE); PTHR27000 (PANTHER); SSF52058 (SUPERFAMILY)		0.018709	0.343069	0.0994256	0.14211	0.35108
Solyc01g014960	LOW QUALITY:Basic helix-loop-helix transcription factor (AHRD V3.3 *** A0A0H3YC60_SALMI)		F:GO:0046983	F:protein dimerization activity			PTHR11514:SF96 (PANTHER); PTHR11514:SF96 (PANTHER); PTHR11514 (PANTHER); PTHR11514 (PANTHER)	bHLH	0.018709	0.0212673	0	0	0
Solyc01g014980	S-adenosyl-L-methionine-dependent methyltransferases superfamily protein (AHRD V3.3 --* AT4G26600.8)						mobidb-lite (MOBIDB_LITE); mobidb-lite (MOBIDB_LITE)		0.018709	0.0193234	0	0	0
Solyc01g014990	ferrochelatase 2 (AHRD V3.3 --* AT2G30390.2)	FC2					mobidb-lite (MOBIDB_LITE); mobidb-lite (MOBIDB_LITE)		0.0957147	0.0386468	0	0	0
Solyc01g015000	3-oxoacyl-[acyl-carrier-protein] synthase (AHRD V3.3 *-* A0A0D2UFH3_GOSRA)		F:GO:0003824; P:GO:0006808; F:GO:0030234	F:catalytic activity; P:regulation of nitrogen utilization; F:enzyme regulator activity			IPR002187 (PRINTS); IPR002187 (SMART); IPR015867 (G3DSA:3.30.70.GENE3D); IPR002187 (PFAM); mobidb-lite (MOBIDB_LITE); IPR002187 (PANTHER); PTHR30115:SF11 (PANTHER); IPR002187 (PROSITE_PROFILES); IPR016039 (SUPERFAMILY); IPR011322 (SUPERFAMILY)		0.195178	0.269386	0.0993257	0.0509547	0.144115
Solyc01g015010	LOW QUALITY:Pseudouridine synthase family protein (AHRD V3.3 --* AT1G09800.2)								0	0.0179126	0	0	0
Solyc01g015020	PRLI-interacting factor (AHRD V3.3 *** AT5G19900.5)						mobidb-lite (MOBIDB_LITE); mobidb-lite (MOBIDB_LITE); mobidb-lite (MOBIDB_LITE); mobidb-lite (MOBIDB_LITE); mobidb-lite (MOBIDB_LITE); mobidb-lite (MOBIDB_LITE); PTHR34484 (PANTHER); PTHR34484:SF2 (PANTHER); PTHR34484 (PANTHER)		93.5771	92.9989	112.044	101.076	96.9022
Solyc01g015040	LOW QUALITY:BTB/POZ domain-containing protein (AHRD V3.3 --* AT2G30600.5)								0.125273	0	0	0	0
Solyc01g015050	LOW QUALITY:XH/XS domain-containing protein (AHRD V3.3 --* AT5G59390.5)		P:GO:0031047	P:gene silencing by RNA			mobidb-lite (MOBIDB_LITE)		0.331892	0	0	0	0
Solyc01g015060	LOW QUALITY:XH/XS domain-containing protein (AHRD V3.3 *-* AT5G59390.5)		P:GO:0031047	P:gene silencing by RNA			IPR038588 (G3DSA:3.30.70.GENE3D); IPR005380 (PFAM); PTHR21596 (PANTHER); PTHR21596:SF23 (PANTHER)		0.146152	0	0	0	0
Solyc01g015070	Lipoxygenase 3, chloroplastic (AHRD V3.3 --* LOX3_ARATH)								0.56373	0.0817145	0	0	0
Solyc01g015210	LOW QUALITY:B3 domain-containing protein family (AHRD V3.3 *-* A0A151RF19_CAJCA)		F:GO:0003677	F:DNA binding			IPR003340 (SMART); IPR003340 (PFAM); IPR015300 (G3DSA:2.40.330.GENE3D); IPR015300 (G3DSA:2.40.330.GENE3D); PTHR31674:SF1 (PANTHER); IPR039218 (PANTHER); IPR003340 (PROSITE_PROFILES); IPR003340 (PROSITE_PROFILES); IPR003340 (CDD); IPR015300 (SUPERFAMILY); IPR015300 (SUPERFAMILY)	B3	0	0.0193234	0	0	0
Solyc01g015250	LOW QUALITY:Disease resistance protein (TIR-NBS-LRR class) family (AHRD V3.3 --* AT5G41750.2)						mobidb-lite (MOBIDB_LITE); mobidb-lite (MOBIDB_LITE)		5.10249	5.43339	7.07553	7.94902	6.90907
Solyc01g015285	Phytoene synthase 1, chloroplastic (AHRD V3.3 --* PSY1_SOLLC)								3.9223	4.86247	4.15918	1.60162	4.47716					-1.36104	0.00374782			down
Solyc01g016360	Leucine-rich repeat receptor-like protein kinase family protein (AHRD V3.3 --* AT3G24240.1)		P:GO:0050832	P:defense response to fungus			IPR032675 (G3DSA:3.80.10.GENE3D); PTHR27004:SF55 (PANTHER); PTHR27004 (PANTHER); SSF52058 (SUPERFAMILY)		0.020956	0	0	0	0
Solyc01g016370	Leucine-rich repeat receptor-like protein kinase family protein (AHRD V3.3 *-* AT4G08850.2)		F:GO:0005515	F:protein binding			PR00019 (PRINTS); IPR013210 (PFAM); IPR032675 (G3DSA:3.80.10.GENE3D); IPR001611 (PFAM); IPR001611 (PFAM); PTHR27000:SF432 (PANTHER); PTHR27000 (PANTHER); PTHR27000 (PANTHER); SSF52058 (SUPERFAMILY)		0.0417578	0	0	0	0.0241764
Solyc01g016400	LOW QUALITY:aluminum activated malate transporter family protein (AHRD V3.3 --* AT1G18420.2)								0.138448	0.0585033	0.592694	0.739636	0.704361
Solyc01g016410	RING/U-box superfamily protein (AHRD V3.3 *-* AT5G08139.1)		F:GO:0008270	F:zinc ion binding			IPR011016 (SMART); IPR001841 (SMART); IPR013083 (G3DSA:3.30.40.GENE3D); IPR001841 (PFAM); PTHR44679 (PANTHER); IPR001841 (PROSITE_PROFILES); SSF57850 (SUPERFAMILY)		12.0794	8.46584	20.0399	19.955	16.0197
Solyc01g016413	LOW QUALITY:TCP family transcription factor (AHRD V3.3 *-* F1T102_9ERIC)						IPR017887 (PFAM); mobidb-lite (MOBIDB_LITE); mobidb-lite (MOBIDB_LITE); mobidb-lite (MOBIDB_LITE); PTHR31072:SF41 (PANTHER); IPR005333 (PANTHER); IPR017887 (PROSITE_PROFILES)		0.10103	0.0585033	0.0246837	0	0.0469096
Solyc01g016470	60S acidic ribosomal protein P1 (AHRD V3.3 *** B9IDH5_POPTR)		F:GO:0003735; C:GO:0005840; P:GO:0006414	F:structural constituent of ribosome; C:ribosome; P:translational elongation			PF00428 (PFAM); IPR038716 (G3DSA:1.10.10.GENE3D); mobidb-lite (MOBIDB_LITE); mobidb-lite (MOBIDB_LITE); PTHR21141:SF59 (PANTHER); PTHR21141 (PANTHER); IPR027534 (HAMAP); cd05831 (CDD)		20.038	21.7518	18.2559	16.3867	15.173
Solyc01g016550	photosystem II reaction center protein H (AHRD V3.3 --* ATCG00710.1)								0.0191582	0.0212673	0	0.0222803	0.0704539
Solyc01g016620	LOW QUALITY:oxidoreductase/transition metal ion-binding protein (AHRD V3.3 --* AT5G52410.2)						mobidb-lite (MOBIDB_LITE); mobidb-lite (MOBIDB_LITE)		0.018709	0	0	0	0
Solyc01g016630	LOW QUALITY:WAS/WASL-interacting family protein (AHRD V3.3 --* AT1G55160.1)						mobidb-lite (MOBIDB_LITE); mobidb-lite (MOBIDB_LITE)		0.039665	0	0	0	0
Solyc01g016700	DNA polymerase epsilon catalytic subunit (AHRD V3.3 --* AT2G27120.2)								0	0	0.024914	0	0
Solyc01g016720	Disease resistance protein (TIR-NBS-LRR class) family (AHRD V3.3 --* AT4G36150.1)								0.516902	0.377618	0.377036	0.220575	0.23532
Solyc01g016730	LOW QUALITY:Cytochrome P450 82A3 (AHRD V3.3 --* C82A3_SOYBN)								0	0.0213481	0	0	0
Solyc01g016770	Transcription factor Myb (AHRD V3.3 *-* Q71KV1_CAPAN)		F:GO:0003677	F:DNA binding			IPR001005 (SMART); G3DSA:1.10.10.60 (GENE3D); IPR001005 (PFAM); PTHR10641:SF702 (PANTHER); IPR015495 (PANTHER); IPR017930 (PROSITE_PROFILES); IPR001005 (CDD); IPR009057 (SUPERFAMILY)	MYB_related	0.0208789	0	0.0217741	0	0
Solyc01g016780	LOW QUALITY:Transcription factor Myb (AHRD V3.3 --* Q71KV1_CAPAN)		C:GO:0005634; P:GO:0030154; F:GO:0043565; F:GO:0044212	C:nucleus; P:cell differentiation; F:sequence-specific DNA binding; F:transcription regulatory region DNA binding					0.0383164	0.0193234	0	0	0
Solyc01g016800	LOW QUALITY:Chaperone DnaJ-domain superfamily protein, putative isoform 1 (AHRD V3.3 *-* A0A061EB22_THECC)						PTHR36335 (PANTHER)		0	0	0	0.0726533	0
Solyc01g016805	plant/protein (AHRD V3.3 --* AT2G41150.2)								2.09269	0.358505	1.67351	0.388559	0.164246
Solyc01g016850	LOW QUALITY:embryo defective 1303 (AHRD V3.3 --* AT1G56200.2)						mobidb-lite (MOBIDB_LITE)		0.0626367	0	0	0	0
Solyc01g016970	LOW QUALITY:Autophagy protein 5 (AHRD V3.3 --* ATG5_ORYSJ)						mobidb-lite (MOBIDB_LITE)		0.616583	0.622931	2.15301	2.74198	1.87594
Solyc01g017050	LOW QUALITY:ATP synthase subunit alpha, chloroplastic (AHRD V3.3 --* ATPA_IPOPU)		F:GO:0003676	F:nucleic acid binding			PTHR38146 (PANTHER)		1.01965	1.69838	0.795151	1.65463	1.27638
Solyc01g017080	Ycf15 protein (AHRD V3.3 *-* A0A0C5C0V6_9SOLA)		F:GO:0005524; C:GO:0009507	F:ATP binding; C:chloroplast			IPR019645 (PFAM); IPR008543 (PANTHER)		0	0	0	0	0.0231387
Solyc01g017083	50S ribosomal protein L20, chloroplastic (AHRD V3.3 *** RK20_PANGI)		F:GO:0003735; C:GO:0005840; P:GO:0006412; F:GO:0019843	F:structural constituent of ribosome; C:ribosome; P:translation; F:rRNA binding			IPR005813 (PRINTS); IPR005813 (PFAM); IPR035566 (G3DSA:1.10.1900.GENE3D); PTHR10986:SF12 (PANTHER); IPR005813 (PANTHER); PD002389 (PRODOM); IPR035566 (SUPERFAMILY)		0	0	0	0.050373	0.0231387
Solyc01g017087	30S ribosomal protein S18, chloroplastic (AHRD V3.3 *** RR18_TOBAC)		F:GO:0003735; C:GO:0005840; P:GO:0006412	F:structural constituent of ribosome; C:ribosome; P:translation			IPR001648 (PRINTS); IPR001648 (PFAM); IPR001648 (TIGRFAM); IPR036870 (G3DSA:4.10.640.GENE3D); PTHR13479 (PANTHER); PTHR13479:SF40 (PANTHER); IPR001648 (PRODOM); IPR001648 (HAMAP); IPR036870 (SUPERFAMILY)		0.018709	0.165163	0.024914	0.0247103	0.0231387
Solyc01g017090	NADH dehydrogenase subunit (AHRD V3.3 *-* Q8HSD4_9SOLN)		F:GO:0008137; P:GO:0042773	F:NADH dehydrogenase (ubiquinone) activity; P:ATP synthesis coupled electron transport	EC:1.6.99.5; EC:1.6.99.3; EC:1.6.5.3	Acting on NADH or NADPH; NADH dehydrogenase; NADH:ubiquinone reductase (H(+)-translocating)	PR01434 (PRINTS); IPR018393 (PRINTS); IPR001750 (PFAM); IPR001516 (PFAM); PTHR42829 (PANTHER)		0	0.061858	0.0246837	0.0248957	0
Solyc01g017100	NADH dehydrogenase subunit (AHRD V3.3 *-* B7SRI7_9SOLA)		C:GO:0009536; C:GO:0016020	C:plastid; C:membrane			PR01434 (PRINTS); IPR001750 (PFAM); PTHR42829 (PANTHER)		0	0	0	0.0248957	0
Solyc01g017140	Protein Ycf2 (AHRD V3.3 *-* YCF2_SOLLC)		F:GO:0005524; C:GO:0009507	F:ATP binding; C:chloroplast			IPR003959 (PFAM); G3DSA:3.40.50.300 (GENE3D); IPR008543 (PANTHER); IPR027417 (SUPERFAMILY)		0	0	0.0748724	0.0248957	0.0464101
Solyc01g017170	NAD(P)H-quinone oxidoreductase subunit 2, chloroplastic (AHRD V3.3 *-* A0A161V440_9MAGN)		C:GO:0005886; F:GO:0008137; C:GO:0009535; C:GO:0016021; P:GO:0019684; P:GO:0042773; F:GO:0048038	C:plasma membrane; F:NADH dehydrogenase (ubiquinone) activity; C:chloroplast thylakoid membrane; C:integral component of membrane; P:photosynthesis, light reaction; P:ATP synthesis coupled electron transport; F:quinone binding	EC:1.6.99.5; EC:1.6.99.3; EC:1.6.5.3	Acting on NADH or NADPH; NADH dehydrogenase; NADH:ubiquinone reductase (H(+)-translocating)	IPR001750 (PFAM); PTHR22773 (PANTHER)		0.0966903	0.0779075	0.0493673	0.049606	0.0232051
Solyc01g017183	30S ribosomal protein S7, chloroplastic (AHRD V3.3 *** RR7_TOBAC)		P:GO:0006412	P:translation			IPR000235 (PIRSF); IPR036823 (G3DSA:1.10.455.GENE3D); IPR023798 (PFAM); IPR000235 (PANTHER); PTHR11205:SF19 (PANTHER); IPR036823 (SUPERFAMILY)		0.0819492	0.248288	0.0997864	0.146573	0.0942522
Solyc01g017187	Ribosomal protein S12 (AHRD V3.3 *** A0A0C5G6K8_IPOBA)		C:GO:0043229; C:GO:0044444	C:intracellular organelle; C:cytoplasmic part			G3DSA:2.40.50.140 (GENE3D); IPR012340 (SUPERFAMILY)		0	0	0	0	0.0232051
Solyc01g017200	Acetyl-coenzyme A carboxylase carboxyl transferase subunit beta, chloroplastic (AHRD V3.3 *-* ACCD_SOLLC)		F:GO:0003824; P:GO:0006629; C:GO:0009536; F:GO:0043167; P:GO:0044237; P:GO:0044281	F:catalytic activity; P:lipid metabolic process; C:plastid; F:ion binding; P:cellular metabolic process; P:small molecule metabolic process			G3DSA:3.90.226.10 (GENE3D); PTHR42995 (PANTHER); PTHR42995:SF3 (PANTHER)		0	0.234748	0.150697	0.200911	0.211928
Solyc01g017210	NAD(P)H-quinone oxidoreductase subunit 3, chloroplastic (AHRD V3.3 *** NU3C_LEMMI)		F:GO:0008137; P:GO:0055114	F:NADH dehydrogenase (ubiquinone) activity; P:oxidation-reduction process	EC:1.6.99.5; EC:1.6.99.3; EC:1.6.5.3	Acting on NADH or NADPH; NADH dehydrogenase; NADH:ubiquinone reductase (H(+)-translocating)	IPR000440 (PFAM); IPR038430 (G3DSA:1.20.58.GENE3D); IPR000440 (PANTHER); PTHR11058:SF12 (PANTHER)		0	0.0405907	0	0	0
Solyc01g017220	ATP synthase epsilon chain, chloroplastic (AHRD V3.3 *** ATPE_SOLLC)		P:GO:0015986; C:GO:0045261; F:GO:0046933	P:ATP synthesis coupled proton transport; C:proton-transporting ATP synthase complex, catalytic core F(1); F:proton-transporting ATP synthase activity, rotational mechanism	EC:3.6.1.3; EC:3.6.1.15	Adenosinetriphosphatase; Nucleoside-triphosphate phosphatase	IPR020546 (PFAM); IPR001469 (TIGRFAM); IPR036771 (G3DSA:2.60.15.GENE3D); IPR001469 (PANTHER); PTHR13822:SF8 (PANTHER); IPR020546 (PRODOM); IPR001469 (HAMAP); IPR001469 (CDD); IPR036771 (SUPERFAMILY)		0.863997	3.01088	0.412221	0.825318	0.893356	1.81038	0.00044698					up
Solyc01g017260	NAD(P)H-quinone oxidoreductase subunit 2, chloroplastic (AHRD V3.3 *-* NU2C_COECR)		C:GO:0005739; C:GO:0005886; F:GO:0008137; C:GO:0009535; C:GO:0016021; P:GO:0019684; P:GO:0042773; F:GO:0048038	C:mitochondrion; C:plasma membrane; F:NADH dehydrogenase (ubiquinone) activity; C:chloroplast thylakoid membrane; C:integral component of membrane; P:photosynthesis, light reaction; P:ATP synthesis coupled electron transport; F:quinone binding	EC:1.6.99.5; EC:1.6.99.3; EC:1.6.5.3	Acting on NADH or NADPH; NADH dehydrogenase; NADH:ubiquinone reductase (H(+)-translocating)	IPR001750 (PFAM); PTHR22773 (PANTHER)		0	0	0	0	0.0241764
Solyc01g017300	Photosystem I P700 chlorophyll a apoprotein A1 (AHRD V3.3 *-* PSAA_POPAL)		F:GO:0003677; F:GO:0003899; P:GO:0006351; C:GO:0009522; P:GO:0015979; C:GO:0016021; F:GO:0046872	F:DNA binding; F:DNA-directed 5'-3' RNA polymerase activity; P:transcription, DNA-templated; C:photosystem I; P:photosynthesis; C:integral component of membrane; F:metal ion binding	EC:2.7.7.6	DNA-directed RNA polymerase	IPR014724 (G3DSA:2.40.50.GENE3D); G3DSA:2.40.50.100 (GENE3D); IPR036408 (G3DSA:1.20.1130.GENE3D); IPR001280 (PFAM); IPR007120 (PFAM); PTHR30128 (PANTHER); IPR006243 (PTHR30128:PANTHER); SSF64484 (SUPERFAMILY); IPR036408 (SUPERFAMILY)		0	0	0	0.0254774	0.069982
Solyc01g017320	Photosystem I P700 chlorophyll a apoprotein A1 (AHRD V3.3 *-* PSAA_JASNU)		C:GO:0009522; P:GO:0015979; C:GO:0016021; F:GO:0046872	C:photosystem I; P:photosynthesis; C:integral component of membrane; F:metal ion binding			IPR001280 (PFAM); IPR036408 (G3DSA:1.20.1130.GENE3D); IPR006243 (PTHR30128:PANTHER); PTHR30128 (PANTHER); IPR036408 (SUPERFAMILY)		0	0	0	0	0.0237045
Solyc01g017330	Photosystem I P700 chlorophyll a apoprotein A1 (AHRD V3.3 *-* PSAA_NICTO)		F:GO:0003677; F:GO:0003899; P:GO:0006351; C:GO:0009522; P:GO:0015979; C:GO:0016021; F:GO:0046872	F:DNA binding; F:DNA-directed 5'-3' RNA polymerase activity; P:transcription, DNA-templated; C:photosystem I; P:photosynthesis; C:integral component of membrane; F:metal ion binding	EC:2.7.7.6	DNA-directed RNA polymerase	IPR036408 (G3DSA:1.20.1130.GENE3D); IPR014724 (G3DSA:2.40.50.GENE3D); IPR036408 (G3DSA:1.20.1130.GENE3D); IPR001280 (PFAM); IPR007120 (PFAM); IPR006243 (PTHR30128:PANTHER); PTHR30128 (PANTHER); IPR036408 (SUPERFAMILY); SSF64484 (SUPERFAMILY)		0.0378671	0.0606088	0.174428	0.100746	0.119439
Solyc01g017333	NAD(P)H-quinone oxidoreductase chain 4, chloroplastic (AHRD V3.3 *-* NU4C_SOLTU)		F:GO:0008137; P:GO:0042773	F:NADH dehydrogenase (ubiquinone) activity; P:ATP synthesis coupled electron transport	EC:1.6.99.5; EC:1.6.99.3; EC:1.6.5.3	Acting on NADH or NADPH; NADH dehydrogenase; NADH:ubiquinone reductase (H(+)-translocating)	IPR022997 (PTHR43507:PANTHER); IPR003918 (PANTHER)		0.020956	0.0425346	0	0	0.0231387
Solyc01g017337	Cytochrome c biogenesis protein CcsA (AHRD V3.3 *-* CCSA_SOLBU)		P:GO:0017004; F:GO:0020037	P:cytochrome complex assembly; F:heme binding			IPR002541 (PFAM); PTHR30071:SF8 (PANTHER); PTHR30071 (PANTHER)		0	0.0212673	0	0	0
Solyc01g017360	DNA-directed RNA polymerase subunit beta (AHRD V3.3 *-* RPOB_TOBAC)		F:GO:0003677; F:GO:0003899; P:GO:0006351; F:GO:0032549	F:DNA binding; F:DNA-directed 5'-3' RNA polymerase activity; P:transcription, DNA-templated; F:ribonucleoside binding	EC:2.7.7.6	DNA-directed RNA polymerase	IPR007641 (PFAM); IPR037033 (G3DSA:2.40.270.GENE3D); IPR007120 (PFAM); G3DSA:3.90.1800.10 (GENE3D); IPR015712 (PANTHER); PTHR20856:SF20 (PANTHER); SSF64484 (SUPERFAMILY)		0	0.0213481	0	0.0222803	0
Solyc01g017370	DNA-directed RNA polymerase subunit (AHRD V3.3 *-* A0A0C5CUM7_SOLLC)		F:GO:0003677; F:GO:0003899; P:GO:0006351	F:DNA binding; F:DNA-directed 5'-3' RNA polymerase activity; P:transcription, DNA-templated	EC:2.7.7.6	DNA-directed RNA polymerase	IPR007080 (PFAM); SSF64484 (SUPERFAMILY)		0.0378671	0.0426962	0.0501887	0.0752687	0.0700483
Solyc01g017380	DNA-directed RNA polymerase subunit (AHRD V3.3 *-* A0A0K1ZCY1_9LAMI)		F:GO:0003677; F:GO:0003899; P:GO:0006351	F:DNA binding; F:DNA-directed 5'-3' RNA polymerase activity; P:transcription, DNA-templated	EC:2.7.7.6	DNA-directed RNA polymerase	G3DSA:2.40.40.20 (GENE3D); IPR007080 (PFAM); PTHR19376 (PANTHER); SSF64484 (SUPERFAMILY)		0.018709	0.0392607	0.0499584	0.0254774	0.0468432
Solyc01g017400	30S ribosomal protein S7, chloroplastic (AHRD V3.3 *** RR7_PHAAO)		P:GO:0006412	P:translation			IPR023798 (PFAM); IPR036823 (G3DSA:1.10.455.GENE3D); IPR038120 (G3DSA:1.10.132.GENE3D); IPR000235 (PANTHER); PTHR11205:SF19 (PANTHER); IPR036823 (SUPERFAMILY); SSF64484 (SUPERFAMILY)		0.11712	0.32681	0.288757	0.245311	0.470312
Solyc01g017420	DNA-directed RNA polymerase subunit beta'' (AHRD V3.3 *-* RPOC2_SOLLC)		F:GO:0003677; F:GO:0003899; P:GO:0006351; F:GO:0008137; P:GO:0055114	F:DNA binding; F:DNA-directed 5'-3' RNA polymerase activity; P:transcription, DNA-templated; F:NADH dehydrogenase (ubiquinone) activity; P:oxidation-reduction process	EC:1.6.99.5; EC:1.6.99.3; EC:2.7.7.6; EC:1.6.5.3	Acting on NADH or NADPH; NADH dehydrogenase; DNA-directed RNA polymerase; NADH:ubiquinone reductase (H(+)-translocating)	IPR001268 (PFAM); IPR007081 (PFAM); IPR037232 (G3DSA:3.30.460.GENE3D); PTHR19376 (PANTHER); PTHR19376:SF42 (PANTHER); IPR001268 (PRODOM); IPR037232 (SUPERFAMILY); SSF64484 (SUPERFAMILY)		0.039665	0	0	0	0.0231387
Solyc01g017440	DNA-directed RNA polymerase subunit alpha (AHRD V3.3 *** RPOA_SOLLC)		F:GO:0003677; F:GO:0003899; P:GO:0006351; F:GO:0046983	F:DNA binding; F:DNA-directed 5'-3' RNA polymerase activity; P:transcription, DNA-templated; F:protein dimerization activity	EC:2.7.7.6	DNA-directed RNA polymerase	IPR036603 (G3DSA:3.30.1360.GENE3D); IPR011263 (PFAM); IPR011773 (PANTHER); IPR036603 (SUPERFAMILY); IPR036643 (SUPERFAMILY)		0.0570253	0.287791	0.0252747	0.174852	0.140436
Solyc01g017450	30S ribosomal protein S11, chloroplastic (AHRD V3.3 *** RR11_NICTO)		F:GO:0003735; C:GO:0005840; P:GO:0006412	F:structural constituent of ribosome; C:ribosome; P:translation			IPR001971 (PFAM); IPR036967 (G3DSA:3.30.420.GENE3D); IPR001971 (PIRSF); PTHR11759:SF3 (PANTHER); IPR001971 (PANTHER); IPR001971 (HAMAP); SSF53137 (SUPERFAMILY)		0.018709	0	0.100017	0.050373	0
Solyc01g017460	DNA-directed RNA polymerase subunit (AHRD V3.3 *-* A0A0S0ZL28_9ASTE)		F:GO:0003677; F:GO:0003899; P:GO:0006351; F:GO:0008137; P:GO:0055114	F:DNA binding; F:DNA-directed 5'-3' RNA polymerase activity; P:transcription, DNA-templated; F:NADH dehydrogenase (ubiquinone) activity; P:oxidation-reduction process	EC:1.6.99.5; EC:1.6.99.3; EC:2.7.7.6; EC:1.6.5.3	Acting on NADH or NADPH; NADH dehydrogenase; DNA-directed RNA polymerase; NADH:ubiquinone reductase (H(+)-translocating)	IPR007080 (PFAM); G3DSA:2.40.40.20 (GENE3D); IPR001268 (PFAM); IPR037232 (G3DSA:3.30.460.GENE3D); PTHR10884:SF9 (PANTHER); PTHR10884 (PANTHER); IPR001268 (PRODOM); IPR037232 (SUPERFAMILY); SSF64484 (SUPERFAMILY)		0.018709	0	0.0246837	0.049606	0
Solyc01g017470	DNA-directed RNA polymerase subunit (AHRD V3.3 *-* A0A0V0INT8_SOLCH)		F:GO:0003677; F:GO:0003899; P:GO:0006351	F:DNA binding; F:DNA-directed 5'-3' RNA polymerase activity; P:transcription, DNA-templated	EC:2.7.7.6	DNA-directed RNA polymerase	IPR006592 (SMART); G3DSA:2.40.40.70 (GENE3D); G3DSA:1.10.274.100 (GENE3D); IPR000722 (PFAM); PTHR19376 (PANTHER); SSF64484 (SUPERFAMILY)		0	0	0.0246837	0	0
Solyc01g017485	DNA-directed RNA polymerase subunit beta (AHRD V3.3 --* M7YBH1_TRIUA)		F:GO:0005524	F:ATP binding					0.0588232	0.0832061	0	0.0720717	0.119466
Solyc01g017490	calcium-dependent lipid-binding family protein (AHRD V3.3 --* AT1G48090.6)						mobidb-lite (MOBIDB_LITE)		0.039665	0.0599141	0.0719628	0	0.118994
Solyc01g017500	Flowering time control FCA-like protein (AHRD V3.3 --* A0A072UF76_MEDTR)								0.018709	0.0619388	0.150106	0.215926	0.118429
Solyc01g017510	LOW QUALITY:DNA-directed RNA polymerase subunit beta'' (AHRD V3.3 *-* RPOC2_SPIOL)		F:GO:0016740; C:GO:0043231; C:GO:0044444	F:transferase activity; C:intracellular membrane-bounded organelle; C:cytoplasmic part			PTHR34995 (PANTHER)		0	0	0.0217741	0	0
Solyc01g017530	30S ribosomal protein S2, chloroplastic (AHRD V3.3 *** RR2_SOLLC)		F:GO:0003735; P:GO:0006412; C:GO:0015935	F:structural constituent of ribosome; P:translation; C:small ribosomal subunit			IPR001865 (PRINTS); G3DSA:3.40.50.10490 (GENE3D); IPR005706 (TIGRFAM); G3DSA:1.10.287.610 (GENE3D); IPR001865 (PFAM); IPR005706 (PANTHER); PTHR12534:SF0 (PANTHER); IPR005706 (HAMAP); IPR001865 (CDD); IPR023591 (SUPERFAMILY)		0.0989374	0.363884	0.0742813	0.271448	0.188949
Solyc01g017560	response regulator 11 (AHRD V3.3 --* AT1G67710.1)								0	0.0213481	0	0	0.0237045
Solyc01g017567	Exosome complex exonuclease RRP44 (AHRD V3.3 *-* A0A068EX93_COCNU)		F:GO:0000175; C:GO:0000176; C:GO:0000177; F:GO:0004519; P:GO:0016075; P:GO:0090501	F:3'-5'-exoribonuclease activity; C:nuclear exosome (RNase complex); C:cytoplasmic exosome (RNase complex); F:endonuclease activity; P:rRNA catabolic process; P:RNA phosphodiester bond hydrolysis	EC:3.1.13; EC:3.1.15	Acting on ester bonds; Acting on ester bonds	IPR033771 (PFAM); G3DSA:2.40.50.690 (GENE3D); IPR012340 (SUPERFAMILY)		0.0979618	0.0213481	0.121791	0	0.0705477
Solyc01g017600	Transmembrane protein 45B (AHRD V3.3 *** A0A151U0K4_CAJCA)		C:GO:0016021	C:integral component of membrane			IPR006904 (PFAM); PTHR16007:SF27 (PANTHER); IPR006904 (PANTHER)		0.425823	0.227917	0.234653	0.82865	0.398528
Solyc01g017710	LOW QUALITY:ferredoxin-fold anticodon-binding domain protein (AHRD V3.3 --* AT1G55790.1)								0.0757343	0.3201	0.0746421	0.074898	0.0937253
Solyc01g017720	Maturase K (AHRD V3.3 --* H9NKB3_9ASTR)								0.020956	0.0405907	0.0495976	0	0.0468432
Solyc01g017730	LOW QUALITY:ARM repeat superfamily protein (AHRD V3.3 --* AT5G37290.3)								0.0208789	0.075005	0	0.0222803	0.0232051
Solyc01g017740	LOW QUALITY:Cytochrome b6 (AHRD V3.3 *-* CYB6_HORVU)		F:GO:0005506; C:GO:0016021; F:GO:0020037; P:GO:0022904; F:GO:0045158	F:iron ion binding; C:integral component of membrane; F:heme binding; P:respiratory electron transport chain; F:electron transporter, transferring electrons within cytochrome b6/f complex of photosystem II activity			IPR027387 (G3DSA:1.20.810.GENE3D); IPR005797 (PFAM); IPR023530 (PTHR19271:PANTHER); PTHR19271 (PANTHER); IPR005797 (PROSITE_PROFILES); IPR029014 (SUPERFAMILY); IPR016174 (SUPERFAMILY)		0	0.234668	0.0964162	0.222635	0.234228
Solyc01g017760	LOW QUALITY:DUF4283 domain protein (AHRD V3.3 --* A0A072TVC2_MEDTR)						IPR025558 (PFAM); PTHR31286:SF11 (PANTHER); IPR040256 (PANTHER)		0.020956	0	0	0	0
Solyc01g017775	AT-rich interactive domain protein (AHRD V3.3 --* G7K2M1_MEDTR)								0.018709	0	0	0	0
Solyc01g017860	Delta-1-pyrroline-5-carboxylate synthase (AHRD V3.3 --* P5CS_VIGAC)						mobidb-lite (MOBIDB_LITE); mobidb-lite (MOBIDB_LITE)		7.85421	7.98413	10.5278	12.2257	10.1658
Solyc01g017870	low-molecular-weight cysteine-rich 13 (AHRD V3.3 -** AT4G09795.1)								0.0609931	0.0426962	0	0.0469906	0.0473815
Solyc01g018010	Mitogen-activated protein kinase 5 (AHRD V3.3 --* MPK5_ARATH)								2.45998	2.32292	2.44298	2.95545	2.81195
Solyc01g018020	Transketolase, putative (AHRD V3.3 *** B9T0B2_RICCO)		F:GO:0004802	F:transketolase activity	EC:2.2.1.1	Transketolase	IPR005475 (SMART); IPR005474 (PFAM); IPR005478 (TIGRFAM); IPR005475 (PFAM); IPR009014 (G3DSA:3.40.50.GENE3D); IPR033248 (PFAM); G3DSA:3.40.50.970 (GENE3D); G3DSA:3.40.50.970 (GENE3D); PTHR43522:SF5 (PANTHER); IPR033247 (PANTHER); cd02012 (CDD); cd07033 (CDD); IPR029061 (SUPERFAMILY); IPR009014 (SUPERFAMILY); IPR029061 (SUPERFAMILY)		0.459646	1.41323	0.633062	2.04339	0.661649					1.6801	0.00950271			up
Solyc01g018060	30S ribosomal protein S7, chloroplastic (AHRD V3.3 *-* RR7_TOBAC)		P:GO:0000028; F:GO:0003729; F:GO:0003735; P:GO:0006412; C:GO:0009507; C:GO:0015935; F:GO:0019843	P:ribosomal small subunit assembly; F:mRNA binding; F:structural constituent of ribosome; P:translation; C:chloroplast; C:small ribosomal subunit; F:rRNA binding			IPR036823 (G3DSA:1.10.455.GENE3D); IPR023798 (PFAM); IPR036823 (SUPERFAMILY)		0.018709	0.0425346	0.0495976	0.0997937	0.0937253
Solyc01g018090	LOW QUALITY:Photosystem I P700 chlorophyll a apoprotein A1 (AHRD V3.3 *-* PSAA_ENCLE)		C:GO:0009522; P:GO:0015979; C:GO:0016021; F:GO:0046872	C:photosystem I; P:photosynthesis; C:integral component of membrane; F:metal ion binding			IPR001280 (PRINTS); IPR036408 (G3DSA:1.20.1130.GENE3D); IPR001280 (PFAM); PTHR30128 (PANTHER); IPR006243 (PTHR30128:PANTHER); IPR036408 (SUPERFAMILY)		0	0	0.0466881	0.0745017	0.0231387
Solyc01g020115	NADP-dependent alkenal double bond reductase P1 (AHRD V3.3 *-* A0A0B2RWA9_GLYSO)		F:GO:0016491; P:GO:0055114	F:oxidoreductase activity; P:oxidation-reduction process			G3DSA:3.40.50.720 (GENE3D); PTHR43205 (PANTHER); PTHR43205:SF6 (PANTHER); IPR036291 (SUPERFAMILY)		0	0	0	0.0254774	0
Solyc01g020120	DNA helicase (AHRD V3.3 *-* M1B2A8_SOLTU)		F:GO:0003677; F:GO:0003678; F:GO:0005524; C:GO:0005634; P:GO:0006270; P:GO:0032508; C:GO:0042555	F:DNA binding; F:DNA helicase activity; F:ATP binding; C:nucleus; P:DNA replication initiation; P:DNA duplex unwinding; C:MCM complex	EC:3.6.1.15	Nucleoside-triphosphate phosphatase	G3DSA:3.30.1640.10 (GENE3D); IPR027925 (PFAM); IPR031327 (PANTHER); PTHR11630:SF43 (PANTHER); IPR012340 (SUPERFAMILY)		0.0191582	0	0.0246837	0	0
Solyc01g020125	Glycosyltransferase (AHRD V3.3 *-* Q50HV0_SOLLC)		F:GO:0015018; C:GO:0016020	F:galactosylgalactosylxylosylprotein 3-beta-glucuronosyltransferase activity; C:membrane	EC:2.4.1.17; EC:2.4.1.135	Glucuronosyltransferase; Galactosylgalactosylxylosylprotein 3-beta-glucuronosyltransferase	IPR005027 (PFAM); IPR005027 (PANTHER); PTHR10896:SF17 (PANTHER); IPR029044 (SUPERFAMILY)		0.256993	0.113652	0.0653223	0.123026	0.140502
Solyc01g020130	Glycosyltransferase (AHRD V3.3 *-* Q50HV0_SOLLC)		F:GO:0015018; C:GO:0016020	F:galactosylgalactosylxylosylprotein 3-beta-glucuronosyltransferase activity; C:membrane	EC:2.4.1.17; EC:2.4.1.135	Glucuronosyltransferase; Galactosylgalactosylxylosylprotein 3-beta-glucuronosyltransferase	IPR029044 (G3DSA:3.90.550.GENE3D); mobidb-lite (MOBIDB_LITE); PTHR10896:SF17 (PANTHER); IPR005027 (PANTHER); IPR029044 (SUPERFAMILY)		0.3331	0.252006	0.264895	0.223587	0.259941
Solyc01g020150	Glycosyltransferase (AHRD V3.3 *-* Q50HV0_SOLLC)		F:GO:0015018; C:GO:0016020	F:galactosylgalactosylxylosylprotein 3-beta-glucuronosyltransferase activity; C:membrane	EC:2.4.1.17; EC:2.4.1.135	Glucuronosyltransferase; Galactosylgalactosylxylosylprotein 3-beta-glucuronosyltransferase	PTHR10896:SF17 (PANTHER); IPR005027 (PANTHER)		0.0819492	0.0817953	0.0723236	0.0254774	0.0710197
Solyc01g020190	LOW QUALITY:RING/FYVE/PHD zinc finger superfamily protein (AHRD V3.3 *-* AT4G32670.2)		F:GO:0008270	F:zinc ion binding			IPR011016 (SMART); IPR013083 (G3DSA:3.30.40.GENE3D); IPR011016 (PFAM); mobidb-lite (MOBIDB_LITE); mobidb-lite (MOBIDB_LITE); PTHR13145 (PANTHER); IPR011016 (PROSITE_PROFILES); cd16702 (CDD); SSF57850 (SUPERFAMILY)		0.419466	0.311124	0.515148	0.241903	0.258931
Solyc01g020200	LOW QUALITY:Ycf1 (AHRD V3.3 *-* A0A0C5C9W8_SOLLC)		C:GO:0016021	C:integral component of membrane			IPR008896 (PANTHER)		0	0.0213481	0	0.050373	0
Solyc01g020220	Replication factor C subunit 3 (AHRD V3.3 *** RFC3_ARATH),Pfam:PF13177		F:GO:0003689; C:GO:0005634; C:GO:0005663; P:GO:0006261	F:DNA clamp loader activity; C:nucleus; C:DNA replication factor C complex; P:DNA-dependent DNA replication	EC:3.6.1.3; EC:3.6.1.15	Adenosinetriphosphatase; Nucleoside-triphosphate phosphatase	G3DSA:3.40.50.300 (GENE3D); PF13177 (PFAM); PTHR11669:SF1 (PANTHER); PTHR11669 (PANTHER); cd00009 (CDD); IPR027417 (SUPERFAMILY)		0.282213	0.317914	0.237302	0.244519	0.166348
Solyc01g020230	Replication factor C subunit 3 (AHRD V3.3 *** RFC3_ARATH)		F:GO:0003677; P:GO:0006260	F:DNA binding; P:DNA replication			IPR003593 (SMART); PF13177 (PFAM); G3DSA:1.20.272.10 (GENE3D); G3DSA:3.40.50.300 (GENE3D); PTHR11669:SF1 (PANTHER); PTHR11669 (PANTHER); cd00009 (CDD); IPR027417 (SUPERFAMILY); IPR008921 (SUPERFAMILY)		0.295605	0.200827	0.341671	0.188333	0.258525
Solyc01g020240	THUMP domain-containing protein 1 (AHRD V3.3 *** A0A1D1ZBW7_9ARAE)		F:GO:0003723; P:GO:0006400	F:RNA binding; P:tRNA modification			IPR004114 (PFAM); IPR040183 (PANTHER); PTHR13452:SF9 (PANTHER); SSF143437 (SUPERFAMILY)		14.3482	14.1182	21.1977	22.2212	23.5641
Solyc01g020285	SU(VAR)3-9 homolog 5 (AHRD V3.3 --* AT2G35160.5)		C:GO:0005739; C:GO:0009507	C:mitochondrion; C:chloroplast			PD169947 (PRODOM)		0.0797021	0.273153	0.423906	0.988226	0.568735
Solyc01g020290	LOW QUALITY:60S ribosomal protein L7A-like (AHRD V3.3 *-* Q2VCI3_SOLTU)		P:GO:0000470; F:GO:0003723; C:GO:0022625	P:maturation of LSU-rRNA; F:RNA binding; C:cytosolic large ribosomal subunit			IPR038524 (G3DSA:3.30.1330.GENE3D); PTHR23105 (PANTHER); PTHR23105:SF70 (PANTHER)		0.221592	0.0991748	0.0968768	0.0758504	0.0694162
Solyc01g020320	calmodulin-binding receptor-like cytoplasmic kinase 1 (AHRD V3.3 --* AT5G58940.4)						mobidb-lite (MOBIDB_LITE); PTHR37207 (PANTHER)		6.11347	5.4885	6.40671	6.6554	6.02675
Solyc01g020340	Pentatricopeptide repeat-containing protein (AHRD V3.3 *** A0A103XHN5_CYNCS)		F:GO:0005515	F:protein binding			IPR002885 (PFAM); IPR002885 (TIGRFAM); IPR011990 (G3DSA:1.25.40.GENE3D); IPR011990 (G3DSA:1.25.40.GENE3D); IPR002885 (PFAM); PTHR24015:SF1621 (PANTHER); PTHR24015 (PANTHER); IPR002885 (PROSITE_PROFILES); IPR002885 (PROSITE_PROFILES); IPR002885 (PROSITE_PROFILES); IPR002885 (PROSITE_PROFILES); IPR002885 (PROSITE_PROFILES); IPR002885 (PROSITE_PROFILES); IPR002885 (PROSITE_PROFILES); IPR002885 (PROS…		1.60145	1.36938	1.26544	1.42824	1.4421
Solyc01g020371	LOW QUALITY:GRF zinc finger family protein (AHRD V3.3 --* Q2QWQ9_ORYSJ)		F:GO:0008270	F:zinc ion binding			IPR010666 (PFAM); PTHR33248 (PANTHER)		0.020956	0	0	0	0
Solyc01g020378	LOW QUALITY:Calcium-binding EF-hand family protein, putative (AHRD V3.3 *** A0A061FAV4_THECC)		F:GO:0005509	F:calcium ion binding			IPR002048 (SMART); IPR002048 (PFAM); G3DSA:1.10.238.10 (GENE3D); IPR002048 (PFAM); PTHR44455 (PANTHER); PTHR44455:SF5 (PANTHER); IPR002048 (PROSITE_PROFILES); IPR002048 (PROSITE_PROFILES); IPR002048 (CDD); IPR011992 (SUPERFAMILY)		0.181259	0.359382	0.0754635	0	0.0237045
Solyc01g020440	Replication factor C subunit 3 (AHRD V3.3 *** RFC3_ARATH)		F:GO:0003677; P:GO:0006260	F:DNA binding; P:DNA replication			IPR003593 (SMART); G3DSA:1.10.8.60 (GENE3D); G3DSA:1.20.272.10 (GENE3D); PF13177 (PFAM); G3DSA:3.40.50.300 (GENE3D); PTHR11669:SF1 (PANTHER); PTHR11669 (PANTHER); cd00009 (CDD); IPR027417 (SUPERFAMILY); IPR008921 (SUPERFAMILY)		16.9835	18.6809	8.06904	4.99858	6.9014
Solyc01g020500	Tetratricopeptide repeat (TPR)-like superfamily protein (AHRD V3.3 --* AT1G53600.2)								1.08718	0.823235	1.11639	0.745004	0.732423
Solyc01g020520	Protease m50 membrane-bound transcription factor site 2 protease, putative (AHRD V3.3 *-* A0A061F386_THECC)		F:GO:0008233; C:GO:0016020	F:peptidase activity; C:membrane					0	0	0	0.0222803	0
Solyc01g020525	Protease m50 membrane-bound transcription factor site 2 protease, putative (AHRD V3.3 *** A0A061F386_THECC)		F:GO:0004222; F:GO:0005515; P:GO:0006508; C:GO:0016020	F:metalloendopeptidase activity; F:protein binding; P:proteolysis; C:membrane	EC:3.4.24	Acting on peptide bonds (peptidases)	IPR008915 (PFAM); G3DSA:2.30.42.10 (GENE3D); IPR001193 (PANTHER); IPR036034 (SUPERFAMILY)		2.25801	2.13016	1.60104	1.5736	1.41579
Solyc01g020570	Calcium-transporting ATPase (AHRD V3.3 *-* K4D2H1_SOLLC)		F:GO:0000166	F:nucleotide binding			G3DSA:1.20.1110.10 (GENE3D); PTHR24093 (PANTHER); PTHR24093:SF296 (PANTHER); IPR023299 (SUPERFAMILY); IPR023298 (SUPERFAMILY)		0.0609931	0.117701	0.0742813	0.0248957	0.0947905
Solyc01g021600	Dirigent protein (AHRD V3.3 *** K4AV41_SOLLC)		C:GO:0016021; C:GO:0048046	C:integral component of membrane; C:apoplast			IPR004265 (PFAM); PTHR21495 (PANTHER); PTHR21495:SF128 (PANTHER)		0.07933	0.257467	0.0435482	0	0.0231387
Solyc01g021640	Katanin p80 subunit B1 (AHRD V3.3 *** A0A103XBA3_CYNCS)		F:GO:0005515	F:protein binding			IPR015943 (G3DSA:2.130.10.GENE3D); IPR015943 (G3DSA:2.130.10.GENE3D); mobidb-lite (MOBIDB_LITE); mobidb-lite (MOBIDB_LITE); PTHR19845:SF13 (PANTHER); PTHR19845 (PANTHER); IPR036322 (SUPERFAMILY)		12.0986	12.0295	16.1979	17.5458	16.4146
Solyc01g021670	transmembrane protein, putative (Protein of unknown function, DUF538) (AHRD V3.3 *-* AT5G19860.1)		C:GO:0005773	C:vacuole			IPR007493 (PFAM); IPR036758 (G3DSA:2.30.240.GENE3D); IPR007493 (PANTHER); PTHR31676:SF12 (PANTHER); IPR036758 (SUPERFAMILY)		58.0543	43.2721	54.3154	52.7823	45.9205
Solyc01g021675	Integrase-type DNA-binding superfamily protein (AHRD V3.3 --* AT4G13040.7)								32.1103	25.1654	32.3356	24.5341	26.9947					-0.394392	0.0290017			down
Solyc01g021690	LOW QUALITY:Alpha/beta hydrolase domain containing protein 1,3, putative (AHRD V3.3 --* B9T6L2_RICCO)		F:GO:0016874	F:ligase activity			mobidb-lite (MOBIDB_LITE); mobidb-lite (MOBIDB_LITE); mobidb-lite (MOBIDB_LITE); mobidb-lite (MOBIDB_LITE)		0.018709	0	0	0	0
Solyc01g021720	LOW QUALITY:Cysteine/Histidine-rich C1 domain family protein (AHRD V3.3 --* AT5G54050.1)						mobidb-lite (MOBIDB_LITE)		0.217252	0.0565594	0.121921	0.171495	0.116892
Solyc01g021730	LOW QUALITY:NAC domain-containing protein, putative (AHRD V3.3 *-* B9T476_RICCO)	NAC003	F:GO:0003677; P:GO:0006355	F:DNA binding; P:regulation of transcription, DNA-templated			IPR036093 (G3DSA:3.30.310.GENE3D); IPR003441 (PFAM); mobidb-lite (MOBIDB_LITE); mobidb-lite (MOBIDB_LITE); PTHR31989:SF43 (PANTHER); PTHR31989 (PANTHER); IPR003441 (PROSITE_PROFILES); IPR036093 (SUPERFAMILY)	NAC	2.52049	0.179559	3.86134	12.8337	2.94056					1.73359	4.51938e-07			up
Solyc01g021740	LOW QUALITY:Mitochondrial carrier family (AHRD V3.3 *-* A0A0K9NTE2_ZOSMR)		F:GO:0022857	F:transmembrane transporter activity			IPR018108 (PFAM); IPR023395 (G3DSA:1.50.40.GENE3D); PTHR24089:SF427 (PANTHER); IPR040062 (PANTHER); IPR018108 (PROSITE_PROFILES); IPR023395 (SUPERFAMILY)		0.217547	0.218287	0.348982	0.167402	0.236962
Solyc01g022740	F-box/kelch-repeat protein (AHRD V3.3 *** W9S3L7_9ROSA)		F:GO:0005515	F:protein binding			IPR001810 (SMART); IPR006652 (SMART); IPR015915 (G3DSA:2.120.10.GENE3D); IPR006652 (PFAM); IPR001810 (PFAM); G3DSA:1.20.1280.50 (GENE3D); PF13964 (PFAM); PTHR24412:SF234 (PANTHER); PTHR24412 (PANTHER); IPR001810 (PROSITE_PROFILES); IPR015915 (SUPERFAMILY); IPR036047 (SUPERFAMILY)		6.6145	6.60423	7.70047	7.15619	7.36263
Solyc01g022750	NADH dehydrogenase [ubiquinone] 1 alpha subcomplex subunit 6 (AHRD V3.3 *** A0A1D1XVP9_9ARAE)		C:GO:0005747; P:GO:0006979	C:mitochondrial respiratory chain complex I; P:response to oxidative stress			IPR016488 (PANTHER)		31.7065	33.9541	76.8198	69.329	73.7186
Solyc01g022780	LOW QUALITY:Nascent polypeptide-associated complex subunit beta (AHRD V3.3 *-* B8BHJ4_ORYSI)		F:GO:0003677; F:GO:0008270; C:GO:0016020; C:GO:0016021; F:GO:0016874	F:DNA binding; F:zinc ion binding; C:membrane; C:integral component of membrane; F:ligase activity			PTHR33715 (PANTHER)		0.062791	0.106417	0.0745116	0.17604	0.0937528
Solyc01g028800	RNA binding protein, putative (AHRD V3.3 *** B9SBN7_RICCO)		F:GO:0003723	F:RNA binding			IPR001313 (SMART); IPR001313 (PFAM); IPR011989 (G3DSA:1.25.10.GENE3D); PTHR12537 (PANTHER); PTHR12537:SF64 (PANTHER); IPR033133 (PROSITE_PROFILES); IPR001313 (PROSITE_PROFILES); IPR001313 (PROSITE_PROFILES); IPR001313 (PROSITE_PROFILES); IPR001313 (PROSITE_PROFILES); IPR001313 (PROSITE_PROFILES); IPR001313 (PROSITE_PROFILES); IPR001313 (PROSITE_PROFILES); IPR001313 (PROSITE_PROFILES); IPR033712 (…		2.18968	2.0669	1.88415	2.30785	2.16843
Solyc01g028805	Cytochrome P450 (AHRD V3.3 *** A0A061GI36_THECC)		F:GO:0005506; F:GO:0016705; F:GO:0020037; P:GO:0055114	F:iron ion binding; F:oxidoreductase activity, acting on paired donors, with incorporation or reduction of molecular oxygen; F:heme binding; P:oxidation-reduction process			IPR002401 (PRINTS); IPR001128 (PRINTS); IPR036396 (G3DSA:1.10.630.GENE3D); IPR001128 (PFAM); PTHR24286 (PANTHER); PTHR24286:SF153 (PANTHER); IPR036396 (SUPERFAMILY)		0.86654	2.34454	5.31033	8.07235	6.39473	1.44502	0.00324748			0.609996	0.0469511	up		up
Solyc01g028810	Chaperonin-60 beta subunit (AHRD V3.3 *** P93570_SOLTU)		F:GO:0005524; C:GO:0005737; P:GO:0042026	F:ATP binding; C:cytoplasm; P:protein refolding			IPR001844 (PRINTS); IPR001844 (TIGRFAM); IPR027409 (G3DSA:3.50.7.GENE3D); IPR002423 (PFAM); IPR027410 (G3DSA:3.30.260.GENE3D); IPR027413 (G3DSA:1.10.560.GENE3D); mobidb-lite (MOBIDB_LITE); PTHR11353:SF164 (PANTHER); PTHR11353 (PANTHER); IPR001844 (HAMAP); IPR001844 (CDD); IPR027409 (SUPERFAMILY); IPR027410 (SUPERFAMILY); IPR027413 (SUPERFAMILY)		798.357	926.562	1434.87	1282.07	1434.52
Solyc01g028830	Protein kinase (AHRD V3.3 *** C6ZRP4_SOYBN)		F:GO:0004672; F:GO:0005524; P:GO:0006468	F:protein kinase activity; F:ATP binding; P:protein phosphorylation			PIRSF000654 (PIRSF); G3DSA:1.10.510.10 (GENE3D); IPR001245 (PFAM); G3DSA:3.30.200.20 (GENE3D); mobidb-lite (MOBIDB_LITE); mobidb-lite (MOBIDB_LITE); PTHR27001 (PANTHER); PTHR27001:SF76 (PANTHER); IPR000719 (PROSITE_PROFILES); cd14066 (CDD); IPR011009 (SUPERFAMILY)		34.7561	33.2104	17.4028	17.5331	18.0515
Solyc01g028860	evolutionarily conserved C-terminal region 2 (AHRD V3.3 *** AT3G13460.1)		F:GO:0003723	F:RNA binding			G3DSA:3.10.590.10 (GENE3D); IPR007275 (PFAM); mobidb-lite (MOBIDB_LITE); mobidb-lite (MOBIDB_LITE); mobidb-lite (MOBIDB_LITE); PTHR12357 (PANTHER); PTHR12357:SF63 (PANTHER); IPR007275 (PROSITE_PROFILES)		620.864	646.341	475.552	489.255	509.643
Solyc01g028870	N utilization substance B (AHRD V3.3 *** A0A0B0MRW6_GOSAR)		F:GO:0003723; P:GO:0006353; P:GO:0006355	F:RNA binding; P:DNA-templated transcription, termination; P:regulation of transcription, DNA-templated			IPR006027 (PFAM); IPR035926 (G3DSA:1.10.940.GENE3D); IPR011605 (PANTHER); IPR035926 (SUPERFAMILY)		13.7346	15.6467	22.5359	23.5612	21.538
Solyc01g028900	Pyruvate dehydrogenase E1 component subunit beta (AHRD V3.3 *** A0A0K9PF29_ZOSMR)	DXS3	F:GO:0003824	F:catalytic activity			IPR005475 (SMART); IPR009014 (G3DSA:3.40.50.GENE3D); G3DSA:3.40.50.970 (GENE3D); IPR005475 (PFAM); IPR033248 (PFAM); PTHR42980:SF1 (PANTHER); PTHR42980 (PANTHER); cd07036 (CDD); IPR029061 (SUPERFAMILY); IPR009014 (SUPERFAMILY)		95.2322	108.732	147.397	131.767	132.577
Solyc01g028930	TATA-box-binding protein (AHRD V3.3 *** TBP_SOLTU)		F:GO:0003677; P:GO:0006352	F:DNA binding; P:DNA-templated transcription, initiation			IPR000814 (PRINTS); IPR000814 (PFAM); IPR012295 (G3DSA:3.30.310.GENE3D); IPR012295 (G3DSA:3.30.310.GENE3D); PTHR10126:SF36 (PANTHER); IPR000814 (PANTHER); IPR000814 (HAMAP); IPR033710 (CDD); SSF55945 (SUPERFAMILY); SSF55945 (SUPERFAMILY)		19.0607	19.5773	23.6102	23.1299	21.2777
Solyc01g028935	LOW QUALITY:DUF4283 domain protein (AHRD V3.3 --* A0A072TVC2_MEDTR)						IPR025558 (PFAM); PTHR34427 (PANTHER)		0.020956	0.0179126	0.0246837	0.0248957	0.0478809
Solyc01g028987	Dead box ATP-dependent RNA helicase, putative (AHRD V3.3 *-* B9RDP2_RICCO)		F:GO:0003676; F:GO:0004386; F:GO:0005524	F:nucleic acid binding; F:helicase activity; F:ATP binding	EC:3.6.1.15	Nucleoside-triphosphate phosphatase	G3DSA:3.40.50.300 (GENE3D); IPR001650 (PFAM); PTHR24031:SF352 (PANTHER); PTHR24031 (PANTHER); IPR001650 (PROSITE_PROFILES); IPR001650 (CDD); IPR027417 (SUPERFAMILY)		0.0374179	0	0	0	0
Solyc01g034010	Serine/threonine protein phosphatase 7 long form isogeny (AHRD V3.3 *** A0A151SGZ7_CAJCA)						IPR019557 (PFAM); mobidb-lite (MOBIDB_LITE); mobidb-lite (MOBIDB_LITE); PTHR44194 (PANTHER)		0.093994	0.200665	0	0.0745017	0
Solyc01g034020	Serine/threonine-protein phosphatase (AHRD V3.3 *** A0A0V0IAM6_SOLCH)		F:GO:0016787	F:hydrolase activity			IPR006186 (PRINTS); IPR006186 (SMART); IPR004843 (PFAM); IPR029052 (G3DSA:3.60.21.GENE3D); PTHR11668 (PANTHER); PTHR11668:SF388 (PANTHER); cd07415 (CDD); SSF56300 (SUPERFAMILY)		58.1918	63.088	77.3851	80.852	76.3994
Solyc01g034023	Polyketide cyclase/dehydrase and lipid transport superfamily protein (AHRD V3.3 --* AT3G23080.3)						mobidb-lite (MOBIDB_LITE); mobidb-lite (MOBIDB_LITE); PTHR33144 (PANTHER); PTHR33144:SF8 (PANTHER)		0	0.0213481	0	0	0
Solyc01g034063	replication factor-A carboxy-terminal domain protein (AHRD V3.3 *-* AT2G28105.2)						mobidb-lite (MOBIDB_LITE); PTHR23273:SF30 (PANTHER); PTHR23273 (PANTHER); PTHR23273 (PANTHER); PTHR23273:SF30 (PANTHER)		0	0	0	0.0222803	0
Solyc01g034080	Amino acid permease family protein (AHRD V3.3 *** AT3G13620.1)		C:GO:0016020; F:GO:0022857; P:GO:0055085	C:membrane; F:transmembrane transporter activity; P:transmembrane transport			IPR002293 (PFAM); G3DSA:1.20.1740.10 (GENE3D); IPR002293 (PIRSF); PTHR11785:SF378 (PANTHER); PTHR11785 (PANTHER)		0.138602	0.199599	0.100147	0.194542	0.118401
Solyc01g034150	DNA polymerase eta (AHRD V3.3 *** A0A0B2R9V1_GLYSO)		F:GO:0003684; P:GO:0006281	F:damaged DNA binding; P:DNA repair			IPR036775 (G3DSA:3.30.1490.GENE3D); IPR017961 (PFAM); PIRSF036603 (PIRSF); mobidb-lite (MOBIDB_LITE); mobidb-lite (MOBIDB_LITE); mobidb-lite (MOBIDB_LITE); PTHR11076 (PANTHER); PTHR11076:SF11 (PANTHER); IPR036775 (SUPERFAMILY)		9.28101	7.57982	8.65344	7.82454	8.774
Solyc01g034155	DNA polymerase eta (AHRD V3.3 *** POLH_ARATH)		P:GO:0006281	P:DNA repair			G3DSA:3.30.70.270 (GENE3D); G3DSA:1.10.150.20 (GENE3D); IPR001126 (PFAM); G3DSA:2.30.40.20 (GENE3D); PTHR11076:SF11 (PANTHER); PTHR11076 (PANTHER); IPR001126 (PROSITE_PROFILES); SSF56672 (SUPERFAMILY)		3.95405	3.66405	3.53137	3.71254	4.3134
Solyc01g035220	LOW QUALITY:NAD(P)H-quinone oxidoreductase subunit 2, chloroplastic (AHRD V3.3 *-* NU2C_SILLA)		C:GO:0005739; C:GO:0005886; F:GO:0008137; C:GO:0009507; C:GO:0016021; P:GO:0042773; F:GO:0048038	C:mitochondrion; C:plasma membrane; F:NADH dehydrogenase (ubiquinone) activity; C:chloroplast; C:integral component of membrane; P:ATP synthesis coupled electron transport; F:quinone binding	EC:1.6.99.5; EC:1.6.99.3; EC:1.6.5.3	Acting on NADH or NADPH; NADH dehydrogenase; NADH:ubiquinone reductase (H(+)-translocating)			0	0.0193234	0	0	0
Solyc01g044240	Soluble inorganic pyrophosphatase 1 (AHRD V3.3 --* IPYR1_ARATH)								30.3656	33.3272	17.6771	20.5872	23.523
Solyc01g044270	DnaJ domain-containing protein (AHRD V3.3 *** A0A103YAX8_CYNCS)						IPR001623 (SMART); IPR001623 (PFAM); IPR024593 (PFAM); IPR036869 (G3DSA:1.10.287.GENE3D); mobidb-lite (MOBIDB_LITE); mobidb-lite (MOBIDB_LITE); mobidb-lite (MOBIDB_LITE); mobidb-lite (MOBIDB_LITE); mobidb-lite (MOBIDB_LITE); PTHR44137:SF4 (PANTHER); PTHR44137 (PANTHER); IPR001623 (PROSITE_PROFILES); IPR001623 (CDD); IPR036869 (SUPERFAMILY)		34.0093	37.0783	34.2538	32.866	35.1878
Solyc01g044307	RING/U-box superfamily protein (AHRD V3.3 *** AT1G05890.1)		F:GO:0004842; P:GO:0016567	F:ubiquitin-protein transferase activity; P:protein ubiquitination			IPR001876 (SMART); IPR002867 (SMART); G3DSA:1.20.120.1750 (GENE3D); IPR013083 (G3DSA:3.30.40.GENE3D); IPR002867 (PFAM); G3DSA:2.20.28.140 (GENE3D); G3DSA:4.10.1060.10 (GENE3D); mobidb-lite (MOBIDB_LITE); mobidb-lite (MOBIDB_LITE); mobidb-lite (MOBIDB_LITE); mobidb-lite (MOBIDB_LITE); mobidb-lite (MOBIDB_LITE); mobidb-lite (MOBIDB_LITE); mobidb-lite (MOBIDB_LITE); mobidb-lite (MOBIDB_LITE); IPR031…		6.26576	6.11203	7.9419	7.52852	7.90521
Solyc01g044350	Zinc finger family protein (AHRD V3.3 *-* B9HHY6_POPTR)		F:GO:0004842; P:GO:0016567	F:ubiquitin-protein transferase activity; P:protein ubiquitination			IPR001876 (SMART); IPR001876 (PFAM); G3DSA:2.20.28.140 (GENE3D); G3DSA:4.10.1060.10 (GENE3D); mobidb-lite (MOBIDB_LITE); mobidb-lite (MOBIDB_LITE); mobidb-lite (MOBIDB_LITE); mobidb-lite (MOBIDB_LITE); mobidb-lite (MOBIDB_LITE); mobidb-lite (MOBIDB_LITE); IPR031127 (PANTHER); PTHR11685:SF177 (PANTHER); IPR001876 (PROSITE_PROFILES); IPR036443 (SUPERFAMILY); IPR036443 (SUPERFAMILY)		0.482117	0.428704	0.536822	0.806317	0.707482
Solyc01g044360	Importin 5 (AHRD V3.3 *** A0A0U3C0Z7_HEVBR)		F:GO:0005515; P:GO:0006606	F:protein binding; P:protein import into nucleus			IPR034085 (SMART); PF18808 (PFAM); IPR000357 (PFAM); PF13646 (PFAM); mobidb-lite (MOBIDB_LITE); IPR040122 (PANTHER); PTHR10527:SF29 (PANTHER); IPR021133 (PROSITE_PROFILES); IPR021133 (PROSITE_PROFILES); IPR016024 (SUPERFAMILY)		251.205	243.089	236.687	224.399	233.676
Solyc01g044370	Molybdenum cofactor sulfurase family protein (AHRD V3.3 *-* AT1G30910.1)		F:GO:0003824; F:GO:0030151; F:GO:0030170	F:catalytic activity; F:molybdenum ion binding; F:pyridoxal phosphate binding			IPR005302 (PFAM); PTHR44907 (PANTHER); IPR005302 (PROSITE_PROFILES)		0.820301	0.825422	0.599204	0.963916	0.750856
Solyc01g044371	Molybdenum cofactor sulfurase family protein (AHRD V3.3 *-* AT1G30910.1)		F:GO:0003824; F:GO:0030151; F:GO:0030170	F:catalytic activity; F:molybdenum ion binding; F:pyridoxal phosphate binding			IPR005303 (PFAM); IPR005302 (PFAM); PTHR44907 (PANTHER); SSF141673 (SUPERFAMILY)		1.25015	1.68252	1.09667	1.26085	1.41813
Solyc01g044372	Molybdenum cofactor sulfurase family protein (AHRD V3.3 --* AT5G44720.2)		F:GO:0003824; F:GO:0030151; F:GO:0030170	F:catalytic activity; F:molybdenum ion binding; F:pyridoxal phosphate binding			mobidb-lite (MOBIDB_LITE)		0.451722	0.600003	0.16874	0.503101	0.587555
Solyc01g044373	HAT family dimerisation domain containing protein (AHRD V3.3 *-* Q2QRD1_ORYSJ)		F:GO:0046983	F:protein dimerization activity			IPR008906 (PFAM); PTHR23272:SF98 (PANTHER); PTHR23272 (PANTHER); IPR012337 (SUPERFAMILY)		0.039665	0	0.0960554	0.0964113	0.233756
Solyc01g044420	calmodulin-binding family protein (AHRD V3.3 *** AT3G13600.2)						mobidb-lite (MOBIDB_LITE); mobidb-lite (MOBIDB_LITE); mobidb-lite (MOBIDB_LITE); mobidb-lite (MOBIDB_LITE); PTHR31250 (PANTHER); PTHR31250:SF4 (PANTHER)		0.158056	0.0785214	0.090597	0.097549	0.0241764
Solyc01g044480	Elongation factor P (AHRD V3.3 *-* B6TAH3_MAIZE)		F:GO:0003746; P:GO:0006414	F:translation elongation factor activity; P:translational elongation			IPR001059 (SMART); IPR020599 (PIRSF); IPR013185 (PFAM); IPR014722 (G3DSA:2.30.30.GENE3D); IPR001059 (PFAM); G3DSA:2.40.50.140 (GENE3D); IPR020599 (PANTHER); PTHR30053:SF1 (PANTHER); IPR008991 (SUPERFAMILY)		0.495123	0.531861	0.607572	0.941369	0.730226
Solyc01g044520	LOB domain-containing protein, putative (AHRD V3.3 *** B9SK21_RICCO)						IPR004883 (PFAM); PTHR31301 (PANTHER); PTHR31301:SF7 (PANTHER); IPR004883 (PROSITE_PROFILES)	LBD	0.058746	0.0193234	0.0501887	0.0445606	0.0237045
Solyc01g044540	LOW QUALITY:cleavage and polyadenylation specificity factor 100 (AHRD V3.3 --* AT5G23880.1)						mobidb-lite (MOBIDB_LITE); mobidb-lite (MOBIDB_LITE)		0.447678	0.176285	0.333618	0.235905	0.258942
Solyc01g044565	Cytochrome P450, putative (AHRD V3.3 *-* B9S4U5_RICCO)		F:GO:0005506; C:GO:0016021; F:GO:0016705; F:GO:0020037; P:GO:0055114	F:iron ion binding; C:integral component of membrane; F:oxidoreductase activity, acting on paired donors, with incorporation or reduction of molecular oxygen; F:heme binding; P:oxidation-reduction process			PTHR24296:SF11 (PANTHER); PTHR24296 (PANTHER)		0.308999	0.286854	0.0217741	0.0248957	0.0468432
Solyc01g047590	Signal recognition particle subunit SRP72 (AHRD V3.3 *** K4D938_SOLLC)		P:GO:0006614; F:GO:0008312; C:GO:0048500	P:SRP-dependent cotranslational protein targeting to membrane; F:7S RNA binding; C:signal recognition particle			IPR013699 (PFAM); mobidb-lite (MOBIDB_LITE); mobidb-lite (MOBIDB_LITE); IPR026270 (PANTHER)		0.0836699	0.127846	0.0754635	0.0247103	0.094763
Solyc01g047593	Signal recognition particle subunit SRP72 (AHRD V3.3 *-* K4D938_SOLLC)		C:GO:0005786; P:GO:0006616; F:GO:0008312	C:signal recognition particle, endoplasmic reticulum targeting; P:SRP-dependent cotranslational protein targeting to membrane, translocation; F:7S RNA binding					0.0401142	0.0426962	0	0.074131	0
Solyc01g047597	Signal recognition particle subunit SRP72 (AHRD V3.3 *-* K4D938_SOLLC)		F:GO:0005515; P:GO:0006614	F:protein binding; P:SRP-dependent cotranslational protein targeting to membrane			IPR011990 (G3DSA:1.25.40.GENE3D); IPR026270 (PANTHER)		0	0	0	0	0.0237045
Solyc01g048590	LOW QUALITY:Photosystem II protein D1 (AHRD V3.3 *-* PSBA_CHLVU)		P:GO:0009772; F:GO:0045156	P:photosynthetic electron transport in photosystem II; F:electron transporter, transferring electrons within the cyclic electron transport pathway of photosynthesis activity			IPR000484 (PFAM); IPR036854 (G3DSA:1.20.85.GENE3D); PTHR33149:SF11 (PANTHER); IPR000484 (PANTHER); IPR036854 (SUPERFAMILY)		0.564567	0.933555	0.891383	1.77344	2.6665			1.57647	0.0479457				up
Solyc01g049650	Pyruvate kinase (AHRD V3.3 *** K4AVE6_SOLLC)		F:GO:0000287; F:GO:0004743; P:GO:0006096; F:GO:0030955	F:magnesium ion binding; F:pyruvate kinase activity; P:glycolytic process; F:potassium ion binding	EC:2.7.1.4	Pyruvate kinase	IPR001697 (PRINTS); IPR015806 (G3DSA:2.40.33.GENE3D); IPR015793 (PFAM); IPR036918 (G3DSA:3.40.1380.GENE3D); IPR015795 (PFAM); IPR040442 (G3DSA:3.20.20.GENE3D); IPR001697 (TIGRFAM); IPR001697 (PANTHER); PTHR11817:SF5 (PANTHER); IPR001697 (CDD); IPR036918 (SUPERFAMILY); IPR011037 (SUPERFAMILY); IPR015813 (SUPERFAMILY)		164.806	139.581	56.1424	41.9872	51.17					-0.417216	0.0130805			down
Solyc01g049680	Transcription factor Pur-alpha 1 (AHRD V3.3 *** A0A061GR22_THECC)						IPR006628 (SMART); IPR006628 (PFAM); G3DSA:3.10.450.700 (GENE3D); IPR006628 (PANTHER); PTHR12611:SF10 (PANTHER)		37.9469	42.8594	66.3501	63.4697	61.6838
Solyc01g049685	Transcription factor Pur-alpha 1 (AHRD V3.3 *-* PUR_ARATH)		P:GO:0000122; F:GO:0000977; F:GO:0001227; F:GO:0003729; C:GO:0005634; C:GO:0005737; F:GO:0032422; P:GO:0046686	P:negative regulation of transcription by RNA polymerase II; F:RNA polymerase II regulatory region sequence-specific DNA binding; F:DNA-binding transcription repressor activity, RNA polymerase II-specific; F:mRNA binding; C:nucleus; C:cytoplasm; F:purine-rich negative regulatory element binding; P:response to cadmium ion			IPR006628 (PFAM); G3DSA:3.10.450.700 (GENE3D); PTHR12611:SF10 (PANTHER); IPR006628 (PANTHER)		0.018709	0.0213481	0	0	0
Solyc01g049690	Transcription factor Pur-alpha 1 (AHRD V3.3 *-* A0A151UB56_CAJCA)		P:GO:0000122; F:GO:0000977; F:GO:0001227; C:GO:0005634; F:GO:0032422	P:negative regulation of transcription by RNA polymerase II; F:RNA polymerase II regulatory region sequence-specific DNA binding; F:DNA-binding transcription repressor activity, RNA polymerase II-specific; C:nucleus; F:purine-rich negative regulatory element binding			IPR006628 (SMART); G3DSA:3.10.450.700 (GENE3D); IPR006628 (PFAM); IPR006628 (PANTHER); PTHR12611:SF10 (PANTHER)		3.19535	3.8334	5.16591	5.78719	5.54704
Solyc01g049770	LOW QUALITY:SPT2 chromatin protein (AHRD V3.3 --* AT4G37860.2)								3.5071	3.93189	2.52083	3.27546	3.81275
Solyc01g049810	Pentatricopeptide repeat-containing protein (AHRD V3.3 *** A0A124SBK7_CYNCS)		F:GO:0005515	F:protein binding			IPR002885 (PFAM); IPR011990 (G3DSA:1.25.40.GENE3D); IPR002885 (PFAM); IPR011990 (G3DSA:1.25.40.GENE3D); IPR002885 (TIGRFAM); IPR002885 (PFAM); PTHR24015:SF971 (PANTHER); PTHR24015 (PANTHER); IPR002885 (PROSITE_PROFILES); IPR002885 (PROSITE_PROFILES); IPR002885 (PROSITE_PROFILES); IPR002885 (PROSITE_PROFILES); IPR002885 (PROSITE_PROFILES); IPR002885 (PROSITE_PROFILES); IPR002885 (PROSITE_PROFILES)…		0.507168	0.469577	0.876359	0.861925	1.06008
Solyc01g049820	LOW QUALITY:P-loop containing nucleoside triphosphate hydrolases superfamily protein, putative isoform 1 (AHRD V3.3 *** A0A061GRZ3_THECC)		F:GO:0003777; P:GO:0007018	F:microtubule motor activity; P:microtubule-based movement	EC:3.6.1.15	Nucleoside-triphosphate phosphatase	PTHR24115:SF391 (PANTHER); IPR027640 (PANTHER)		0.0208789	0.0179126	0	0	0
Solyc01g049825	DCD (Development and Cell Death) domain protein (AHRD V3.3 --* AT5G61910.5)								0.0208789	0.0193234	0	0.0247103	0
Solyc01g049880	DegP protease 7 (AHRD V3.3 --* AT3G03380.2)								1.71191	5.29658	1.68685	3.3384	3.59793	1.65124	4.41901e-05			0.991866	0.0353596	up		up
Solyc01g049890	2-C-methyl-D-erythritol 4-phosphate cytidylyltransferase (AHRD V3.3 *** AT3G13410.1)		C:GO:0005783; C:GO:0016021	C:endoplasmic reticulum; C:integral component of membrane			PTHR35285 (PANTHER)		329.17	274.624	343.066	311.108	314.074
Solyc01g049910	Protease m50 membrane-bound transcription factor site 2 protease, putative (AHRD V3.3 *** A0A061F386_THECC)		F:GO:0004222; F:GO:0005515; P:GO:0006508; C:GO:0016020	F:metalloendopeptidase activity; F:protein binding; P:proteolysis; C:membrane	EC:3.4.24	Acting on peptide bonds (peptidases)	G3DSA:2.30.42.10 (GENE3D); IPR008915 (PFAM); IPR001193 (PANTHER); cd05709 (CDD); IPR036034 (SUPERFAMILY)		3.5232	3.18762	3.37084	3.67256	2.75034
Solyc01g049912	Protease m50 membrane-bound transcription factor site 2 protease, putative (AHRD V3.3 --* A0A061F386_THECC)		F:GO:0004222; P:GO:0006508; C:GO:0016021	F:metalloendopeptidase activity; P:proteolysis; C:integral component of membrane	EC:3.4.24	Acting on peptide bonds (peptidases)			0.215004	0.240803	0.240703	0.293939	0.211721
Solyc01g049914	Protease m50 membrane-bound transcription factor site 2 protease, putative (AHRD V3.3 *-* A0A061F386_THECC)		F:GO:0004222; P:GO:0006508; C:GO:0016020	F:metalloendopeptidase activity; P:proteolysis; C:membrane	EC:3.4.24	Acting on peptide bonds (peptidases)	IPR001193 (PANTHER)		0.0191582	0	0	0.0222803	0
Solyc01g049920	Cytochrome c oxidase biogenesis protein Cmc1-like protein (AHRD V3.3 --* AT4G21192.2)						mobidb-lite (MOBIDB_LITE)		1.19531	1.13365	1.70533	1.08086	1.45362
Solyc01g049925	Cytochrome b (AHRD V3.3 --* CYB_VICFA)								0.140541	0.2715	0.243942	0.562483	0.51659
Solyc01g049960	Chromosome-associated kinesin KIF4 (AHRD V3.3 *** A0A0B0MX86_GOSAR)						PTHR34554:SF2 (PANTHER); PTHR34554 (PANTHER)		32.9455	38.6957	39.9416	37.87	43.2008
Solyc01g049975	BED zinc finger,hAT family dimerization domain (AHRD V3.3 *** A0A061FID3_THECC)		F:GO:0003677	F:DNA binding			IPR025525 (PFAM); PTHR23272 (PANTHER); PTHR23272:SF98 (PANTHER); PTHR23272:SF98 (PANTHER); IPR012337 (SUPERFAMILY)		2.50827	2.13556	1.74966	2.21851	1.93172
Solyc01g050010	BED zinc finger,hAT family dimerization domain (AHRD V3.3 *-* A0A061FVD3_THECC)		F:GO:0003677; F:GO:0046983	F:DNA binding; F:protein dimerization activity			IPR025525 (PFAM); IPR008906 (PFAM); PTHR23272 (PANTHER); PTHR23272 (PANTHER); PTHR23272:SF39 (PANTHER); PTHR23272:SF39 (PANTHER); IPR012337 (SUPERFAMILY)		2.85506	3.56359	2.90869	2.348	3.04215
Solyc01g050020	LOW QUALITY:Photosystem II CP47 reaction center protein (AHRD V3.3 *-* PSBB_LEMMI)		C:GO:0009522; P:GO:0009767; C:GO:0016021; F:GO:0016168	C:photosystem I; P:photosynthetic electron transport chain; C:integral component of membrane; F:chlorophyll binding			IPR000932 (PFAM); IPR000932 (PANTHER); PTHR33180:SF5 (PANTHER); IPR036408 (SUPERFAMILY)		0.0191582	0.0599949	0	0.169832	0
Solyc01g050040	RING/U-box superfamily protein (AHRD V3.3 *** AT1G55530.2)		F:GO:0061630	F:ubiquitin protein ligase activity			IPR001841 (SMART); IPR039525 (PFAM); IPR001841 (PFAM); IPR013083 (G3DSA:3.30.40.GENE3D); mobidb-lite (MOBIDB_LITE); mobidb-lite (MOBIDB_LITE); mobidb-lite (MOBIDB_LITE); mobidb-lite (MOBIDB_LITE); mobidb-lite (MOBIDB_LITE); IPR039738 (PANTHER); PTHR44576:SF4 (PANTHER); IPR039738 (PANTHER); IPR001841 (PROSITE_PROFILES); cd16667 (CDD); SSF57850 (SUPERFAMILY)		18.4384	15.5434	15.2304	16.6901	14.6649
Solyc01g050047	Unknown protein (AHRD V3.3 )								0.322545	0.243868	0.146605	0.248297	0.142699
Solyc01g050050	LOW QUALITY:CTP synthase (AHRD V3.3 --* A0A0E0L5X3_ORYPU)								0.020956	0	0	0	0
Solyc01g050070	transmembrane protein (AHRD V3.3 *** AT1G55535.3)		C:GO:0016021	C:integral component of membrane			PTHR35471 (PANTHER)		5.99159	5.85456	5.62643	5.75797	5.95824
Solyc01g050075	protein-l-isoaspartate methyltransferase 2 (AHRD V3.3 --* AT5G50240.1)								0.737157	0.412668	0.408721	0.491493	0.727991
Solyc01g056200	Lactoylglutathione lyase / glyoxalase I family protein (AHRD V3.3 --* AT1G80160.3)		C:GO:0016021	C:integral component of membrane			PTHR34562:SF1 (PANTHER); PTHR34562 (PANTHER)		0	0	0	0.049606	0.0237045
Solyc01g056260	LOW QUALITY:protein kinase family protein (AHRD V3.3 --* AT5G21222.4)								0.039665	0.0811814	0	0	0
Solyc01g056270	LOW QUALITY:Unknown protein (AHRD V3.3 )								0.0418349	0.169414	0	0	0
Solyc01g056310	anther-specific LAT51	lat51	F:GO:0005507; F:GO:0016491; P:GO:0055114	F:copper ion binding; F:oxidoreductase activity; P:oxidation-reduction process			IPR008972 (G3DSA:2.60.40.GENE3D); IPR008972 (G3DSA:2.60.40.GENE3D); IPR001117 (PFAM); IPR011707 (PFAM); IPR011706 (PFAM); IPR008972 (G3DSA:2.60.40.GENE3D); PTHR11709:SF27 (PANTHER); PTHR11709 (PANTHER); IPR034273 (CDD); IPR034271 (CDD); IPR008972 (SUPERFAMILY); IPR008972 (SUPERFAMILY); IPR008972 (SUPERFAMILY)		0.0191582	0.0212673	0	0	0
Solyc01g056320	transcription elongation factor B polypeptide (AHRD V3.3 --* AT2G42780.2)								0.77921	0.590813	0.625745	1.30695	0.681901
Solyc01g056340	Light-mediated development protein DET1 (AHRD V3.3 *** DET1_SOLLC)	DET1	F:GO:0003824	F:catalytic activity			IPR019138 (PFAM); IPR019138 (PANTHER); IPR008928 (SUPERFAMILY)		8.35767	9.33821	13.4832	16.0733	12.4106
Solyc01g056360	LOW QUALITY:Dehydrin family protein, expressed (AHRD V3.3 -** Q40711_ORYSJ)						mobidb-lite (MOBIDB_LITE); mobidb-lite (MOBIDB_LITE)		0.0975888	0.750325	0.0217741	0.0247103	0
Solyc01g056370	Hydroxyproline-rich glycoprotein family protein (AHRD V3.3 --* AT1G61080.6)								0.426797	0.0551485	0	0	0
Solyc01g056455	50S ribosomal protein L20, chloroplastic (AHRD V3.3 *** A0A0A8LFP3_9FABA)		P:GO:0000027; F:GO:0003723; F:GO:0003735; C:GO:0005840; P:GO:0006412; C:GO:0009507; C:GO:0009536; F:GO:0019843	P:ribosomal large subunit assembly; F:RNA binding; F:structural constituent of ribosome; C:ribosome; P:translation; C:chloroplast; C:plastid; F:rRNA binding					0	0.0425346	0	0.0752687	0.0468432
Solyc01g056470	Photosystem II CP43 reaction center protein (AHRD V3.3 *-* PSBC_SOLBU)		C:GO:0009521; P:GO:0009767; F:GO:0016168	C:photosystem; P:photosynthetic electron transport chain; F:chlorophyll binding			IPR000932 (PFAM); PTHR33180:SF4 (PANTHER); IPR000932 (PANTHER); IPR036001 (SUPERFAMILY); IPR037232 (SUPERFAMILY)		0.018709	0.0639635	0	0.0248957	0.0473815
Solyc01g056480	LOW QUALITY:cytochrome P450, family 81, subfamily F, polypeptide 2 (AHRD V3.3 --* AT5G57220.1)								1.27142	0.899875	1.10813	1.01162	0.826589
Solyc01g056520	ARM repeat superfamily protein (AHRD V3.3 *** AT5G06120.6)		P:GO:0006886; F:GO:0008536	P:intracellular protein transport; F:Ran GTPase binding			IPR001494 (SMART); IPR011989 (G3DSA:1.25.10.GENE3D); IPR011989 (G3DSA:1.25.10.GENE3D); IPR001494 (PFAM); PTHR12596 (PANTHER); PTHR12596:SF2 (PANTHER); IPR016024 (SUPERFAMILY)		28.7142	26.7485	39.6187	43.2015	40.133
Solyc01g056530	Oligopeptide transporter, putative (AHRD V3.3 *-* B9SUI4_RICCO)		P:GO:0055085	P:transmembrane transport			IPR004813 (PFAM); PTHR22601 (PANTHER); PTHR22601 (PANTHER); PTHR22601:SF12 (PANTHER); PTHR22601:SF12 (PANTHER)		0	0	0	0.0254774	0
Solyc01g056570	ankyrin repeat family protein / regulator of chromosome condensation (RCC1) family protein (AHRD V3.3 *** AT3G03790.2)		F:GO:0005515	F:protein binding			IPR000408 (PRINTS); IPR002110 (SMART); IPR009091 (G3DSA:2.130.10.GENE3D); IPR020683 (PFAM); IPR036770 (G3DSA:1.25.40.GENE3D); IPR000408 (PFAM); IPR009091 (G3DSA:2.130.10.GENE3D); mobidb-lite (MOBIDB_LITE); mobidb-lite (MOBIDB_LITE); mobidb-lite (MOBIDB_LITE); mobidb-lite (MOBIDB_LITE); mobidb-lite (MOBIDB_LITE); PTHR22872 (PANTHER); IPR000408 (PROSITE_PROFILES); IPR000408 (PROSITE_PROFILES); IPR0…		56.0007	50.6093	74.9359	69.696	71.3678
Solyc01g056580	L-aspartate oxidase (AHRD V3.3 *** K4DCY8_SOLLC)		F:GO:0008734; P:GO:0009435; P:GO:0055114	F:L-aspartate oxidase activity; P:NAD biosynthetic process; P:oxidation-reduction process	EC:1.4.3.16; EC:1.4.3.2	L-aspartate oxidase; L-amino-acid oxidase	IPR027477 (G3DSA:3.90.700.GENE3D); IPR003953 (PFAM); G3DSA:1.20.58.100 (GENE3D); IPR036188 (G3DSA:3.50.50.GENE3D); IPR015939 (PFAM); PTHR42716 (PANTHER); IPR005288 (PTHR42716:PANTHER); IPR027477 (SUPERFAMILY); IPR037099 (SUPERFAMILY); IPR036188 (SUPERFAMILY)		0.180283	0.241127	0.024914	0.0222803	0.0478809
Solyc01g056590	Transcription initiation factor TFIID subunit 8 (AHRD V3.3 *-* A0A0B0P5F6_GOSAR)		F:GO:0046982	F:protein heterodimerization activity			PTHR37604 (PANTHER)		0.0583739	0	0	0.0445606	0
Solyc01g056620	Double-stranded RNA binding protein (AHRD V3.3 *-* A9TDF6_PHYPA)		F:GO:0003723	F:RNA binding			IPR014720 (SMART); IPR014720 (PFAM); G3DSA:3.30.160.20 (GENE3D); PTHR10910:SF115 (PANTHER); PTHR10910 (PANTHER); IPR014720 (PROSITE_PROFILES); IPR014720 (CDD); SSF54768 (SUPERFAMILY)		5.1676	4.33196	5.01137	4.47135	4.61548
Solyc01g056625	Double-stranded RNA-binding (AHRD V3.3 *-* A0A103Y040_CYNCS)		F:GO:0003723	F:RNA binding			IPR014720 (SMART); G3DSA:3.30.160.20 (GENE3D); G3DSA:3.30.160.20 (GENE3D); IPR014720 (PFAM); PTHR10910 (PANTHER); PTHR10910:SF114 (PANTHER); IPR014720 (PROSITE_PROFILES); IPR014720 (PROSITE_PROFILES); IPR014720 (CDD); IPR014720 (CDD); SSF54768 (SUPERFAMILY); SSF54768 (SUPERFAMILY)		10.7943	9.97687	10.3975	11.336	10.8519
Solyc01g056640	LOW QUALITY:Peroxidase (AHRD V3.3 --* M7ZGL7_TRIUA)								0.018709	0	0	0	0
Solyc01g056655	Somatic embryogenesis receptor-like kinase-like protein (AHRD V3.3 --* C6FF61_SOYBN)								2.40088	0	0	0.406858	0
Solyc01g056670	NADH dehydrogenase subunit 4L (AHRD V3.3 *** ATMG00650.1)		F:GO:0016651; P:GO:0042773	F:oxidoreductase activity, acting on NAD(P)H; P:ATP synthesis coupled electron transport			PTHR11434:SF5 (PANTHER); IPR001133 (PANTHER)		0.0401142	0.0426154	0	0.124875	0.0237045
Solyc01g056690	Protein kinase, putative (AHRD V3.3 *** B9SJN7_RICCO)		F:GO:0004672; F:GO:0005524; P:GO:0006468	F:protein kinase activity; F:ATP binding; P:protein phosphorylation			IPR001932 (SMART); IPR000719 (SMART); IPR001932 (SMART); IPR000719 (PFAM); G3DSA:1.10.510.10 (GENE3D); IPR001932 (PFAM); PIRSF000615 (PIRSF); IPR036457 (G3DSA:3.60.40.GENE3D); PTHR45507 (PANTHER); IPR001932 (PROSITE_PROFILES); IPR000719 (PROSITE_PROFILES); IPR001932 (CDD); IPR036457 (SUPERFAMILY); IPR011009 (SUPERFAMILY)		25.0548	23.4066	22.8973	20.8973	23.26
Solyc01g056720	small basic intrinsic protein 2.1	SIP2.1	F:GO:0015267; C:GO:0016020; P:GO:0055085	F:channel activity; C:membrane; P:transmembrane transport			IPR000425 (PRINTS); IPR023271 (G3DSA:1.20.1080.GENE3D); IPR000425 (PFAM); IPR034294 (PANTHER); PTHR19139:SF128 (PANTHER); IPR023271 (SUPERFAMILY)		14.6127	19.7612	16.1894	19.3171	18.2141
Solyc01g056725	NADH dehydrogenase subunit 5 (AHRD V3.3 *-* A0A1C9IAH4_9LAMI)		C:GO:0005743; F:GO:0008137; C:GO:0016021; P:GO:0042773; C:GO:0070469	C:mitochondrial inner membrane; F:NADH dehydrogenase (ubiquinone) activity; C:integral component of membrane; P:ATP synthesis coupled electron transport; C:respirasome	EC:1.6.99.5; EC:1.6.99.3; EC:1.6.5.3	Acting on NADH or NADPH; NADH dehydrogenase; NADH:ubiquinone reductase (H(+)-translocating)	mobidb-lite (MOBIDB_LITE); mobidb-lite (MOBIDB_LITE)		1.53956	1.70174	1.89937	1.43635	1.62807
Solyc01g056730	zinc knuckle (CCHC-type) family protein (AHRD V3.3 *-* AT3G43590.1)		F:GO:0003676; F:GO:0008270	F:nucleic acid binding; F:zinc ion binding			IPR001878 (SMART); G3DSA:4.10.60.10 (GENE3D); G3DSA:4.10.60.10 (GENE3D); mobidb-lite (MOBIDB_LITE); PTHR23002 (PANTHER); PTHR23002:SF97 (PANTHER); IPR001878 (PROSITE_PROFILES); IPR001878 (PROSITE_PROFILES); IPR036875 (SUPERFAMILY)		3.07119	3.19282	1.86087	1.88734	1.87854
Solyc01g056750	zinc knuckle (CCHC-type) family protein (AHRD V3.3 *-* AT3G43590.1)		F:GO:0003676; F:GO:0004386; F:GO:0008270	F:nucleic acid binding; F:helicase activity; F:zinc ion binding	EC:3.6.1.15	Nucleoside-triphosphate phosphatase	PTHR23002:SF97 (PANTHER); PTHR23002 (PANTHER)		0.298674	0.292145	0.217846	0.2451	0.401142
Solyc01g056760	Zinc knuckle family protein (AHRD V3.3 *-* U5GMH6_POPTR)		F:GO:0003676; F:GO:0008270	F:nucleic acid binding; F:zinc ion binding			IPR001878 (SMART); G3DSA:4.10.60.10 (GENE3D); G3DSA:4.10.60.10 (GENE3D); PTHR23002 (PANTHER); PTHR23002:SF97 (PANTHER); IPR001878 (PROSITE_PROFILES); IPR001878 (PROSITE_PROFILES); IPR036875 (SUPERFAMILY)		0.081872	0.0392607	0	0.0222803	0
Solyc01g056770	Nucleotide/sugar transporter family protein (AHRD V3.3 --* AT5G55950.2)		F:GO:0005488	F:binding			mobidb-lite (MOBIDB_LITE); mobidb-lite (MOBIDB_LITE)		0.82247	0.789963	0.23962	0.384965	0.490623
Solyc01g056780	50S ribosomal protein L34 (AHRD V3.3 *** W9QWL4_9ROSA)		F:GO:0003735; C:GO:0005840; P:GO:0006412	F:structural constituent of ribosome; C:ribosome; P:translation			IPR000271 (PFAM); mobidb-lite (MOBIDB_LITE); IPR000271 (PANTHER); PTHR14503:SF4 (PANTHER); IPR000271 (PRODOM); IPR000271 (HAMAP)		6.89623	14.8435	7.71994	8.27976	11.7699	1.13408	0.000158637	0.606035	0.0111843			up	up
Solyc01g056790	Exostosin-like protein (AHRD V3.3 *** A0A124SBF9_CYNCS)		P:GO:0006486; F:GO:0016757	P:protein glycosylation; F:transferase activity, transferring glycosyl groups			IPR004263 (PFAM); IPR004263 (PANTHER); PTHR11062:SF95 (PANTHER)		1.11344	1.20889	0.463311	0.62901	0.681269
Solyc01g056810	Syntaxin (AHRD V3.3 *** A0F0A7_NICBE)		C:GO:0016020; P:GO:0016192	C:membrane; P:vesicle-mediated transport			IPR000727 (SMART); IPR006011 (SMART); G3DSA:1.20.58.70 (GENE3D); IPR006011 (PFAM); G3DSA:1.20.5.110 (GENE3D); IPR000727 (PFAM); PTHR19957 (PANTHER); PTHR19957:SF153 (PANTHER); IPR000727 (PROSITE_PROFILES); IPR006011 (CDD); cd15848 (CDD); IPR010989 (SUPERFAMILY)		10.6222	10.4732	5.67242	5.68123	4.60934
Solyc01g056830	Syntaxin (AHRD V3.3 *-* A0F0A7_NICBE)		F:GO:0000149; F:GO:0005484; C:GO:0005886; P:GO:0006886; P:GO:0006887; P:GO:0006906; C:GO:0012505; C:GO:0016021; C:GO:0031201; P:GO:0048278	F:SNARE binding; F:SNAP receptor activity; C:plasma membrane; P:intracellular protein transport; P:exocytosis; P:vesicle fusion; C:endomembrane system; C:integral component of membrane; C:SNARE complex; P:vesicle docking			mobidb-lite (MOBIDB_LITE)		0.117941	0.0212673	0.0719628	0.094352	0.069982
Solyc01g056850	CTP synthase (AHRD V3.3 *** W8SVJ8_TOBAC)		F:GO:0003883; P:GO:0006241	F:CTP synthase activity; P:CTP biosynthetic process	EC:6.3.4.2	CTP synthase (glutamine hydrolyzing)	IPR004468 (TIGRFAM); IPR017456 (PFAM); IPR029062 (G3DSA:3.40.50.GENE3D); IPR017926 (PFAM); G3DSA:3.40.50.300 (GENE3D); IPR004468 (PANTHER); PTHR11550:SF11 (PANTHER); IPR004468 (HAMAP); IPR017926 (PROSITE_PROFILES); IPR033828 (CDD); cd03113 (CDD); IPR027417 (SUPERFAMILY); IPR029062 (SUPERFAMILY)		27.2121	52.8294	4.71872	5.78734	8.59573	0.981706	0.000785585	0.858512	0.0353543			up	up
Solyc01g056875	two-component response regulator (AHRD V3.3 --* AT3G62670.1)								0	0.0213481	0	0	0
Solyc01g056880	Soul heme-binding family protein (AHRD V3.3 *-* D7L8V8_ARALL)		C:GO:0009535; C:GO:0010287; F:GO:0020037	C:chloroplast thylakoid membrane; C:plastoglobule; F:heme binding			IPR011256 (G3DSA:3.20.80.GENE3D); IPR006917 (PFAM); PTHR11220:SF22 (PANTHER); IPR006917 (PANTHER); IPR011256 (SUPERFAMILY)		0	0	0	0	0.0241764
Solyc01g056890	LOW QUALITY:F-box/RNI-like/FBD-like domains-containing protein (AHRD V3.3 --* AT3G58960.1)		C:GO:0009579	C:thylakoid			IPR033344 (PANTHER); PTHR33222:SF4 (PANTHER); PTHR33222:SF4 (PANTHER)		0	0.0391799	0.1211	0.0222803	0.0478809
Solyc01g056910	LOW QUALITY:Disease resistance protein (TIR-NBS-LRR class) family (AHRD V3.3 --* AT3G44480.5)		F:GO:0004252; P:GO:0006508	F:serine-type endopeptidase activity; P:proteolysis	EC:3.4.21	Acting on peptide bonds (peptidases)	PTHR22939 (PANTHER); PTHR22939:SF66 (PANTHER)		0	0.0212673	0	0	0
Solyc01g056940	Ubiquitin		F:GO:0003735; F:GO:0005515; C:GO:0005840; P:GO:0006412	F:structural constituent of ribosome; F:protein binding; C:ribosome; P:translation			IPR019956 (PRINTS); IPR002906 (SMART); IPR000626 (SMART); IPR000626 (PFAM); IPR038582 (G3DSA:2.20.25.GENE3D); G3DSA:3.10.20.90 (GENE3D); IPR002906 (PFAM); PTHR10666 (PANTHER); PTHR10666:SF257 (PANTHER); IPR000626 (PROSITE_PROFILES); cd01803 (CDD); IPR029071 (SUPERFAMILY); IPR011332 (SUPERFAMILY)		295.735	328.714	248.835	212.323	217.518
Solyc01g056990	Methyl-CpG-binding domain protein 4 (AHRD V3.3 *** A0A1D1YE90_9ARAE)		C:GO:0016021	C:integral component of membrane			PTHR36065 (PANTHER)		1.49713	2.66097	0.495356	0.267777	0.303644
Solyc01g057000	Universal stress protein						IPR006015 (PRINTS); IPR006016 (PFAM); IPR014729 (G3DSA:3.40.50.GENE3D); IPR006015 (PANTHER); PTHR31964:SF15 (PANTHER); cd00293 (CDD); SSF52402 (SUPERFAMILY)		232.076	171.377	1813.46	1554.82	1355.69
Solyc01g057020	Pigment defective 320 protein (AHRD V3.3 *-* G7INF5_MEDTR)		C:GO:0005739; C:GO:0005774; C:GO:0009941; F:GO:0070300; P:GO:1990052	C:mitochondrion; C:vacuolar membrane; C:chloroplast envelope; F:phosphatidic acid binding; P:ER to chloroplast lipid transport			PTHR34954:SF1 (PANTHER); PTHR34954 (PANTHER)		6.1191	5.61139	7.71044	7.53716	8.88012
Solyc01g057030	LOW QUALITY:nitric oxide synthase-interacting protein (AHRD V3.3 --* AT5G10210.1)								0.100953	0.060528	0.0252747	0.0745017	0.118023
Solyc01g057040	pigment defective 320 (AHRD V3.3 *** AT3G06960.1)		C:GO:0043231; C:GO:0044444; C:GO:0044446	C:intracellular membrane-bounded organelle; C:cytoplasmic part; C:intracellular organelle part			PTHR34954:SF1 (PANTHER); PTHR34954 (PANTHER); PTHR34954 (PANTHER); PTHR34954:SF1 (PANTHER)		5.5083	5.94797	8.48184	8.97982	9.27151
Solyc01g057070	methyltransferase (AHRD V3.3 *-* AT3G28460.1)		F:GO:0008168; P:GO:0032259	F:methyltransferase activity; P:methylation			PS51257 (PROSITE_PROFILES)		0.018709	0	0.024914	0.0254774	0.0241764
Solyc01g057080	Ethylene-responsive transcription factor (AHRD V3.3 *** A0A0K9P1G2_ZOSMR)		F:GO:0003677; F:GO:0003700; P:GO:0006355	F:DNA binding; F:DNA-binding transcription factor activity; P:regulation of transcription, DNA-templated			IPR001471 (PRINTS); IPR001471 (SMART); IPR036955 (G3DSA:3.30.730.GENE3D); IPR001471 (PFAM); IPR017392 (PIRSF); PTHR31985:SF45 (PANTHER); PTHR31985 (PANTHER); IPR001471 (PROSITE_PROFILES); IPR001471 (CDD); IPR016177 (SUPERFAMILY)	ERF	0.0395878	0.681324	0	0	0
Solyc01g057090	Transmembrane protein 194A (AHRD V3.3 *** A0A0B2RS82_GLYSO)		C:GO:0016021	C:integral component of membrane			IPR019358 (PFAM); mobidb-lite (MOBIDB_LITE); mobidb-lite (MOBIDB_LITE); PTHR31587 (PANTHER); PTHR31587:SF3 (PANTHER)		24.2364	16.769	25.5703	25.5144	24.9989
Solyc01g057130	LOW QUALITY:ATP synthase epsilon chain, chloroplastic (AHRD V3.3 --* ATPE_IPOBA)						mobidb-lite (MOBIDB_LITE)		0.020956	0	0	0	0
Solyc01g057150	LOW QUALITY:General transcription factor 2-related zinc finger protein (AHRD V3.3 --* AT3G31402.2)								0	0	0	0.0222803	0.0232051
Solyc01g057160	LOW QUALITY:basic helix loop helix (bHLH) DNA-binding superfamily protein (AHRD V3.3 --* AT4G38065.1)								0.441912	0.309341	0.361311	0.550432	0.351818
Solyc01g057170	DEAD-box ATP-dependent RNA helicase 48 (AHRD V3.3 --* RH48_ORYSJ)								0.366178	0.237901	0.455278	0.267566	0.424281
Solyc01g057175	Potassium channel (AHRD V3.3 --* A0A059Q2G9_9POAL)								0.018709	0	0	0	0
Solyc01g057200	Pentatricopeptide repeat-containing protein (AHRD V3.3 *** A0A103TWN9_CYNCS)		F:GO:0005515	F:protein binding			IPR002885 (TIGRFAM); IPR011990 (G3DSA:1.25.40.GENE3D); IPR011990 (G3DSA:1.25.40.GENE3D); IPR002885 (PFAM); IPR002885 (PFAM); IPR011990 (G3DSA:1.25.40.GENE3D); PTHR24015 (PANTHER); PTHR24015:SF301 (PANTHER); IPR002885 (PROSITE_PROFILES); IPR002885 (PROSITE_PROFILES); IPR002885 (PROSITE_PROFILES); IPR002885 (PROSITE_PROFILES); IPR002885 (PROSITE_PROFILES); IPR002885 (PROSITE_PROFILES); IPR002885 (P…		8.3263	10.4804	9.00589	9.04126	9.92124
Solyc01g057210	pyruvate dehydrogenase kinase (AHRD V3.3 *** AT3G06483.1)		F:GO:0004672; P:GO:0016310	F:protein kinase activity; P:phosphorylation			IPR004358 (PRINTS); IPR003594 (SMART); IPR036784 (G3DSA:1.20.140.GENE3D); IPR036890 (G3DSA:3.30.565.GENE3D); IPR003594 (PFAM); IPR018955 (PFAM); PTHR11947:SF24 (PANTHER); IPR039028 (PANTHER); IPR005467 (PROSITE_PROFILES); IPR003594 (CDD); IPR036784 (SUPERFAMILY); IPR036890 (SUPERFAMILY)		43.2649	39.3776	41.4635	41.3896	49.7756
Solyc01g057260	transmembrane protein, putative (DUF247) (AHRD V3.3 *-* AT3G50140.2)		C:GO:0016020	C:membrane			IPR004158 (PFAM); IPR004158 (PANTHER)		0.217778	0.0957392	0.0217741	0.124689	0
Solyc01g057270	Calmodulin-binding transcription activator (AHRD V3.3 *-* A0A072TUJ0_MEDTR)		F:GO:0003677	F:DNA binding			IPR013783 (G3DSA:2.60.40.GENE3D); IPR036770 (G3DSA:1.25.40.GENE3D); PTHR23335:SF10 (PANTHER); PTHR23335 (PANTHER); IPR020683 (PROSITE_PROFILES); IPR020683 (CDD); IPR036770 (SUPERFAMILY); IPR014756 (SUPERFAMILY)	CAMTA	0.601162	0.65762	0.718886	0.782744	0.81984
Solyc01g057275	Calmodulin-binding transcription activator (AHRD V3.3 *-* A0A072TUJ0_MEDTR)		F:GO:0005515	F:protein binding			IPR000048 (SMART); IPR000048 (PFAM); G3DSA:1.20.5.190 (GENE3D); PTHR23335:SF10 (PANTHER); PTHR23335 (PANTHER); IPR000048 (PROSITE_PROFILES); IPR027417 (SUPERFAMILY)		0.404264	0.596115	0.539956	0.585263	0.398473
Solyc01g057280	LOW QUALITY:26S proteasome non-ATPase regulatory subunit-like protein (AHRD V3.3 *** A0A072V9K9_MEDTR)		F:GO:0005515; P:GO:0070682	F:protein binding; P:proteasome regulatory particle assembly			G3DSA:2.30.42.10 (GENE3D); mobidb-lite (MOBIDB_LITE); IPR035269 (PANTHER); IPR036034 (SUPERFAMILY)		0.732958	0.648078	0.548194	0.68638	0.727811
Solyc01g057300	bHLH transcription factor 002		F:GO:0046983	F:protein dimerization activity			IPR011598 (SMART); IPR011598 (PFAM); IPR036638 (G3DSA:4.10.280.GENE3D); mobidb-lite (MOBIDB_LITE); mobidb-lite (MOBIDB_LITE); PTHR11514 (PANTHER); PTHR11514:SF96 (PANTHER); IPR011598 (PROSITE_PROFILES); IPR011598 (CDD); IPR036638 (SUPERFAMILY)	bHLH	0.114051	0.215304	0.0746421	0.144936	0.070614
Solyc01g057310	Kinesin-like protein KIF15 (AHRD V3.3 *** A0A0B2P1R3_GLYSO)		F:GO:0003777; F:GO:0005524; P:GO:0007018; F:GO:0008017	F:microtubule motor activity; F:ATP binding; P:microtubule-based movement; F:microtubule binding	EC:3.6.1.15	Nucleoside-triphosphate phosphatase	mobidb-lite (MOBIDB_LITE); mobidb-lite (MOBIDB_LITE); mobidb-lite (MOBIDB_LITE); PTHR37739 (PANTHER)		5.70821	5.70912	1.394	2.21452	2.13517
Solyc01g057320	Kinesin-like protein (AHRD V3.3 *** K4AVU3_SOLLC)		F:GO:0003777; F:GO:0005524; P:GO:0007018; F:GO:0008017	F:microtubule motor activity; F:ATP binding; P:microtubule-based movement; F:microtubule binding	EC:3.6.1.15	Nucleoside-triphosphate phosphatase	IPR001752 (PRINTS); IPR001752 (SMART); IPR001752 (PFAM); IPR036961 (G3DSA:3.40.850.GENE3D); mobidb-lite (MOBIDB_LITE); mobidb-lite (MOBIDB_LITE); mobidb-lite (MOBIDB_LITE); PTHR24115:SF755 (PANTHER); IPR027640 (PANTHER); IPR001752 (PROSITE_PROFILES); IPR027417 (SUPERFAMILY)		1.25413	1.29908	0.548785	0.214578	0.496837
Solyc01g057330	LOW QUALITY:Yellow stripe-like transporter 1 (AHRD V3.3 *-* T1Q4G6_ARAHY)		P:GO:0055085	P:transmembrane transport			IPR004813 (PFAM); PTHR31645 (PANTHER); PTHR31645:SF4 (PANTHER)		0.157311	0.158211	0.024914	0	0.0701146
Solyc01g057340	WD-40 repeat family protein-2 (AHRD V3.3 --* A0A172CCS3_POPTO)								5.98041	8.77248	4.53371	4.48461	4.43427
Solyc01g057380	Unknown protein (AHRD V3.3 )								0	0	0	0.0222803	0
Solyc01g057390	LOW QUALITY:protein kinase family protein (AHRD V3.3 --* AT5G26150.1)		F:GO:0003677	F:DNA binding					0	0	0	0	0.0231387
Solyc01g057430	Carboxyltransferase alpha Subunit (AHRD V3.3 *-* A0A0G2SJ78_SALMI)		F:GO:0003989; P:GO:0006633; C:GO:0009317	F:acetyl-CoA carboxylase activity; P:fatty acid biosynthetic process; C:acetyl-CoA carboxylase complex	EC:6.4.1.2	Acetyl-CoA carboxylase	IPR001095 (PFAM); IPR001095 (PANTHER); PTHR42853:SF1 (PANTHER)		0.491682	0.737552	0.501997	0.460018	0.543209
Solyc01g057440	NAC domain containing protein 71 (AHRD V3.3 --* AT4G17980.2)								0.976714	0.61057	1.05483	1.00041	1.17862
Solyc01g057460	mediator of RNA polymerase II transcription subunit 15a-like protein (AHRD V3.3 *-* AT1G15780.2)		F:GO:0003712; P:GO:0006355	F:transcription coregulator activity; P:regulation of transcription, DNA-templated			G3DSA:1.10.246.20 (GENE3D); IPR036546 (PFAM); mobidb-lite (MOBIDB_LITE); PTHR33137:SF4 (PANTHER); PTHR33137 (PANTHER); IPR036529 (SUPERFAMILY)		10.7871	14.4928	14.2489	13.9319	14.0061
Solyc01g057465	Metal tolerance protein (AHRD V3.3 --* E5GC92_CUCME)		F:GO:0000166; P:GO:0000723; F:GO:0003678; F:GO:0004386; F:GO:0005524; P:GO:0006281; P:GO:0006310; P:GO:0006974; C:GO:0016020; C:GO:0016021; F:GO:0016787; P:GO:0032508	F:nucleotide binding; P:telomere maintenance; F:DNA helicase activity; F:helicase activity; F:ATP binding; P:DNA repair; P:DNA recombination; P:cellular response to DNA damage stimulus; C:membrane; C:integral component of membrane; F:hydrolase activity; P:DNA duplex unwinding			PTHR11562:SF54 (PANTHER); PTHR11562 (PANTHER)		0	0.0212673	0.0252747	0	0
Solyc01g057473	DNA helicase homolog, putative (AHRD V3.3 *-* Q1EPC6_MUSAC)		P:GO:0000723; F:GO:0003678; F:GO:0005524; P:GO:0006281; P:GO:0006310; P:GO:0032508	P:telomere maintenance; F:DNA helicase activity; F:ATP binding; P:DNA repair; P:DNA recombination; P:DNA duplex unwinding	EC:3.6.1.15	Nucleoside-triphosphate phosphatase			1.71378	1.88188	1.29617	1.50277	1.15888
Solyc01g057475	Pentatricopeptide repeat-containing protein (AHRD V3.3 --* V5QPJ8_GOSHI)								0	0.0212673	0	0	0
Solyc01g057477	mediator of RNA polymerase II transcription subunit 15a-like protein (AHRD V3.3 --* AT1G15780.3)		F:GO:0003712; P:GO:0006355; F:GO:0031490	F:transcription coregulator activity; P:regulation of transcription, DNA-templated; F:chromatin DNA binding			IPR036546 (PFAM)		0.866989	0.948161	0.922271	0.909919	1.2935
Solyc01g057480	PIF1 helicase (AHRD V3.3 *-* G7J5Q6_MEDTR)		P:GO:0000723; F:GO:0003678; F:GO:0005524; P:GO:0006281	P:telomere maintenance; F:DNA helicase activity; F:ATP binding; P:DNA repair	EC:3.6.1.15	Nucleoside-triphosphate phosphatase	IPR010285 (PFAM); IPR003840 (PFAM); G3DSA:3.40.50.300 (GENE3D); PTHR10492 (PANTHER); IPR027417 (SUPERFAMILY)		0	0	0	0.071701	0.0232051
Solyc01g057490	mediator of RNA polymerase II transcription subunit 15a-like protein (AHRD V3.3 --* AT1G15780.3)								1.19717	0.451212	1.08079	1.08525	0.755495	-1.34861	0.0460748					down
Solyc01g057520	ARM repeat superfamily protein (AHRD V3.3 *** A0A061EX70_THECC)		C:GO:0005623; P:GO:0006886; F:GO:0008536	C:cell; P:intracellular protein transport; F:Ran GTPase binding			IPR011989 (G3DSA:1.25.10.GENE3D); mobidb-lite (MOBIDB_LITE); PTHR10997:SF29 (PANTHER); PTHR10997 (PANTHER); IPR016024 (SUPERFAMILY)		39.2215	50.5114	24.1228	20.9795	20.5863
Solyc01g057530	LOW QUALITY:Pentatricopeptide repeat (PPR) superfamily protein (AHRD V3.3 --* AT5G65560.3)								0	0	0.0246837	0	0.0231387
Solyc01g057535	DNA-directed RNA polymerase subunit beta (AHRD V3.3 --* A0A0B0PXE6_GOSAR)						mobidb-lite (MOBIDB_LITE); mobidb-lite (MOBIDB_LITE); mobidb-lite (MOBIDB_LITE); PTHR33144:SF8 (PANTHER); PTHR33144 (PANTHER)		0.0801513	0.0193234	0	0.0254774	0.0241764
Solyc01g057570	RNA-binding (RRM/RBD/RNP motifs) family protein (AHRD V3.3 *** A0A0G4AMM0_9ROSI)		F:GO:0016491; P:GO:0055114	F:oxidoreductase activity; P:oxidation-reduction process			IPR027450 (PFAM); IPR037151 (G3DSA:2.60.120.GENE3D); IPR032862 (PTHR13069:PANTHER); PTHR13069 (PANTHER); IPR005123 (PROSITE_PROFILES); SSF51197 (SUPERFAMILY)		9.95081	10.246	11.0379	11.6637	11.9152
Solyc01g057580	LOW QUALITY:Kinase, putative (AHRD V3.3 *-* B9RND0_RICCO)		F:GO:0004675; F:GO:0005524; C:GO:0005886; P:GO:0006468; P:GO:0007178; C:GO:0016021	F:transmembrane receptor protein serine/threonine kinase activity; F:ATP binding; C:plasma membrane; P:protein phosphorylation; P:transmembrane receptor protein serine/threonine kinase signaling pathway; C:integral component of membrane	EC:2.7.11	Transferring phosphorus-containing groups	G3DSA:1.10.510.10 (GENE3D); mobidb-lite (MOBIDB_LITE); mobidb-lite (MOBIDB_LITE); PTHR27001:SF118 (PANTHER); PTHR27001 (PANTHER); cd12087 (CDD)		0.0400371	0.0392607	0.17525	0	0.0951961
Solyc01g057590	Leucine-rich repeat protein kinase family protein (AHRD V3.3 --* AT5G62710.2)		C:GO:0016020; C:GO:0016021	C:membrane; C:integral component of membrane					0	0	0.024914	0	0
Solyc01g057600	4-hydroxy-3-methylbut-2-enyl diphosphate synthase (AHRD V3.3 --* AT5G60600.5)								0.319938	0.219617	0.0999168	0.074898	0.0232051
Solyc01g057640	LOW QUALITY:CASP-like protein 5A1 (AHRD V3.3 --* CSPL2_GINBI)								0	0	0	0.0248957	0
Solyc01g057680	Leucine-rich receptor-like protein kinase family protein (AHRD V3.3 --* AT2G26330.1)		C:GO:0016021; F:GO:0016301; P:GO:0016310	C:integral component of membrane; F:kinase activity; P:phosphorylation			IPR013210 (PFAM)		0	0.0358251	0.0493673	0.5434	0.238312
Solyc01g057685	SKP1-like 8 (AHRD V3.3 --* AT3G21830.1)		F:GO:0003677	F:DNA binding			mobidb-lite (MOBIDB_LITE)		0	0	0.0252747	0	0.0232051
Solyc01g057705	Histidyl-tRNA synthetase (AHRD V3.3 *-* A0A072U3T0_MEDTR)		P:GO:0006486; C:GO:0016021; F:GO:0016757	P:protein glycosylation; C:integral component of membrane; F:transferase activity, transferring glycosyl groups			mobidb-lite (MOBIDB_LITE); mobidb-lite (MOBIDB_LITE)		0.0374179	0	0	0	0
Solyc01g057743	BED zinc finger,hAT family dimerization domain (AHRD V3.3 --* A0A061FVD3_THECC)		F:GO:0046983	F:protein dimerization activity			IPR008906 (PFAM)		0.020956	0.0193234	0	0	0
Solyc01g057747	BED zinc finger,hAT family dimerization domain, putative (AHRD V3.3 *-* A0A061FD65_THECC)		F:GO:0005488	F:binding			PTHR23272:SF54 (PANTHER); PTHR23272 (PANTHER); PTHR23272 (PANTHER); PTHR23272:SF54 (PANTHER); IPR012337 (SUPERFAMILY)		0	0.0179126	0	0	0
[truncated: 26,331 more rows]
