# Supplementary material for: Beyond the limits of photoperception: constitutively active PHYTOCHROME B2 overexpression as a means of improving fruit nutritional quality in tomato
Source: Plant Biotechnol J. 2020 Apr 1;18(10):2027–41. doi: 10.1111/pbi.13362 (PMC7540714; doi:10.1111/pbi.13362)
Supplement: Supplementary file 4 — Table S3 Gene set enrichment analysis. [file PBI-18-2027-s002.xlsx]

## Sheet: Table_S3
Table S3. Gene set enrichment analysis.
Gene Set Enrichment Analysis (GSEA, FDR < 0.25) performed with differentially expressed genes list as test-set and tomato genome as reference-set (Sol Genomics Networks ITAG3.2 annotation). Refer to Subramanian et al. (2005) PNAS 102: 15555-15560 for detailed information of GSEA analysis.
a GO terms IDs, names and categories annotated using the Blast2GO software.
b Gene set size associated with the GO ID and name.
c Normalized Enrichment Score.
d False Discovery Rate (estimated probability that the gene set and the corresponding NES represents a false positive).
e Differentially expressed genes list used for analysis according to the Table S2. Sample abbreviations: WT - wild-type; L1 - PPC2::PHYB2 line #1; L6 - PPC2::PHYB2Y252H line #6; MG - mature green fruit stage; BK - breaker fruit stage.
GO IDa	GO Namea	GO Categorya	Sizeb	NESc	FDR q-vald	Comparisone
GO:0015979	photosynthesis	BIOLOGICAL_PROCESS	77	4.67968	0	L6BKxWTBK
GO:0015979	photosynthesis	BIOLOGICAL_PROCESS	68	4.18926	0	L6MGxWTMG
GO:0009579	thylakoid	CELLULAR_COMPONENT	68	2.50104	0.00203933	L6BKxWTBK
GO:0009579	thylakoid	CELLULAR_COMPONENT	61	3.00518	0.000269231	L6MGxWTMG
GO:0044436	thylakoid part	CELLULAR_COMPONENT	61	2.72717	0.000464591	L6BKxWTBK
GO:0034357	photosynthetic membrane	CELLULAR_COMPONENT	59	2.73893	0.000522665	L6BKxWTBK
GO:0006091	generation of precursor metabolites and energy	BIOLOGICAL_PROCESS	58	3.68322	0	L6BKxWTBK
GO:0044436	thylakoid part	CELLULAR_COMPONENT	53	2.92321	0.000224359	L6MGxWTMG
GO:0034357	photosynthetic membrane	CELLULAR_COMPONENT	51	2.84798	0.000315328	L6MGxWTMG
GO:0006091	generation of precursor metabolites and energy	BIOLOGICAL_PROCESS	48	3.12388	0	L6MGxWTMG
GO:0019684	photosynthesis, light reaction	BIOLOGICAL_PROCESS	44	4.14485	0	L6BKxWTBK
GO:0042651	thylakoid membrane	CELLULAR_COMPONENT	44	1.85056	0.0883868	L6BKxWTBK
GO:0044434	chloroplast part	CELLULAR_COMPONENT	40	2.03735	0.0405166	L6MGxWTMG
GO:0098796	membrane protein complex	CELLULAR_COMPONENT	40	2.81727	0.000280292	L6MGxWTMG
GO:0044435	plastid part	CELLULAR_COMPONENT	40	2.03832	0.043893	L6MGxWTMG
GO:0051186	cofactor metabolic process	BIOLOGICAL_PROCESS	38	-1.67435	0.108187	L6MGxWTMG
GO:0098796	membrane protein complex	CELLULAR_COMPONENT	37	3.70806	0	L6BKxWTBK
GO:0017144	drug metabolic process	BIOLOGICAL_PROCESS	36	1.49767	0.201025	L6MGxWTMG
GO:0019684	photosynthesis, light reaction	BIOLOGICAL_PROCESS	36	3.28528	0	L6MGxWTMG
GO:0042651	thylakoid membrane	CELLULAR_COMPONENT	36	2.13931	0.025305	L6MGxWTMG
GO:0015318	inorganic molecular entity transmembrane transporter activity	MOLECULAR_FUNCTION	33	1.3976	0.230405	L6MGxWTMG
GO:0015075	ion transmembrane transporter activity	MOLECULAR_FUNCTION	33	1.86091	0.0879701	L6MGxWTMG
GO:0044283	small molecule biosynthetic process	BIOLOGICAL_PROCESS	32	1.41446	0.223969	L6MGxWTMG
GO:0043565	sequence-specific DNA binding	MOLECULAR_FUNCTION	32	1.45099	0.240449	L1BKxWTBK
GO:0003735	structural constituent of ribosome	MOLECULAR_FUNCTION	31	-2.24148	0.100518	L6MGxWTMG
GO:0031984	organelle subcompartment	CELLULAR_COMPONENT	29	-1.70446	0.149489	L6MGxWTMG
GO:0016705	oxidoreductase activity, acting on paired donors, with incorporation or reduction of molecular oxygen	MOLECULAR_FUNCTION	29	1.74502	0.111071	L6MGxWTMG
GO:0071554	cell wall organization or biogenesis	BIOLOGICAL_PROCESS	28	-1.35623	0.241047	L1BKxWTBK
GO:0051188	cofactor biosynthetic process	BIOLOGICAL_PROCESS	28	1.46617	0.206016	L6MGxWTMG
GO:0009521	photosystem	CELLULAR_COMPONENT	28	3.25652	0	L6BKxWTBK
GO:0005506	iron ion binding	MOLECULAR_FUNCTION	28	1.44052	0.214808	L6MGxWTMG
GO:0019752	carboxylic acid metabolic process	BIOLOGICAL_PROCESS	27	-1.57301	0.121338	L1BKxWTBK
GO:0043436	oxoacid metabolic process	BIOLOGICAL_PROCESS	27	-1.54923	0.129888	L1BKxWTBK
GO:0009765	photosynthesis, light harvesting	BIOLOGICAL_PROCESS	27	3.47777	0	L6MGxWTMG
GO:0009534	chloroplast thylakoid	CELLULAR_COMPONENT	27	1.99474	0.0443126	L6MGxWTMG
GO:0009521	photosystem	CELLULAR_COMPONENT	27	2.86344	0.000360375	L6MGxWTMG
GO:0031976	plastid thylakoid	CELLULAR_COMPONENT	27	2.01458	0.0440724	L6MGxWTMG
GO:0017144	drug metabolic process	BIOLOGICAL_PROCESS	26	1.57436	0.120327	L6BKxWTBK
GO:0044283	small molecule biosynthetic process	BIOLOGICAL_PROCESS	26	-1.77121	0.0577837	L1BKxWTBK
GO:0003735	structural constituent of ribosome	MOLECULAR_FUNCTION	26	-1.9306	0.146062	L6BKxWTBK
GO:0055086	nucleobase-containing small molecule metabolic process	BIOLOGICAL_PROCESS	25	1.67042	0.146727	L6MGxWTMG
GO:0009765	photosynthesis, light harvesting	BIOLOGICAL_PROCESS	25	3.96763	0	L6BKxWTBK
GO:0015979	photosynthesis	BIOLOGICAL_PROCESS	23	1.70671	0.135645	L1BKxWTBK
GO:0032446	protein modification by small protein conjugation	BIOLOGICAL_PROCESS	23	-1.97172	0.0736941	L6MGxWTMG
GO:0070647	protein modification by small protein conjugation or removal	BIOLOGICAL_PROCESS	23	-2.01235	0.0663801	L6MGxWTMG
GO:0016567	protein ubiquitination	BIOLOGICAL_PROCESS	23	-1.95728	0.0707208	L6MGxWTMG
GO:0009535	chloroplast thylakoid membrane	CELLULAR_COMPONENT	23	1.79875	0.095266	L6MGxWTMG
GO:0055035	plastid thylakoid membrane	CELLULAR_COMPONENT	23	1.84579	0.0861679	L6MGxWTMG
GO:0044262	cellular carbohydrate metabolic process	BIOLOGICAL_PROCESS	22	1.53598	0.204793	L1BKxWTBK
GO:0006753	nucleoside phosphate metabolic process	BIOLOGICAL_PROCESS	22	1.69401	0.139537	L6MGxWTMG
GO:0009117	nucleotide metabolic process	BIOLOGICAL_PROCESS	22	1.67853	0.145394	L6MGxWTMG
GO:0015318	inorganic molecular entity transmembrane transporter activity	MOLECULAR_FUNCTION	22	1.41244	0.20464	L6BKxWTBK
GO:0015075	ion transmembrane transporter activity	MOLECULAR_FUNCTION	22	1.43486	0.193588	L6BKxWTBK
GO:0019787	ubiquitin-like protein transferase activity	MOLECULAR_FUNCTION	22	-1.5105	0.193087	L6MGxWTMG
GO:0004842	ubiquitin-protein transferase activity	MOLECULAR_FUNCTION	22	-1.53761	0.176858	L6MGxWTMG
GO:0005576	extracellular region	CELLULAR_COMPONENT	21	-1.91844	0.0789641	L6MGxWTMG
GO:0005509	calcium ion binding	MOLECULAR_FUNCTION	21	1.67755	0.145194	L1BKxWTBK
GO:0016798	hydrolase activity, acting on glycosyl bonds	MOLECULAR_FUNCTION	21	-1.58391	0.154147	L6MGxWTMG
GO:0016746	transferase activity, transferring acyl groups	MOLECULAR_FUNCTION	21	1.36424	0.249073	L6MGxWTMG
GO:0071554	cell wall organization or biogenesis	BIOLOGICAL_PROCESS	20	-2.22137	0.0371326	L6MGxWTMG
GO:0006732	coenzyme metabolic process	BIOLOGICAL_PROCESS	20	1.36286	0.246848	L6MGxWTMG
GO:0004553	hydrolase activity, hydrolyzing O-glycosyl compounds	MOLECULAR_FUNCTION	20	-1.68191	0.11941	L6MGxWTMG
GO:0034220	ion transmembrane transport	BIOLOGICAL_PROCESS	19	1.8579	0.0846413	L6MGxWTMG
GO:1901293	nucleoside phosphate biosynthetic process	BIOLOGICAL_PROCESS	19	1.83317	0.0844034	L6MGxWTMG
GO:0009165	nucleotide biosynthetic process	BIOLOGICAL_PROCESS	19	1.82316	0.0860368	L6MGxWTMG
GO:0019693	ribose phosphate metabolic process	BIOLOGICAL_PROCESS	19	1.56221	0.183632	L6MGxWTMG
GO:0006952	defense response	BIOLOGICAL_PROCESS	18	2.00011	0.0457743	L6MGxWTMG
GO:0006457	protein folding	BIOLOGICAL_PROCESS	18	-1.697	0.129044	L6MGxWTMG
GO:0072521	purine-containing compound metabolic process	BIOLOGICAL_PROCESS	18	1.52245	0.200495	L6MGxWTMG
GO:0009259	ribonucleotide metabolic process	BIOLOGICAL_PROCESS	18	1.5151	0.202805	L6MGxWTMG
GO:1902494	catalytic complex	CELLULAR_COMPONENT	18	1.36063	0.245808	L6MGxWTMG
GO:1902494	catalytic complex	CELLULAR_COMPONENT	18	1.69944	0.0904275	L6BKxWTBK
GO:0046527	glucosyltransferase activity	MOLECULAR_FUNCTION	18	1.65601	0.149865	L1BKxWTBK
GO:0016853	isomerase activity	MOLECULAR_FUNCTION	18	1.50962	0.195332	L6MGxWTMG
GO:0044036	cell wall macromolecule metabolic process	BIOLOGICAL_PROCESS	17	1.4331	0.23605	L1BKxWTBK
GO:0044264	cellular polysaccharide metabolic process	BIOLOGICAL_PROCESS	17	1.76162	0.141622	L1BKxWTBK
GO:0044042	glucan metabolic process	BIOLOGICAL_PROCESS	17	1.75283	0.130442	L1BKxWTBK
GO:0051704	multi-organism process	BIOLOGICAL_PROCESS	17	1.44529	0.213866	L6MGxWTMG
GO:0005976	polysaccharide metabolic process	BIOLOGICAL_PROCESS	17	1.72747	0.133809	L1BKxWTBK
GO:0006163	purine nucleotide metabolic process	BIOLOGICAL_PROCESS	17	1.48045	0.200807	L6MGxWTMG
GO:0009150	purine ribonucleotide metabolic process	BIOLOGICAL_PROCESS	17	1.4734	0.203119	L6MGxWTMG
GO:0031975	envelope	CELLULAR_COMPONENT	17	1.42474	0.222118	L6MGxWTMG
GO:0031967	organelle envelope	CELLULAR_COMPONENT	17	1.44836	0.214857	L6MGxWTMG
GO:0006073	cellular glucan metabolic process	BIOLOGICAL_PROCESS	16	1.54129	0.213557	L1BKxWTBK
GO:0009142	nucleoside triphosphate biosynthetic process	BIOLOGICAL_PROCESS	16	1.61315	0.186954	L6MGxWTMG
GO:0009141	nucleoside triphosphate metabolic process	BIOLOGICAL_PROCESS	16	1.58745	0.187759	L6MGxWTMG
GO:0009201	ribonucleoside triphosphate biosynthetic process	BIOLOGICAL_PROCESS	16	1.56786	0.189369	L6MGxWTMG
GO:0009199	ribonucleoside triphosphate metabolic process	BIOLOGICAL_PROCESS	16	1.5894	0.191585	L6MGxWTMG
GO:0009260	ribonucleotide biosynthetic process	BIOLOGICAL_PROCESS	16	1.58181	0.187049	L6MGxWTMG
GO:0046390	ribose phosphate biosynthetic process	BIOLOGICAL_PROCESS	16	1.60341	0.190798	L6MGxWTMG
GO:0009523	photosystem II	CELLULAR_COMPONENT	16	2.22628	0.012532	L6BKxWTBK
GO:0022804	active transmembrane transporter activity	MOLECULAR_FUNCTION	16	1.81543	0.0858498	L6BKxWTBK
GO:0005509	calcium ion binding	MOLECULAR_FUNCTION	16	1.56825	0.121268	L6BKxWTBK
GO:0016874	ligase activity	MOLECULAR_FUNCTION	16	-1.68453	0.0762533	L1BKxWTBK
GO:0098772	molecular function regulator	MOLECULAR_FUNCTION	16	-1.97174	0.0271056	L1BKxWTBK
GO:0019787	ubiquitin-like protein transferase activity	MOLECULAR_FUNCTION	16	1.59824	0.172503	L1BKxWTBK
GO:0004842	ubiquitin-protein transferase activity	MOLECULAR_FUNCTION	16	1.60796	0.176092	L1BKxWTBK
GO:0044262	cellular carbohydrate metabolic process	BIOLOGICAL_PROCESS	15	-1.55656	0.167571	L6MGxWTMG
GO:0022607	cellular component assembly	BIOLOGICAL_PROCESS	15	-1.93349	0.0289305	L1BKxWTBK
GO:0022900	electron transport chain	BIOLOGICAL_PROCESS	15	1.83234	0.0822679	L6BKxWTBK
GO:0032446	protein modification by small protein conjugation	BIOLOGICAL_PROCESS	15	1.49385	0.219569	L1BKxWTBK
GO:0016567	protein ubiquitination	BIOLOGICAL_PROCESS	15	1.47399	0.228571	L1BKxWTBK
GO:0009145	purine nucleoside triphosphate biosynthetic process	BIOLOGICAL_PROCESS	15	1.53727	0.196535	L6MGxWTMG
GO:0009144	purine nucleoside triphosphate metabolic process	BIOLOGICAL_PROCESS	15	1.48964	0.200307	L6MGxWTMG
GO:0006164	purine nucleotide biosynthetic process	BIOLOGICAL_PROCESS	15	1.51268	0.196535	L6MGxWTMG
GO:0009206	purine ribonucleoside triphosphate biosynthetic process	BIOLOGICAL_PROCESS	15	1.51374	0.199781	L6MGxWTMG
GO:0009205	purine ribonucleoside triphosphate metabolic process	BIOLOGICAL_PROCESS	15	1.48241	0.202949	L6MGxWTMG
GO:0009152	purine ribonucleotide biosynthetic process	BIOLOGICAL_PROCESS	15	1.53485	0.194086	L6MGxWTMG
GO:0072522	purine-containing compound biosynthetic process	BIOLOGICAL_PROCESS	15	1.49648	0.19808	L6MGxWTMG
GO:0033013	tetrapyrrole metabolic process	BIOLOGICAL_PROCESS	15	-1.6757	0.112173	L6MGxWTMG
GO:1990204	oxidoreductase complex	CELLULAR_COMPONENT	15	2.22607	0.0114876	L6BKxWTBK
GO:0009523	photosystem II	CELLULAR_COMPONENT	15	1.65973	0.150989	L6MGxWTMG
GO:0006754	ATP biosynthetic process	BIOLOGICAL_PROCESS	14	1.42837	0.222211	L6MGxWTMG
GO:0046034	ATP metabolic process	BIOLOGICAL_PROCESS	14	1.41804	0.224691	L6MGxWTMG
GO:0006520	cellular amino acid metabolic process	BIOLOGICAL_PROCESS	14	-1.78143	0.0615494	L1BKxWTBK
GO:0042737	drug catabolic process	BIOLOGICAL_PROCESS	14	-2.47821	0.0043203	L1BKxWTBK
GO:0017144	drug metabolic process	BIOLOGICAL_PROCESS	14	-2.47202	0.0028802	L1BKxWTBK
GO:0019684	photosynthesis, light reaction	BIOLOGICAL_PROCESS	14	2.06139	0.186535	L1BKxWTBK
GO:0000003	reproduction	BIOLOGICAL_PROCESS	14	1.50248	0.153976	L6BKxWTBK
GO:0022414	reproductive process	BIOLOGICAL_PROCESS	14	1.53233	0.137283	L6BKxWTBK
GO:0033014	tetrapyrrole biosynthetic process	BIOLOGICAL_PROCESS	14	-1.67156	0.105466	L6MGxWTMG
GO:0048046	apoplast	CELLULAR_COMPONENT	14	1.43371	0.246053	L1BKxWTBK
GO:1990204	oxidoreductase complex	CELLULAR_COMPONENT	14	1.58058	0.183566	L6MGxWTMG
GO:0030234	enzyme regulator activity	MOLECULAR_FUNCTION	14	-1.99971	0.0261534	L1BKxWTBK
GO:0046394	carboxylic acid biosynthetic process	BIOLOGICAL_PROCESS	13	-1.50805	0.143158	L1BKxWTBK
GO:0051186	cofactor metabolic process	BIOLOGICAL_PROCESS	13	-2.40008	0.00357176	L1BKxWTBK
GO:0044706	multi-multicellular organism process	BIOLOGICAL_PROCESS	13	1.59434	0.114337	L6BKxWTBK
GO:0009856	pollination	BIOLOGICAL_PROCESS	13	1.69991	0.0929479	L6BKxWTBK
GO:0043933	protein-containing complex subunit organization	BIOLOGICAL_PROCESS	13	-1.75586	0.0599853	L1BKxWTBK
GO:0048046	apoplast	CELLULAR_COMPONENT	13	-2.24025	0.0506125	L6MGxWTMG
GO:0009654	photosystem II oxygen evolving complex	CELLULAR_COMPONENT	13	2.14987	0.0155017	L6BKxWTBK
GO:0016830	carbon-carbon lyase activity	MOLECULAR_FUNCTION	13	1.3953	0.229195	L6MGxWTMG
GO:0009055	electron transfer activity	MOLECULAR_FUNCTION	13	1.75954	0.0954914	L6BKxWTBK
GO:0046527	glucosyltransferase activity	MOLECULAR_FUNCTION	13	-1.86436	0.0879262	L6MGxWTMG
GO:0004497	monooxygenase activity	MOLECULAR_FUNCTION	13	1.40123	0.230216	L6MGxWTMG
GO:1901137	carbohydrate derivative biosynthetic process	BIOLOGICAL_PROCESS	12	1.46466	0.177908	L6BKxWTBK
GO:0098655	cation transmembrane transport	BIOLOGICAL_PROCESS	12	1.92415	0.0648951	L6MGxWTMG
GO:0008037	cell recognition	BIOLOGICAL_PROCESS	12	1.58811	0.11523	L6BKxWTBK
GO:0042546	cell wall biogenesis	BIOLOGICAL_PROCESS	12	2.05507	0.0983795	L1BKxWTBK
GO:0006732	coenzyme metabolic process	BIOLOGICAL_PROCESS	12	1.45349	0.183183	L6BKxWTBK
GO:0032502	developmental process	BIOLOGICAL_PROCESS	12	-1.74267	0.0603747	L1BKxWTBK
GO:0055086	nucleobase-containing small molecule metabolic process	BIOLOGICAL_PROCESS	12	1.84445	0.0856283	L6BKxWTBK
GO:0006753	nucleoside phosphate metabolic process	BIOLOGICAL_PROCESS	12	1.787	0.0958034	L6BKxWTBK
GO:0009117	nucleotide metabolic process	BIOLOGICAL_PROCESS	12	1.86001	0.0885204	L6BKxWTBK
GO:0009875	pollen-pistil interaction	BIOLOGICAL_PROCESS	12	1.60781	0.109116	L6BKxWTBK
GO:0009856	pollination	BIOLOGICAL_PROCESS	12	1.37026	0.246313	L6MGxWTMG
GO:0065003	protein-containing complex assembly	BIOLOGICAL_PROCESS	12	-1.98895	0.0260905	L1BKxWTBK
GO:0048544	recognition of pollen	BIOLOGICAL_PROCESS	12	1.56683	0.11978	L6BKxWTBK
GO:0019693	ribose phosphate metabolic process	BIOLOGICAL_PROCESS	12	1.83257	0.0866731	L6BKxWTBK
GO:0009522	photosystem I	CELLULAR_COMPONENT	12	2.55748	0.00150135	L6MGxWTMG
GO:0009522	photosystem I	CELLULAR_COMPONENT	12	2.79852	0.000192177	L6BKxWTBK
GO:0009654	photosystem II oxygen evolving complex	CELLULAR_COMPONENT	12	1.4632	0.205124	L6MGxWTMG
GO:0016209	antioxidant activity	MOLECULAR_FUNCTION	12	-1.97081	0.0252348	L1BKxWTBK
GO:0005216	ion channel activity	MOLECULAR_FUNCTION	12	1.40183	0.233296	L6MGxWTMG
GO:0022838	substrate-specific channel activity	MOLECULAR_FUNCTION	12	1.39149	0.229254	L6MGxWTMG
GO:0051082	unfolded protein binding	MOLECULAR_FUNCTION	12	-1.69991	0.142969	L6MGxWTMG
GO:0048856	anatomical structure development	BIOLOGICAL_PROCESS	11	-1.54741	0.125659	L1BKxWTBK
GO:1901135	carbohydrate derivative metabolic process	BIOLOGICAL_PROCESS	11	-1.57315	0.126735	L1BKxWTBK
GO:0071555	cell wall organization	BIOLOGICAL_PROCESS	11	-2.11976	0.0388154	L6MGxWTMG
GO:0071555	cell wall organization	BIOLOGICAL_PROCESS	11	-2.07811	0.0188281	L1BKxWTBK
GO:0010383	cell wall polysaccharide metabolic process	BIOLOGICAL_PROCESS	11	1.8232	0.114724	L1BKxWTBK
GO:0006073	cellular glucan metabolic process	BIOLOGICAL_PROCESS	11	-1.70702	0.157817	L6MGxWTMG
GO:0044264	cellular polysaccharide metabolic process	BIOLOGICAL_PROCESS	11	-1.70887	0.168018	L6MGxWTMG
GO:0045229	external encapsulating structure organization	BIOLOGICAL_PROCESS	11	-2.12803	0.0453575	L6MGxWTMG
GO:0045229	external encapsulating structure organization	BIOLOGICAL_PROCESS	11	-2.10587	0.0192613	L1BKxWTBK
GO:0044042	glucan metabolic process	BIOLOGICAL_PROCESS	11	-1.69857	0.135435	L6MGxWTMG
GO:1901293	nucleoside phosphate biosynthetic process	BIOLOGICAL_PROCESS	11	1.727	0.0943003	L6BKxWTBK
GO:0009142	nucleoside triphosphate biosynthetic process	BIOLOGICAL_PROCESS	11	1.74277	0.0931037	L6BKxWTBK
GO:0009141	nucleoside triphosphate metabolic process	BIOLOGICAL_PROCESS	11	1.75249	0.0951422	L6BKxWTBK
GO:0009165	nucleotide biosynthetic process	BIOLOGICAL_PROCESS	11	1.75238	0.0914829	L6BKxWTBK
GO:0090407	organophosphate biosynthetic process	BIOLOGICAL_PROCESS	11	1.76306	0.0980094	L6BKxWTBK
GO:0009767	photosynthetic electron transport chain	BIOLOGICAL_PROCESS	11	2.19269	0.0127347	L6BKxWTBK
GO:0005976	polysaccharide metabolic process	BIOLOGICAL_PROCESS	11	-1.74834	0.149559	L6MGxWTMG
GO:0006779	porphyrin-containing compound biosynthetic process	BIOLOGICAL_PROCESS	11	-1.44907	0.23467	L6MGxWTMG
GO:0006778	porphyrin-containing compound metabolic process	BIOLOGICAL_PROCESS	11	-1.45629	0.234526	L6MGxWTMG
GO:0009201	ribonucleoside triphosphate biosynthetic process	BIOLOGICAL_PROCESS	11	1.73445	0.0942762	L6BKxWTBK
GO:0009199	ribonucleoside triphosphate metabolic process	BIOLOGICAL_PROCESS	11	1.72179	0.0939401	L6BKxWTBK
GO:0009260	ribonucleotide biosynthetic process	BIOLOGICAL_PROCESS	11	1.76608	0.101011	L6BKxWTBK
GO:0009259	ribonucleotide metabolic process	BIOLOGICAL_PROCESS	11	1.71732	0.0880332	L6BKxWTBK
GO:0046390	ribose phosphate biosynthetic process	BIOLOGICAL_PROCESS	11	1.72054	0.0916532	L6BKxWTBK
GO:0043531	ADP binding	MOLECULAR_FUNCTION	11	1.50491	0.22106	L1BKxWTBK
GO:0030246	carbohydrate binding	MOLECULAR_FUNCTION	11	1.84129	0.0842711	L6MGxWTMG
GO:0004857	enzyme inhibitor activity	MOLECULAR_FUNCTION	11	-2.0628	0.0187498	L1BKxWTBK
GO:0016853	isomerase activity	MOLECULAR_FUNCTION	11	-1.50082	0.143211	L1BKxWTBK
GO:0016684	oxidoreductase activity, acting on peroxide as acceptor	MOLECULAR_FUNCTION	11	-2.16881	0.014812	L1BKxWTBK
GO:0004601	peroxidase activity	MOLECULAR_FUNCTION	11	-2.09398	0.0184411	L1BKxWTBK
GO:0015291	secondary active transmembrane transporter activity	MOLECULAR_FUNCTION	11	-1.41722	0.195759	L1BKxWTBK
GO:0016762	xyloglucan:xyloglucosyl transferase activity	MOLECULAR_FUNCTION	11	1.89981	0.0873755	L1BKxWTBK
GO:0016051	carbohydrate biosynthetic process	BIOLOGICAL_PROCESS	10	1.7732	0.105012	L6MGxWTMG
GO:0016051	carbohydrate biosynthetic process	BIOLOGICAL_PROCESS	10	1.39748	0.209355	L6BKxWTBK
GO:0008037	cell recognition	BIOLOGICAL_PROCESS	10	1.56148	0.18001	L6MGxWTMG
GO:0006952	defense response	BIOLOGICAL_PROCESS	10	-1.77957	0.0586151	L1BKxWTBK
GO:0010410	hemicellulose metabolic process	BIOLOGICAL_PROCESS	10	1.9909	0.0613366	L1BKxWTBK
GO:0098662	inorganic cation transmembrane transport	BIOLOGICAL_PROCESS	10	1.76811	0.103572	L6MGxWTMG
GO:0009765	photosynthesis, light harvesting	BIOLOGICAL_PROCESS	10	2.01037	0.0908798	L1BKxWTBK
GO:0009875	pollen-pistil interaction	BIOLOGICAL_PROCESS	10	1.56491	0.18641	L6MGxWTMG
GO:0031325	positive regulation of cellular metabolic process	BIOLOGICAL_PROCESS	10	-1.68539	0.123195	L6MGxWTMG
GO:0048522	positive regulation of cellular process	BIOLOGICAL_PROCESS	10	-1.68781	0.128201	L6MGxWTMG
GO:0009893	positive regulation of metabolic process	BIOLOGICAL_PROCESS	10	-1.68094	0.114579	L6MGxWTMG
GO:0008104	protein localization	BIOLOGICAL_PROCESS	10	-1.90919	0.0750356	L6MGxWTMG
GO:0009145	purine nucleoside triphosphate biosynthetic process	BIOLOGICAL_PROCESS	10	1.71914	0.0898749	L6BKxWTBK
GO:0009144	purine nucleoside triphosphate metabolic process	BIOLOGICAL_PROCESS	10	1.63962	0.0983313	L6BKxWTBK
GO:0006164	purine nucleotide biosynthetic process	BIOLOGICAL_PROCESS	10	1.68345	0.0898646	L6BKxWTBK
GO:0006163	purine nucleotide metabolic process	BIOLOGICAL_PROCESS	10	1.66149	0.0906051	L6BKxWTBK
GO:0009206	purine ribonucleoside triphosphate biosynthetic process	BIOLOGICAL_PROCESS	10	1.66355	0.0918733	L6BKxWTBK
GO:0009205	purine ribonucleoside triphosphate metabolic process	BIOLOGICAL_PROCESS	10	1.6765	0.0905609	L6BKxWTBK
GO:0009152	purine ribonucleotide biosynthetic process	BIOLOGICAL_PROCESS	10	1.67349	0.0894989	L6BKxWTBK
GO:0009150	purine ribonucleotide metabolic process	BIOLOGICAL_PROCESS	10	1.68465	0.094604	L6BKxWTBK
GO:0072522	purine-containing compound biosynthetic process	BIOLOGICAL_PROCESS	10	1.68413	0.0922934	L6BKxWTBK
GO:0072521	purine-containing compound metabolic process	BIOLOGICAL_PROCESS	10	1.63427	0.0987063	L6BKxWTBK
GO:0048544	recognition of pollen	BIOLOGICAL_PROCESS	10	1.59462	0.192537	L6MGxWTMG
GO:0006979	response to oxidative stress	BIOLOGICAL_PROCESS	10	-2.31263	0.00610336	L1BKxWTBK
GO:0010411	xyloglucan metabolic process	BIOLOGICAL_PROCESS	10	2.00421	0.0711032	L1BKxWTBK
GO:0042623	ATPase activity, coupled	MOLECULAR_FUNCTION	10	1.40544	0.206881	L6BKxWTBK
GO:0043492	ATPase activity, coupled to movement of substances	MOLECULAR_FUNCTION	10	1.41763	0.203801	L6BKxWTBK
GO:0046982	protein heterodimerization activity	MOLECULAR_FUNCTION	10	-2.94804	0	L1BKxWTBK
GO:0016746	transferase activity, transferring acyl groups	MOLECULAR_FUNCTION	10	-2.09216	0.105833	L6BKxWTBK
