# Supplementary material for: Beyond the limits of photoperception: constitutively active PHYTOCHROME B2 overexpression as a means of improving fruit nutritional quality in tomato
Source: Plant Biotechnol J. 2020 Apr 1;18(10):2027–41. doi: 10.1111/pbi.13362 (PMC7540714; doi:10.1111/pbi.13362)
Supplement: Supplementary file 5 — Table S4 Transcript abundance of plastid‐related genes in wild‐type and transgenic fruits. [file PBI-18-2027-s001.xlsx]

## Sheet: Table_S4
Table S4. Transcript abundance of plastid-related genes in wild-type and transgenic fruits.
		Plastid-related genes
		GLK2	ARF4	APRR2Like	BEL11	PDV2	RBCS2a	CURT1a1	CURT1a2	POR1
Tomato fruit stage	Genotype	Golden 2-Like 2	Auxin Response Factor 4	Arabidopsis Pseudo-Response Regulator 2-Like	Bel1-Like Homeodomain 11	Plastid Division 2	RuBisCO small chain 2a	Curvature thylakoid 1a-1	Curvature thylakoid 1a- 2	Protochlorophyllide oxidoreductase 1
IMG	WT	1 ± 0.07 abc	1 ± 0.06 a	1 ± 0.02	1 ± 0.12 ab	1 ± 0.01 a	1 ± 0.03 a	1.00 ± 0.02 a	1 ± 0.06 a	1 ± 0.03 ab
	PPC::B2 - L1	0.76 ± 0.05 bc	1.1 ± 0 a	1.06 ± 0.05	1.29 ± 0.04 b	1.31 ± 0.02 b	1.67 ± 0.09 ab	1.01 ± 0.07 ab	1.48 ± 0.1 ab	0.94 ± 0.12 a
	PPC::B2 - L3	0.68 ± 0.15 c	0.75 ± 0.02 b	0.74 ± 0.01	0.65 ± 0.18 ab	1.3 ± 0.03 b	1.86 ± 0.56 abc	1.05 ± 0.03 ab	1.43 ± 0.15 ab	0.93 ± 0.3 a
	PPC::B2Y252H - L5	1.37 ± 0.14 bc	1.18 ± 0.01 a	0.87 ± 0.16	0.85 ± 0.03 a	1.28 ± 0.07 ab	4.02 ± 1.02 c	1.50 ± 0.09 c	2.21 ± 0.18 b	2.02 ± 0.18 c
	PPC::B2Y252H - L6	1.18 ± 0.05 abc	1.06 ± 0.02 a	0.99 ± 0.08	0.96 ± 0.06 ab	1.23 ± 0.04 ab	3.53 ± 0.27 bc	1.26 ± 0.06 bc	1.78 ± 0.3 ab	1.82 ± 0.01 bc
	PPC::B2Y252H - L15	1.44 ± 0.24 a	0.97 ± 0.06 a	1.16 ± 0.08	0.88 ± 0.06 a	1.36 ± 0.09 b	3.78 ± 0.29 c	1.48 ± 0.02 c	2.2 ± 0.12 b	2.22 ± 0.08 c
MG	WT	1.06 ± 0.05 a	1.36 ± 0.01	0.62 ± 0.01	2 ± 0.04 a	2.05 ± 0.04	2 ± 0.56	0.17 ± 0.02	0.12 ± 0.01 a	0.37 ± 0.03
	PPC::B2 - L1	0.88 ± 0.04 a	1.5 ± 0.03	0.67 ± 0.1	1.51 ± 0.15 c	1.89 ± 0.22	3.56 ± 1.19	0.17 ± 0.02	0.13 ± 0.02 ab	1.12 ± 0.43
	PPC::B2 - L3	0.73 ± 0.06 a	1.4 ± 0.04	0.71 ± 0.11	1.9 ± 0.05 ab	1.99 ± 0.22	1.05 ± 0.06	0.16 ± 0.01	0.12 ± 0.01 a	0.42 ± 0.02
	PPC::B2Y252H - L5	1.06 ± 0.21 a	1.22 ± 0.07	0.56 ± 0.01	1.59 ± 0.06 bc	1.98 ± 0.01	2.45 ± 0.29	0.21 ± 0.01	0.16 ± 0.01 ab	0.84 ± 0.14
	PPC::B2Y252H - L6	1.08 ± 0.01 a	1.21 ± 0.16	0.8 ± 0.06	1.54 ± 0 bc	2.14 ± 0.13	4.05 ± 1.17	0.30 ± 0.05	0.21 ± 0 ab	2.09 ± 0.69
	PPC::B2Y252H - L15	2.18 ± 0.32 b	1.38 ± 0.13	0.67 ± 0.05	2.31 ± 0.02 a	1.61 ± 0.1	4.11 ± 1.03	0.28 ± 0.04	0.26 ± 0.06 b	2.3 ± 0.77
BK	WT	0.66 ± 0.09 ab	0.09 ± 0	1.05 ± 0.07 a	1.35 ± 0.04	2.04 ± 0.13 a	0.38 ± 0.02 a	0.10 ± 0.00 a	0.11 ± 0.01 a	0.07 ± 0.01 a
	PPC::B2 - L1	0.38 ± 0.01 bc	0.09 ± 0	1.6 ± 0.01 b	1.27 ± 0.06	1.64 ± 0.03 b	0.41 ± 0.05 a	0.10 ± 0.01 a	0.1 ± 0 a	0.13 ± 0.02 a
	PPC::B2 - L3	0.28 ± 0.02 c	0.09 ± 0.01	1.39 ± 0.12 ab	1.22 ± 0.03	1.71 ± 0.04 ab	0.36 ± 0.01 a	0.10 ± 0.00 a	0.11 ± 0.01 a	0.12 ± 0.03 a
	PPC::B2Y252H - L5	1.04 ± 0.04 d	0.11 ± 0	1.25 ± 0 ab	1.33 ± 0.05	1.94 ± 0.07 ab	1.36 ± 0.01 b	0.22 ± 0.02 b	0.23 ± 0.02 b	0.3 ± 0.03 b
	PPC::B2Y252H - L6	0.77 ± 0 ad	0.09 ± 0.01	1.26 ± 0.04 ab	1.4 ± 0.1	1.97 ± 0.1 ab	1.04 ± 0.09 bc	0.19 ± 0.01 b	0.19 ± 0.02 b	0.27 ± 0.02 b
	PPC::B2Y252H - L15	0.86 ± 0.09 ad	0.11 ± 0	1.19 ± 0.23 ab	1.51 ± 0.11	1.72 ± 0.04 ab	0.96 ± 0.08 c	0.20 ± 0.01 b	0.21 ± 0.02 b	0.25 ± 0.03 b
RR	WT	0.01 ± 0	0.01 ± 0 a	1.15 ± 0.06 a	1 ± 0.08	1.73 ± 0.11 a	0.02 ± 0 a	0.46 ± 0.02	0.02 ± 0 a	0.04 ± 0.02
	PPC::B2 - L1	0.01 ± 0	0.01 ± 0 ab	2.13 ± 0.2 b	0.93 ± 0.03	1.99 ± 0.07 ab	0.04 ± 0.01 ab	0.57 ± 0.08	0.02 ± 0 a	0.04 ± 0
	PPC::B2 - L3	0.01 ± 0	0.01 ± 0 ab	2.03 ± 0.2 b	0.93 ± 0.09	1.87 ± 0.05 a	0.04 ± 0 ab	0.48 ± 0.01	0.04 ± 0 ab	0.08 ± 0.02
	PPC::B2Y252H - L5	0.01 ± 0	0.01 ± 0 ab	1.66 ± 0.03 ab	0.88 ± 0.05	1.8 ± 0.13 a	0.08 ± 0.01 c	0.70 ± 0.10	0.03 ± 0 a	0.05 ± 0.01
	PPC::B2Y252H - L6	0.01 ± 0	0.01 ± 0 b	1.68 ± 0.14 ab	0.91 ± 0.08	2.07 ± 0 ab	0.05 ± 0.01 abc	0.47 ± 0.03	0.03 ± 0 a	0.04 ± 0.01
	PPC::B2Y252H - L15	0.01 ± 0	0.01 ± 0 ab	2.51 ± 0.31 b	1 ± 0.07	2.39 ± 0.12 b	0.06 ± 0.01 bc	0.58 ± 0.02	0.05 ± 0.01 b	0.06 ± 0.02
Transcript abundance was normalized against the immature green (IMG) stage of the wild-type (WT) genotype. Data are mean ± SE of at least three biological replicates. Statistical differences within each stage are given by bold numbers (Dunnett’s Test with WT as control group, α = 0.05) or different letters (Tukey’s Test, α = 0.05). MG, mature green; BK, breaker; RR, red ripe; PPC::B2, PPC2::PHYB2…
