# Supplementary material for: Beyond the limits of photoperception: constitutively active PHYTOCHROME B2 overexpression as a means of improving fruit nutritional quality in tomato
Source: Plant Biotechnol J. 2020 Apr 1;18(10):2027–41. doi: 10.1111/pbi.13362 (PMC7540714; doi:10.1111/pbi.13362)
Supplement: Supplementary file 6 — Table S5 Chlorophyll, carotenoid and tocopherol content in wild‐type and transgenic fruits. [file PBI-18-2027-s015.xlsx]

## Sheet: Table_S5
Table S5. Chlorophyll, carotenoid and tocopherol content in wild-type and transgenic fruits.
		Isoprenoid content (µg g-1 DW)
		Chlorophyll a	Chlorophyll b	Total chlorophyll	Phytoene	Phytofluene	Lycopene	β-carotene	Lutein	α-tocopherol	β-tocopherol	ϒ-tocopherol	δ-tocopherol	Total tocopherol
Stage	Genotype
IMG	WT	539.83 ± 57.66 a	202.55 ± 12.14 a	682.38 ± 45.43 a	0.2 ± 0.1 a	10.6 ± 0.14 a	ND	44.66 ± 0.74 a	89.6 ± 0.7 a	186.07 ± 6.12 a	3.97 ± 0.21	7.17 ± 0.66 a	ND	199.62 ± 7.89 a
	PPC::B2 - L1	691.04 ± 99.72 a	288.51 ± 8.97 a	957.25 ± 122.07 a	0.64 ± 0.16 ab	12.98 ± 0.17 a	ND	55.43 ± 0.5 a	105.43 ± 1.48 a	206.07 ± 5.16 ab	4.41 ± 0.41	9.67 ± 0.75 ab	ND	220.85 ± 6.70 ab
	PPC::B2 - L3	651.59 ± 93.89 a	290.17 ± 18.98 a	916.37 ± 122.53 a	0.49 ± 0.01 ab	12.18 ± 0.93 a	ND	51.91 ± 2.86 a	110.26 ± 5.62 a	180.83 ± 6.16 a	3.84 ± 0.42	11.92 ± 0.99 b	ND	195.09 ± 7.14 a
	PPC::B2Y252H - L5	1654.27 ± 115.72 b	537.72 ± 27.51 b	2191.99 ± 141.84 b	0.68 ± 0.02 ab	21.64 ± 0.7 b	ND	86.3 ± 3.16 b	186.29 ± 9.74 b	231.70 ± 12.97 b	4.20 ± 0.18	11.26 ± 0.86 b	ND	252.16 ± 15.81 b
	PPC::B2Y252H - L6	1781.69 ± 89.99 b	582.23 ± 28.33 b	2363.92 ± 114.02 b	0.88 ± 0.16 b	21.17 ± 0.94 b	ND	88.08 ± 2.28 b	199.67 ± 5.88 b	214.51 ± 6.77 ab	4.02 ± 0.14	10.20 ± 0.23 ab	ND	231.32 ± 9.79 ab
	PPC::B2Y252H - L15	1599.07 ± 27.59 b	549.15 ± 8.93 b	2128.89 ± 47.07 b	0.78 ± 0.01 ab	22.09 ± 0.85 b	ND	86.35 ± 3.46 b	188.57 ± 8.98 b	236.75 ± 0.89 b	4.32 ± 0.02	10.20 ± 0.3 ab	ND	251.35 ± 0.90 b
MG	WT	301.84 ± 12.27 a	151.31 ± 3.3 a	453.15 ± 13.18 a	0.25 ± 0.1	7.05 ± 0.14 a	ND	30.91 ± 0.79 a	61.46 ± 3.51 a	148.20 ± 13.50 a	2.85 ± 0.23 a	7.21 ± 1.26	ND	158.26 ± 14.78 a
	PPC::B2 - L1	595.86 ± 78.63 ab	291.34 ± 17.26 ab	865.07 ± 103.72 ab	0.36 ± 0.01	11.52 ± 0.92 ab	ND	49.44 ± 0.11 ab	95.61 ± 4.34 a	170.97 ± 10.86 a	3.07 ± 0.18 ab	6.48 ± 0.45	ND	181.51 ± 11.19 a
	PPC::B2 - L3	384.68 ± 12.68 a	197.43 ± 11.69 a	582.11 ± 24.37 a	0.29 ± 0.08	8.8 ± 0.39 a	ND	38.55 ± 1.61 a	88.75 ± 9.35 a	167.54 ± 6.07 a	3.47 ± 0.13 ab	6.17 ± 0.52	ND	177.11 ± 6.48 a
	PPC::B2Y252H - L5	960.19 ± 15.94 bc	406.03 ± 19.61 b	1321.1 ± 65.91 bc	0.26 ± 0.06	15.97 ± 0.34 b	ND	62.92 ± 1.35 b	136.62 ± 5.97 b	209.43 ± 4.77 b	3.33 ± 0.05 ab	7.43 ± 0.07	ND	220.65 ± 4.75 b
	PPC::B2Y252H - L6	1519.97 ± 67.27 d	727.85 ± 59.82 c	2351.12 ± 167.64 d	0.39 ± 0.1	23.17 ± 1.69 c	ND	90.7 ± 6.11 c	245.14 ± 7.76 c	269.59 ± 8.52 c	4.19 ± 0.09 b	11.60 ± 2.23	ND	286.36 ± 6.01 c
	PPC::B2Y252H - L15	1214.14 ± 149.57 cd	453.61 ± 43.81 b	1667.75 ± 187.99 c	0.49 ± 0.09	16.51 ± 1.48 b	ND	65.73 ± 4.72 b	147.9 ± 13.17 b	248.03 ± 2.19 bc	4.08 ± 0.03 b	8.15 ± 0.29	ND	260.93 ± 2.79 c
BK	WT	28.04 ± 28.04	56.22 ± 3.15 a	142.95 ± 3.07 a	9.75 ± 0.58	4.65 ± 0.32	ND	11.29 ± 0.64 a	19.48 ± 0.68 a	206.30 ± 1.55 a	3.65 ± 0.03 a	31.25 ± 1.23 a	2.03 ± 0.03 a	241.72 ± 0.90 a
	PPC::B2 - L1	92.55 ± 1.59	80.52 ± 4.58 ab	175.86 ± 4.64 a	6.26 ± 1.2	3.29 ± 0.59	ND	11.87 ± 0.78 a	35.68 ± 1.61 a	269.64 ± 4.49 bc	4.49 ± 0.06 bc	45.17 ± 1.28 ab	3.37 ± 0.12 c	322.44 ± 5.97 bc
	PPC::B2 - L3	46.35 ± 26.78	71.43 ± 6.68 a	136.68 ± 9.59 a	5.67 ± 1.86	1.95 ± 0.24	ND	15.04 ± 2.01 a	35.72 ± 1.16 a	266.82 ± 10.3 b	4.67 ± 0.04 bc	38.26 ± 2.80 bc	2.78 ± 0.23 bc	306.53 ± 14.71 b
	PPC::B2Y252H - L5	140.43 ± 11.14	179.25 ± 12.48 bc	309.35 ± 19.88 b	10.86 ± 2.48	4.97 ± 1.1	ND	31.42 ± 5.09 b	80.65 ± 2.32 b	299.35 ± 3.62 cd	4.45 ± 0.04 ab	31.87 ± 2.30 a	2.57 ± 0.11 ab	339.20 ± 4.66 bc
	PPC::B2Y252H - L6	68.17 ± 34.99	234.95 ± 52.87 c	349.05 ± 55.29 b	6.65 ± 0.94	3.91 ± 0.85	ND	38.12 ± 4.72 b	126.51 ± 17.03 c	334.9 ± 5.70 e	4.76 ± 0.05 bc	53.27 ± 3.77 c	3.39 ± 0.09 c	405.43 ± 11.97 d
	PPC::B2Y252H - L15	133.62 ± 19.68	146.01 ± 11.02 abc	281.76 ± 21.6 b	6.05 ± 1.09	2.75 ± 0.44	ND	32.05 ± 1.44 b	96.41 ± 3.22 b	324.29 ± 6.61 de	4.73 ± 0.10 c	34.31 ± 1.43 ab	2.46 ± 0.11 ab	365.8 ± 7.77 cd
RR	WT	0.58 ± 0.34 a	4.19 ± 0.37 a	4.77 ± 0.69 a	95.33 ± 1.66 ab	60.22 ± 1.18 a	2398.35 ± 64.63 a	31.28 ± 1.04 a	37.26 ± 2.51 a	261.97 ± 14.21 a	5.13 ± 0.28 a	45.43 ± 1.36 a	3.26 ± 0.43 a	312.32 ± 18.15 a
	PPC::B2 - L1	2.65 ± 0.8 ab	5.71 ± 0.63 ab	8.36 ± 1.35 ab	107.74 ± 9.87 ab	72.47 ± 5.22 ab	2516.73 ± 138.88 ab	50.11 ± 1.43 b	60.98 ± 4.88 b	347.26 ± 4.59 ab	6.66 ± 0.03 b	62.60 ± 3.52 a	4.08 ± 0.11 a	420.60 ± 5.47 ab
	PPC::B2 - L3	2.15 ± 0.18 ab	5.03 ± 0.44 a	7.18 ± 0.6 a	90.71 ± 2.71 a	64.93 ± 2.95 ab	2653.52 ± 158.65 abc	47.8 ± 0.87 b	59.6 ± 4.63 b	379.25 ± 24.61 bc	7.79 ± 0.27 b	74.77 ± 5.05 ab	5.28 ± 0.25 ab	486.46 ± 27.30 bc
	PPC::B2Y252H - L5	4.1 ± 0.05 bc	7.85 ± 0.08 bc	11.93 ± 0.05 abc	130.46 ± 9.2 b	83.42 ± 5.12 b	3097.53 ± 118 bc	60.06 ± 0.95 c	92.88 ± 1.39 c	501.04 ± 8.40 d	10.93 ± 0.37 c	128.05 ± 2.98 cd	9.16 ± 0.30 c	647.25 ± 7.52 d
	PPC::B2Y252H - L6	6.47 ± 1.35 c	8.56 ± 0.87 c	15.03 ± 2.17 c	123.87 ± 11.04 ab	78.93 ± 5.66 ab	3147.43 ± 184.52 c	67.15 ± 1.98 d	120.48 ± 7.73 d	491.34 ± 26.37 d	9.94 ± 0.08 cd	153.78 ± 9.90 d	8.71 ± 0.63 c	640.62 ± 44.78 d
	PPC::B2Y252H - L15	5.33 ± 0.26 bc	9.88 ± 0.57 c	15.83 ± 1.07 bc	181.37 ± 5.66 c	112.92 ± 1.13 c	3753.49 ± 45.43 d	73.51 ± 0.17 e	127.51 ± 0.9 d	448.33 ± 28.62 cd	9.48 ± 0.42 d	111.31 ± 17.73 bc	7.73 ± 1.35 bc	576.85 ± 47.95 cd
Data are mean ± SE of at least three biological replicates. Statistical differences within each stage are given by bold numbers (Dunnett’s Test with WT as control group, α = 0.05) or different letters (Tukey’s Test, α = 0.05). IMG, immature green; MG, mature green; BK, breaker; RR, red ripe, DW, dry weight; ND, not detected; PPC::B2, PPC2::PHYB2; PPC::B2Y252H, PPC2::PHYB2Y252H.
