# Supplementary material for: Beyond the limits of photoperception: constitutively active PHYTOCHROME B2 overexpression as a means of improving fruit nutritional quality in tomato
Source: Plant Biotechnol J. 2020 Apr 1;18(10):2027–41. doi: 10.1111/pbi.13362 (PMC7540714; doi:10.1111/pbi.13362)
Supplement: Supplementary file 7 — Table S6 Up‐regulated enzyme‐encoding DEGs involved in chlorophyll biosynthesis in tomato PPC2::PHYB2Y252H mature green (MG) fruits compared to wild‐type (WT). [file PBI-18-2027-s003.xlsx]

## Sheet: Table_S6
Table S6. Up-regulated enzyme-encoding DEGs1 involved in chlorophyll biosynthesis in tomato PPC2::PHYB2Y252H mature green (MG) fruits compared to wild-type (WT).
Enzyme	Abbreviations	iTAG3.2 Locus	PPC::B2Y252H x WT
			logFC	FDR
Glutamate-1-semialdehyde-2,1-aminomutase	GSA-AM, GSA	Solyc04g009200	0.693	0.025
5-Aminolevulinic acid dehydratase	ALAD, HEMB	Solyc08g069030	0.535	0.045
Porphobilinogen deaminase	PBGD, HEMC	Solyc07g066470	0.863	0
Uroporphyrinogen III decarboxylase	UROD, HEME	Solyc06g048730	0.67	0.005
		Solyc10g007320	0.721	0.006
Coproporphyrinogen III oxidase	CPOX, HEMF	Solyc10g005110	1.054	0
Protoporphyrinogen IX oxidase	PPOX, HEMG	Solyc01g079090	0.558	0.03
Magnesium chelatase	CHLH, CHLD, CHLI	Solyc04g015490	0.729	0.001
		Solyc10g008740	1.172	0
SAM Mg-protoporphyrin IX methyltransferase	CHLM, MgPMT	Solyc03g118240	1.185	0
Mg-Proto IX monomethyl ester cyclase	CRD1, MgPMEC	Solyc10g077040	0.985	0.029
Protochlorophyllide oxidoreductase	POR	Solyc12g013710	2.945	0
		Solyc10g006900	2.201	0
1 Differentially expressed genes (DEGs) presented here represent a selection from original data available in the Table S2.
