# Supplementary material for: Beyond the limits of photoperception: constitutively active PHYTOCHROME B2 overexpression as a means of improving fruit nutritional quality in tomato
Source: Plant Biotechnol J. 2020 Apr 1;18(10):2027–41. doi: 10.1111/pbi.13362 (PMC7540714; doi:10.1111/pbi.13362)
Supplement: Supplementary file 8 — Table S7 Transcript abundance of isoprenoid‐related genes in wild‐type and transgenic fruits. [file PBI-18-2027-s004.xlsx]

## Sheet: Table_S7
Table S7. Transcript abundance of isoprenoid-related genes in wild-type and transgenic fruits.
		DXS1	GGPS1	GGPS2	PSY1	PDS	ZDS	ZISO	CRTISO	εLCY	βCYC	βLCY	GGDR	VTE5	VTE6	VTE2	VTE3a	VTE3b	VTE1	VTE4	SPS	ORR	RIN	NOR	CNR	AP2a	FUL1
Stage	Genotype	1-Deoxy-D-Xylulose-5-Phosphate Synthase 1	Geranylgeranyl Diphosphate Synthase 1	Geranylgeranyl Diphosphate Synthase 2	Phytoene Synthase 1	Phytoene Desaturase	ζ-Carotene Desaturase	ζ-Carotene Isomerase	Carotenoid Isomerase	e-lycopene cyclase	Chromoplast-specific b-lycopene cyclase	Chloroplast-specific b-lycopene cyclase	Geranylgeranyl Diphosphate Reductase	Phytol kinase	Phytyl phosphate kinase	Homogentisate phytyl transferase	2,3-dimethyl-5-phytylquinol methyltransferase (1)	2,3-dimethyl-5-phytylquinol methyltransferase (2)	Tocopherol cyclase	Tocopherol C-methyl transferase	Solanesyl Diphosphate Synthase	Orange Ripening	Ripening Inhibitor	Non-Ripening	Colorless Ripening	Apetala2a	Fruitfull 1
IMG	WT	1 ± 0.11	1 ± 0.02	1 ± 0.01 a	1 ± 0.07 ab	1 ± 0.1 ab	1 ± 0.04	1 ± 0.07 a	1 ± 0.09 a	1 ± 0.05 a	1 ± 0.15	1 ± 0.06	1 ± 0.05 a	1.02 ± 0.01 ab	1 ± 0.1 a	1 ± 0.07 ab	1 ± 0.07 ab	1 ± 0.06 ab	1 ± 0.09 ab	1 ± 0.04 abc	1 ± 0.11	1 ± 0.08 a	1 ± 0.12	1 ± 0.16	1 ± 0.07 ab	1 ± 0.04 ab	1 ± 0.04
	PPC::B2 - L1	1.08 ± 0.11	0.87 ± 0.09	0.99 ± 0.07 a	1.56 ± 0.15 b	1.16 ± 0.03 a	1.09 ± 0.02	1.46 ± 0.05 b	1.72 ± 0.04 b	0.79 ± 0.06 a	1.16 ± 0.23	1.06 ± 0.01	0.82 ± 0.09 a	0.97 ± 0 ab	1.08 ± 0.05 a	0.99 ± 0.08 ab	0.98 ± 0.07 ab	1.09 ± 0.05 abc	1.06 ± 0.1 a	0.89 ± 0.09 bc	1.95 ± 0.17	1.79 ± 0.13 b	1.05 ± 0.12	1.65 ± 0.28	1.4 ± 0.05 a	1.49 ± 0.03 c	1.81 ± 0.07
	PPC::B2 - L3	0.75 ± 0.26	1.09 ± 0.16	1.11 ± 0.1 ab	0.98 ± 0.18 a	0.72 ± 0.02 b	1.02 ± 0.13	1.37 ± 0.13 ab	1.59 ± 0.09 b	0.9 ± 0.01 a	0.83 ± 0.06	1.14 ± 0.08	0.77 ± 0.09 a	0.85 ± 0.07 a	0.58 ± 0.06 b	0.71 ± 0.11 b	0.65 ± 0.14 a	0.7 ± 0.14 a	0.56 ± 0.16 b	0.64 ± 0.15 c	1.64 ± 0.12	1.33 ± 0.06 ab	2.1 ± 0.86	2.13 ± 0.17	1.13 ± 0.18 ab	1.23 ± 0.1 bc	1.45 ± 0.16
	PPC::B2Y252H - L5	1.33 ± 0.28	1.19 ± 0.07	1.36 ± 0.06 b	1.5 ± 0.05 ab	1.3 ± 0.05 a	1.01 ± 0.06	1.36 ± 0.17 ab	1.75 ± 0.12 b	1.49 ± 0.02 b	1.17 ± 0.01	1.24 ± 0	1.5 ± 0.01 b	1.17 ± 0.01 b	1.25 ± 0.04 a	1.16 ± 0.01 a	1.13 ± 0 b	1.52 ± 0.02 d	1.24 ± 0.06 a	1.34 ± 0.08 a	1.82 ± 0.26	2.66 ± 0.3 c	0.48 ± 0.05	1.32 ± 0.3	0.9 ± 0.12 b	0.85 ± 0.06 a	1.73 ± 0.34
	PPC::B2Y252H - L6	1.13 ± 0.09	1.02 ± 0.04	1.08 ± 0.08 ab	1.35 ± 0.11 ab	1.08 ± 0.05 a	1.26 ± 0.06	1.36 ± 0.07 ab	1.65 ± 0.04 b	1.41 ± 0.01 b	0.98 ± 0.05	1.19 ± 0.11	1.38 ± 0.09 b	1.03 ± 0.05 ab	1.22 ± 0.05 a	1.03 ± 0.01 ab	0.96 ± 0.05 ab	1.36 ± 0.03 bcd	1.05 ± 0.01 a	1.04 ± 0.05 abc	1.71 ± 0.2	2.72 ± 0.18 c	1 ± 0.24	2.72 ± 1.09	0.83 ± 0.02 b	0.78 ± 0.01 a	1.29 ± 0.04
	PPC::B2Y252H - L15	1.39 ± 0.02	1.03 ± 0.03	1.21 ± 0.06 ab	1.41 ± 0.06 ab	1.09 ± 0.08 a	1.33 ± 0.1	1.32 ± 0.04 ab	1.66 ± 0.05 b	1.56 ± 0.09 b	0.94 ± 0.13	1.18 ± 0.1	1.46 ± 0.03 b	1.07 ± 0.01 b	1.13 ± 0.07 a	1.07 ± 0.06 a	1.02 ± 0.03 ab	1.38 ± 0.08 cd	1.18 ± 0.04 a	1.19 ± 0.01 bc	1.58 ± 0.05	2.78 ± 0.1 c	1.21 ± 0.37	0.79 ± 0.15	0.79 ± 0.08 b	0.97 ± 0.11 ab	1.46 ± 0.17
MG	WT	0.12 ± 0.01 a	1.01 ± 0.03 ab	0.58 ± 0 a	1.97 ± 0.02 a	1.73 ± 0.04 a	2.2 ± 0.11 a	1.38 ± 0.08	1.82 ± 0.02	0.34 ± 0.05 a	1.14 ± 0.08 ab	0.81 ± 0.01 a	0.48 ± 0.03 a	1.01 ± 0.03	0.58 ± 0.01 a	0.69 ± 0.03 a	0.89 ± 0.04 ab	1.47 ± 0.06 a	0.44 ± 0.01 ab	0.08 ± 0 a	0.9 ± 0.07	0.61 ± 0.08 a	2.57 ± 0.44	11.35 ± 0.46	2.98 ± 0.22 ab	3.19 ± 0.47 ab	37.59 ± 2.1
	PPC::B2 - L1	0.14 ± 0.01 ab	1.25 ± 0.05 bc	0.61 ± 0.04 ab	1.89 ± 0.06 a	1.81 ± 0.01 ab	2.02 ± 0.11 a	1.65 ± 0.15	2.31 ± 0.4	0.62 ± 0.11 ab	2.03 ± 0.12 c	1.05 ± 0.05 bc	0.69 ± 0.09 ab	1.19 ± 0.09	0.59 ± 0.03 a	0.68 ± 0.03 ab	0.85 ± 0.01 ab	1.85 ± 0.04 ab	0.53 ± 0.02 ab	0.08 ± 0 ab	1.53 ± 0.02	1.33 ± 0.04 ab	1.48 ± 0.7	10.24 ± 3.61	2.71 ± 0.33 abc	1.73 ± 0.23 b	37.54 ± 7.85
	PPC::B2 - L3	0.13 ± 0 ab	0.92 ± 0.1 a	0.49 ± 0.01 a	2.76 ± 0.38 ab	1.71 ± 0.11 a	2.2 ± 0.28 a	2.21 ± 0.47	2.05 ± 0.19	0.37 ± 0.05 a	1.46 ± 0.16 a	0.9 ± 0.01 ab	0.57 ± 0.04 a	0.95 ± 0.01	0.55 ± 0.02 a	0.63 ± 0.01 ab	0.74 ± 0.02 a	1.4 ± 0.06 a	0.42 ± 0.02 b	0.08 ± 0.01 a	1.2 ± 0.17	1.02 ± 0.16 ab	1.82 ± 0.54	15.57 ± 4.58	3.43 ± 0.05 a	2.64 ± 0.1 ab	45.16 ± 4.52
	PPC::B2Y252H - L5	0.12 ± 0.02 a	1.23 ± 0.06 abc	0.68 ± 0.05 ab	1.98 ± 0.01 a	2.24 ± 0.02 ac	2.43 ± 0.14 ab	2.2 ± 0.15	2.05 ± 0.1	0.54 ± 0.01 a	1.16 ± 0.09 ab	0.88 ± 0.04 ab	0.53 ± 0.01 a	0.96 ± 0.03	0.62 ± 0.02 a	0.57 ± 0.02 b	0.72 ± 0.02 a	1.89 ± 0.05 ab	0.44 ± 0 ab	0.09 ± 0 ab	1.21 ± 0.02	1.46 ± 0.2 b	1.69 ± 0.17	14.8 ± 0.5	2.2 ± 0.08 bc	2.43 ± 0.52 b	41.67 ± 4.5
	PPC::B2Y252H - L6	0.16 ± 0.01 ab	1.27 ± 0.04 bc	0.78 ± 0.06 b	2.4 ± 0.19 ab	2.11 ± 0.05 ac	3.16 ± 0.03 b	2.25 ± 0.12	2.44 ± 0.05	0.7 ± 0.06 ab	1.25 ± 0.01 ab	0.91 ± 0.02 ab	0.64 ± 0.06 ab	1 ± 0.01	0.61 ± 0 ab	0.69 ± 0 ab	0.76 ± 0.02 ab	2.15 ± 0.11 b	0.48 ± 0.01 ab	0.1 ± 0.01 ab	1.48 ± 0.22	1.62 ± 0.15 b	2.72 ± 1.23	14.28 ± 4.85	1.94 ± 0.12 c	2.04 ± 0.27 b	51.32 ± 1.23
	PPC::B2Y252H - L15	0.2 ± 0 b	1.41 ± 0.11 c	0.65 ± 0.06 ab	3.46 ± 0.35 b	2.36 ± 0.12 c	2.51 ± 0.13 ab	1.41 ± 0.11	2.17 ± 0.27	1.13 ± 0.26 b	0.79 ± 0.02 b	1.17 ± 0.08 c	1.23 ± 0.27 b	1.14 ± 0.11	0.74 ± 0.05 b	0.73 ± 0.04 a	0.99 ± 0.08 b	2.32 ± 0.26 b	0.62 ± 0.07 a	0.11 ± 0.01 b	1.2 ± 0.02	1.45 ± 0.07 b	6.25 ± 2.29	19 ± 5.53	2.97 ± 0.05 ab	4.42 ± 0.64 a	54.33 ± 2.71
BK	WT	0.1 ± 0.01 a	0.99 ± 0.06	1.2 ± 0.11 ab	70.21 ± 6.67	1.45 ± 0.03 a	5.02 ± 0.84	57.9 ± 16.48	7.91 ± 2.31	0.09 ± 0 a	0.48 ± 0.05	0.47 ± 0.05 a	0.48 ± 0 a	0.54 ± 0.01 a	1.04 ± 0.05	0.93 ± 0.06	0.84 ± 0.04 ab	0.8 ± 0.11 a	0.31 ± 0.02 a	0.05 ± 0 a	1.06 ± 0.21	0.12 ± 0.02 a	316.34 ± 52.68	200.88 ± 36.45	4.15 ± 0.24 a	22.49 ± 3.5	26.82 ± 2.63
	PPC::B2 - L1	0.14 ± 0 ab	1.02 ± 0.01	1.04 ± 0.03 a	90.31 ± 15.68	1.6 ± 0.07 ab	4.05 ± 0.13	85.75 ± 10.6	6.11 ± 0.3	0.1 ± 0.01 a	0.57 ± 0.02	0.44 ± 0.01 a	0.4 ± 0.04 ab	0.57 ± 0.01 ab	1.17 ± 0.09	0.91 ± 0.03	0.73 ± 0.02 a	0.74 ± 0.02 a	0.41 ± 0 c	0.06 ± 0 a	1.04 ± 0.03	0.19 ± 0.03 a	412.56 ± 21.48	215.23 ± 0.8	6.83 ± 0.08 b	23.09 ± 0.99	25.1 ± 0.37
	PPC::B2 - L3	0.14 ± 0.01 ab	1.15 ± 0.04	1.06 ± 0.06 a	95.74 ± 6.49	1.59 ± 0.11 ab	4.53 ± 0.37	93.65 ± 10.98	6.54 ± 0.1	0.12 ± 0.01 a	0.58 ± 0	0.4 ± 0.01 a	0.33 ± 0.01 b	0.6 ± 0.02 abc	1.22 ± 0.06	0.87 ± 0.08	0.73 ± 0.03 a	0.77 ± 0.02 a	0.32 ± 0 ab	0.05 ± 0 a	1.08 ± 0.05	0.13 ± 0.03 a	390.41 ± 42.24	184.54 ± 7.9	5.67 ± 0.36 ab	21.99 ± 3.18	25.82 ± 0.5
	PPC::B2Y252H - L5	0.22 ± 0.02 c	1.2 ± 0	1.41 ± 0.13 b	72.4 ± 3.35	1.92 ± 0.07 b	5.37 ± 0.11	59.54 ± 8.5	7.03 ± 0.1	0.34 ± 0.01 bc	0.57 ± 0.08	0.69 ± 0.02 bc	1.09 ± 0.01 c	0.67 ± 0.01 c	1.22 ± 0.01	1.03 ± 0.04	0.88 ± 0.01 b	1.08 ± 0.04 b	0.4 ± 0 c	0.08 ± 0 bc	2.04 ± 0.21	0.65 ± 0.08 b	319.34 ± 11.88	205.73 ± 16.67	4.85 ± 0.61 a	19.71 ± 0.8	29.51 ± 0.52
	PPC::B2Y252H - L6	0.17 ± 0.01 bc	1.07 ± 0.03	1.29 ± 0.03 ab	61.09 ± 9.03	1.68 ± 0.07 ab	5.17 ± 0.43	58.17 ± 3.31	7.21 ± 0.08	0.25 ± 0.03 b	0.55 ± 0.05	0.53 ± 0.04 ab	0.65 ± 0.02 d	0.63 ± 0.02 bc	1.05 ± 0.07	0.93 ± 0.05	0.77 ± 0.04 ab	0.95 ± 0.05 b	0.37 ± 0 abc	0.06 ± 0 ab	1.46 ± 0.03	0.52 ± 0 b	322.36 ± 21.3	183.86 ± 6.14	5.2 ± 0.06 ab	17.86 ± 1.14	27.95 ± 1.76
	PPC::B2Y252H - L15	0.19 ± 0.01 bc	1.21 ± 0.08	1.2 ± 0.02 ab	66.85 ± 6.71	1.82 ± 0.1 ab	4.79 ± 0.35	47.58 ± 3.77	5.29 ± 0.35	0.41 ± 0.02 c	0.54 ± 0.07	0.76 ± 0.06 c	1.01 ± 0.01 c	0.64 ± 0.01 bc	1.08 ± 0.08	0.94 ± 0.01	0.8 ± 0.02 ab	0.97 ± 0.05 b	0.37 ± 0.02 bc	0.08 ± 0 c	1.68 ± 0.19	0.63 ± 0.07 b	324.27 ± 6.12	167.2 ± 7.5	4.45 ± 0.18 a	16.99 ± 1.68	24.99 ± 1.24
RR	WT	0.04 ± 0 a	0.38 ± 0.01	1.82 ± 0.23 a	11.25 ± 0.35	0.26 ± 0.02	2.28 ± 0.12 a	34.14 ± 1.64 a	4.15 ± 0.07 a	0.01 ± 0	0.33 ± 0.04 ab	0.11 ± 0	0.03 ± 0 a	0.12 ± 0 ab	0.21 ± 0	0.14 ± 0	0.13 ± 0.01	0.18 ± 0.01 ab	0.04 ± 0	0 ± 0	0.88 ± 0.01	0.02 ± 0 a	409.91 ± 26.93	101.55 ± 0.39	3.44 ± 0.06 abc	11.25 ± 0.04 a	23.33 ± 0.57 a
	PPC::B2 - L1	0.05 ± 0.01 a	0.42 ± 0	2.66 ± 0.07 ab	11.15 ± 0.49	0.28 ± 0.01	2.86 ± 0.21 a	38.48 ± 0.84 a	6.7 ± 0.49 b	0.01 ± 0	0.36 ± 0.02 b	0.11 ± 0	0.03 ± 0.01 a	0.14 ± 0 b	0.2 ± 0.01	0.13 ± 0	0.14 ± 0.01	0.14 ± 0.01 c	0.05 ± 0	0 ± 0	1.2 ± 0.05	0.04 ± 0 ab	521.5 ± 26.52	127.12 ± 6.66	4.43 ± 0.34 bcd	10.19 ± 0.72 a	28.05 ± 2.35 a
	PPC::B2 - L3	0.04 ± 0.01 a	0.43 ± 0.02	3.03 ± 0.13 bc	10.17 ± 0.55	0.32 ± 0	2.82 ± 0.11 a	32.58 ± 0.47 a	5.82 ± 0.39 ab	0.01 ± 0	0.28 ± 0.03 ab	0.11 ± 0.01	0.03 ± 0 a	0.12 ± 0 ab	0.21 ± 0	0.13 ± 0	0.15 ± 0.01	0.14 ± 0 bc	0.04 ± 0	0 ± 0	1.05 ± 0.06	0.05 ± 0.01 b	390.43 ± 40.22	113.32 ± 11.26	3.11 ± 0.36 ab	10.62 ± 0.11 a	27.79 ± 0.52 a
	PPC::B2Y252H - L5	0.07 ± 0.01 a	0.44 ± 0.01	2.73 ± 0.11 ab	12.35 ± 0.53	0.33 ± 0.03	2.45 ± 0.09 a	36 ± 3.71 a	5.24 ± 0.04 ab	0.01 ± 0	0.21 ± 0.01 b	0.14 ± 0.01	0.07 ± 0.01 b	0.13 ± 0.01 ab	0.2 ± 0	0.16 ± 0.02	0.13 ± 0.01	0.18 ± 0.01 a	0.05 ± 0	0 ± 0	1.3 ± 0.04	0.03 ± 0 ab	400.49 ± 34.06	140.23 ± 19.79	2.44 ± 0.28 a	11.06 ± 1.03 a	27.53 ± 1.86 a
	PPC::B2Y252H - L6	0.05 ± 0.01 a	0.42 ± 0.02	3.13 ± 0.21 bc	14.18 ± 1.11	0.34 ± 0.01	2.92 ± 0.12 a	36.96 ± 0.8 a	5.98 ± 0.04 ab	0.01 ± 0	0.28 ± 0.02 ab	0.11 ± 0	0.04 ± 0 ab	0.12 ± 0.01 a	0.19 ± 0.02	0.13 ± 0.01	0.13 ± 0	0.19 ± 0.01 a	0.04 ± 0	0 ± 0	1.64 ± 0.12	0.04 ± 0.01 ab	521.22 ± 9.36	109.94 ± 11.26	4.51 ± 0.22 cd	12.48 ± 1.45 a	28.85 ± 2.13 a
	PPC::B2Y252H - L15	0.1 ± 0.01 b	0.46 ± 0.03	3.92 ± 0.25 c	12.07 ± 1.87	0.33 ± 0.02	4.11 ± 0.21 b	58.24 ± 1.5 b	6.91 ± 0.73 b	0.01 ± 0	0.26 ± 0.02 ab	0.13 ± 0.01	0.06 ± 0.01 b	0.11 ± 0.01 a	0.21 ± 0.03	0.15 ± 0.02	0.12 ± 0	0.16 ± 0 abc	0.04 ± 0	0 ± 0	1.96 ± 0.16	0.04 ± 0 ab	553.74 ± 13.04	134.77 ± 11.39	5.22 ± 0.31 d	16.74 ± 0.74 b	38.65 ± 0.07 b
Transcript abundance was normalized against the immature green (IMG) stage of the wild-type (WT) genotype. Data are mean ± SE of at least three biological replicates. Statistical differences within each stage are given by bold numbers (Dunnett’s Test with WT as control group, α = 0.05) or different letters (Tukey’s Test, α = 0.05). MG, mature green; BK, breaker; RR, red ripe; PPC::B2, PPC2::PHYB2…
