# Supplementary material for: Beyond the limits of photoperception: constitutively active PHYTOCHROME B2 overexpression as a means of improving fruit nutritional quality in tomato
Source: Plant Biotechnol J. 2020 Apr 1;18(10):2027–41. doi: 10.1111/pbi.13362 (PMC7540714; doi:10.1111/pbi.13362)
Supplement: Supplementary file 9 — Table S8 Antioxidant capacity and flavonoid contents in wild‐type and transgenic fruits. [file PBI-18-2027-s005.xlsx]

## Sheet: Table_S8
Table S8. Antioxidant capacity and flavonoid contents in wild-type and transgenic fruits.
		DPPH assay	Rutin	Rutin pentoside	Kaempferol rutinoside	Naringenin glucoside	Naringenin chalcone
Stage	Genotype	µM TEAC mg-1 FW	µg g-1 FW	µg g-1 FW	µg g-1 FW	µg g-1 FW	µg g-1 FW
IMG	WT	64.58 ± 2.13 a	59.71 ± 8.99	7.4 ± 0.46	12.27 ± 1.96 a	ND	ND
	PPC::B2 - L1	71.58 ± 1.6 ab	71.16 ± 1.49	11.6 ± 1.66	8.06 ± 0.27 bc	ND	ND
	PPC::B2 - L3	78.45 ± 1.77 ab	60.22 ± 1.74	11.66 ± 0.41	7.29 ± 0.13 c	ND	ND
	PPC::B2Y252H - L5	92.25 ± 5.55 ab	56.3 ± 4.51	7.54 ± 0.6	9.85 ± 0.2 abc	ND	ND
	PPC::B2Y252H - L6	101.38 ± 12.42 b	52.66 ± 3.46	9.96 ± 0.5	8.86 ± 0.38 abc	ND	ND
	PPC::B2Y252H - L15	94.36 ± 0.63 ab	68.43 ± 6.56	9.5 ± 1.55	11.33 ± 0.47 ab	ND	ND
MG	WT	81.45 ± 1.1 ab	46.1 ± 2.5 ab	12.13 ± 0.24 ab	13.85 ± 0.79 ab	ND	ND
	PPC::B2 - L1	69.17 ± 7.83 b	64.86 ± 3.53 c	16.94 ± 1.18 ab	9.79 ± 0.13 c	ND	ND
	PPC::B2 - L3	72.23 ± 3.98 b	57.23 ± 5.14 bc	12.51 ± 2.3 ab	10.19 ± 0.29 bc	ND	ND
	PPC::B2Y252H - L5	70.42 ± 1.61 b	38.81 ± 1.95 a	8.07 ± 0.54 b	15.52 ± 1.15 a	ND	ND
	PPC::B2Y252H - L6	78.98 ± 6.47 ab	54.59 ± 0.62 abc	18.15 ± 2.6 a	10.42 ± 0.26 bc	ND	ND
	PPC::B2Y252H - L15	101.1 ± 4.47 a	62.04 ± 0.95 bc	14.56 ± 2.06 ab	14.37 ± 1.13 a	ND	ND
BK	WT	134.64 ± 4.18	92.93 ± 5.7 a	14.25 ± 2.24	22.81 ± 0.65 abc	ND	1056.25 ± 193.26
	PPC::B2 - L1	146.27 ± 10.07	119 ± 14.85 ab	18.3 ± 0.5	18.58 ± 0.18 bc	ND	950 ± 55.72
	PPC::B2 - L3	139.3 ± 0.11	96.51 ± 5.59 a	18.76 ± 2.11	15.94 ± 0.51 c	ND	899.35 ± 86.48
	PPC::B2Y252H - L5	159.34 ± 4.52	119.85 ± 5.83 ab	15.83 ± 0.88	27.85 ± 1.05 a	ND	1197.89 ± 143.66
	PPC::B2Y252H - L6	154.37 ± 5.97	138.71 ± 2.78 ab	17.78 ± 2.72	25.31 ± 2.72 ab	ND	1387.12 ± 124.34
	PPC::B2Y252H - L15	159.9 ± 8.48	141.97 ± 2.84 b	16.04 ± 1.38	20.99 ± 1.52 abc	ND	1226.4 ± 53.52
RR	WT	146 ± 1.61 a	138.29 ± 6.51 a	14.94 ± 0.31 ab	21.78 ± 0.7 a	3.95 ± 0.15 a	131.06 ± 8.59 a
	PPC::B2 - L1	167.04 ± 6.77 b	183.46 ± 18.34 ab	32.63 ± 0.93 c	23.26 ± 2.07 a	9.16 ± 1.43 abc	234.34 ± 26.68 ab
	PPC::B2 - L3	162.49 ± 4.99 ab	172.58 ± 8.84 ab	21.52 ± 3.24 b	23.13 ± 0.4 a	7.75 ± 1.35 ab	235.48 ± 10.81 ab
	PPC::B2Y252H - L5	181.25 ± 4.48 bc	214.51 ± 5.85 b	15.41 ± 1.87 ab	35.16 ± 0.91 b	14.25 ± 0.78 bc	296.16 ± 43.86 b
	PPC::B2Y252H - L6	193.2 ± 3.67 c	298.94 ± 20.6 c	20.4 ± 2.72 ab	45.5 ± 2.37 c	14.93 ± 1.3 c	276.06 ± 17.56 b
	PPC::B2Y252H - L15	174.75 ± 3.93 bc	176.38 ± 3.5 ab	11.4 ± 1.27 a	31.86 ± 1.23 b	12.63 ± 2.15 bc	283.99 ± 41.9 b
Data are mean ± SE of at least three biological replicates. Statistical differences within each stage are given by bold numbers (Dunnett’s Test with WT as control group, α = 0.05) or different letters (Tukey’s Test, α = 0.05). IMG, immature green; MG, mature green; BK, breaker; RR, red ripe, DW, dry weight; ND, not detected; NA, not analyzed; PPC::B2, PPC2::PHYB2; PPC::B2Y252H, PPC2::PHYB2Y252H.
