# Supplementary material for: Beyond the limits of photoperception: constitutively active PHYTOCHROME B2 overexpression as a means of improving fruit nutritional quality in tomato
Source: Plant Biotechnol J. 2020 Apr 1;18(10):2027–41. doi: 10.1111/pbi.13362 (PMC7540714; doi:10.1111/pbi.13362)
Supplement: Supplementary file 10 — Table S9 Transcript abundance of flavonoid and ascorbate‐related genes in wild‐type and transgenic fruits. [file PBI-18-2027-s006.xlsx]

## Sheet: Table_S9
Table S9. Transcript abundance of flavonoid and ascorbate-related genes in wild-type and transgenic fruits.
		CHS1	CHS2	FLS	GME1
Tomato fruit stage	Genotype	Chalcone Synthase 1	Chalcone Synthase 2	Flavonol Synthase	GDP-mannose-3,5-epimerase
IMG	WT	1 ± 0.07	1 ± 0.04	1 ± 0.03 a	1 ± 0.01
	PPC::B2 - L1	1.07 ± 0.12	1.36 ± 0.08	1.61 ± 0.1 b	1.45 ± 0.18
	PPC::B2 - L3	1.15 ± 0.07	1.45 ± 0.17	1.43 ± 0.08 ab	1.26 ± 0.11
	PPC::B2Y252H - L5	1.07 ± 0.19	0.8 ± 0.02	0.96 ± 0.05 a	1.04 ± 0.33
	PPC::B2Y252H - L6	0.78 ± 0.02	1.12 ± 0.19	1.11 ± 0.17 a	1.19 ± 0.02
	PPC::B2Y252H - L15	1.3 ± 0	0.87 ± 0.13	1.05 ± 0.1 a	1.56 ± 0.01
MG	WT	0.44 ± 0.08 a	5.08 ± 0.26	3.02 ± 0.21	0.38 ± 0.04
	PPC::B2 - L1	0.49 ± 0.11 a	4.39 ± 0.78	3.31 ± 0.31	0.46 ± 0.07
	PPC::B2 - L3	0.39 ± 0.03 a	4.85 ± 0.38	3.54 ± 0.29	0.42 ± 0
	PPC::B2Y252H - L5	0.34 ± 0.04 a	3.44 ± 0.21	2.45 ± 0.04	0.32 ± 0.02
	PPC::B2Y252H - L6	0.62 ± 0.14 ab	3.64 ± 0.13	2.8 ± 0.09	0.38 ± 0.02
	PPC::B2Y252H - L15	0.95 ± 0.12 b	5.15 ± 0.53	3.13 ± 0.21	0.59 ± 0.12
BK	WT	16.19 ± 1.33	4.05 ± 0.25 ab	30.23 ± 4.86 a	0.18 ± 0.01 a
	PPC::B2 - L1	18.25 ± 0.54	3.43 ± 0.11 b	34.44 ± 0.44 ab	0.13 ± 0.01 a
	PPC::B2 - L3	17.86 ± 3.24	4.43 ± 0.51 ab	33.22 ± 4.13 ab	0.15 ± 0.01 a
	PPC::B2Y252H - L5	21.78 ± 0.42	5.4 ± 0.2 a	50.16 ± 0.89 b	0.25 ± 0.01 b
	PPC::B2Y252H - L6	20.81 ± 1.3	4.18 ± 0.26 ab	45.1 ± 3.14 ab	0.26 ± 0.01 b
	PPC::B2Y252H - L15	16.88 ± 0.7	3.78 ± 0.04 b	48.82 ± 2.22 b	0.24 ± 0 b
RR	WT	0.57 ± 0.02 a	0.83 ± 0.04 a	0.84 ± 0.02	0.08 ± 0.01 a
	PPC::B2 - L1	0.83 ± 0.09 ab	1.06 ± 0.03 bc	1.11 ± 0.11	0.18 ± 0 bc
	PPC::B2 - L3	1.06 ± 0.1 b	1.18 ± 0.03 cd	1.24 ± 0.12	0.11 ± 0 ab
	PPC::B2Y252H - L5	0.79 ± 0.12 ab	0.89 ± 0.03 ab	0.85 ± 0.03	0.18 ± 0.02 bc
	PPC::B2Y252H - L6	0.89 ± 0.07 ab	0.96 ± 0.02 ab	0.95 ± 0.05	0.15 ± 0.01 b
	PPC::B2Y252H - L15	1.1 ± 0.05 b	1.28 ± 0.05 d	1.16 ± 0.17	0.24 ± 0.02 c
Transcript abundance was normalized against the immature green (IMG) stage of the wild-type (WT) genotype. Statistical differences within each stage are given by bold numbers (Dunnett’s Test with WT as control group, α = 0.05) or different letters (Tukey’s Test, α = 0.05). MG, mature green; BK, breaker; RR, red ripe; PPC::B2, PPC2::PHYB2; PPC::B2Y252H, PPC2::PHYB2Y252H.
