# Supplementary material for: Beyond the limits of photoperception: constitutively active PHYTOCHROME B2 overexpression as a means of improving fruit nutritional quality in tomato
Source: Plant Biotechnol J. 2020 Apr 1;18(10):2027–41. doi: 10.1111/pbi.13362 (PMC7540714; doi:10.1111/pbi.13362)
Supplement: Supplementary file 11 — Table S10 Relative metabolite abundance registered in red ripe transgenic fruits. [file PBI-18-2027-s007.xlsx]

## Sheet: Table_S10
Table S10. Relative metabolite abundance registered in red ripe transgenic fruits.
Metabolite name	Name on NIST 111	CAS number	Calculated Kovats Retention Index for the samples	Reference Kovats Retention Index2	Lineage
					PPC2::PHYB2		PPC2::PHYB2Y252H
					L1	L3	L5	L6	L15
Acetic acid	Acetic acid, [(trimethylsilyl)oxy]-, trimethylsilyl ester	33581-77-0	1061	1070	-0.951384	-1.3902	-1.40147	-2.22833	-2.61518
Benzoic acid	Benzoic acid trimethylsilyl ester		1239	1242	-0.846636	-1.51986	-1.5371	-1.52841	-1.9423
Butyric acid	Butanoic acid, 4-[(trimethylsilyl)oxy]-, trimethylsilyl ester; Butanoic acid, 4-[bis(trimethylsilyl)amino]-, trimethylsilyl ester	55133-95-4; 39508-23-1	1228; 1574	1230; 1542	-0.557541	-0.741641	0.433497	0.364729	0.158557
Citric acid	Methylmaleic acid, bis(trimethylsilyl) ester	77220-12-3	1371	1368	0.0295454	-0.0301873	0.016	0.056	0.148325
Lactic acid	D-(-)-Lactic acid, trimethylsilyl ether, trimethylsilyl ester	1000333-99-1	1048	1054	-0.844282	-1.60346	-1.50681	-2.1604	-2.46342
Oxalic acid	Ethanedioic acid, bis(trimethylsilyl) ester	1000353-27-3	1125	1126	0.680969	0.615692	0.334919	0.765102	0.389081
Succinic acid	Butanedioic acid, bis(trimethylsilyl) ester; Butanedioic acid, [(trimethylsilyl)oxy]-, bis(trimethylsilyl) ester	40309-57-7; 38166-11-9	1329; 1513	1322; nd	-0.715673	-1.15494	-0.743302	-0.968097	-1.19115
Tricarballylic acid	1,2,3-Propanetricarboxylic acid, 2-[(trimethylsilyl)oxy]-, tris(trimethylsilyl) ester	14330-97-3	1856	1853	0.289916	0.2048	0.230318	0.3098	-0.0933636
Glycerol	Glycerol, tris(trimethylsilyl) ether		1282	1282	0.694207	0.599343	-0.231063	-0.304187	0.283819
Thiourea	(2-Ethyl-butanoyl)thiourea	17464-80-1	1465	nd	-0.298059	-0.50019	0.763373	0.40463	-0.090017
Alanine	l-Alanine, N-(trimethylsilyl)-, trimethylsilyl ester; Alanine, N-methyl-n-butoxycarbonyl-, octyl ester; beta.-Alanine, N,N-bis(trimethylsilyl)-, trimethylsilyl ester	27844-07-1; 1000329-37-3; 55255-77-1	1085; 1285; 1444	1095; nd; 1439	0.00167378	-0.769695	-0.474605	-0.221279	-0.534222
Aspartic acid	N,O,O'-tris-(trimethylsilyl)aspartic acid	15985-05-4	1545	1541	1.10075	0.822392	0.715637	1.27921	0.501607
Glutamic acid	Glutamic acid, N-(trimethylsilyl)-, bis(trimethylsilyl) ester, L-	15985-07-6	1644	1636	0.52979	-0.161696	-1.01423	-0.820314	-1.5125
Isoleucine	L-Isoleucine, N-(trimethylsilyl)-, trimethylsilyl ester	7483-92-3	1310	1309	0.134104	-1.35521	-0.55749	-0.831957	-1.29619
Proline	L-Proline, 5-oxo-1-(trimethylsilyl)-, trimethylsilyl ester	30274-77-2	1536	1524	-0.0178358	0.0989717	0.765118	1.03914	0.427704
Serine	Serine, N,O-bis(trimethylsilyl)-, trimethylsilyl ester	64625-17-8	1383	1383	-0.670834	-0.962919	-0.258617	0.199591	-0.414739
Valine	N,O-Bis-(trimethylsilyl)valine	1000122-64-2	1211	1208	-0.877696	-1.12159	-0.132846	-0.346075	-1.28131
Arachidic acid	Eicosanoic acid, methyl ester	1120-28-1	2328	2329	0.695486	1.11891	1.52263	1.60996	1.82371
Caproic acid	Hexanoic acid, 5-oxo-, trimethylsilyl ester	55517-32-3	1243	1218	-0.25266	-0.169476	-0.251198	-0.237685	-0.0216534
Caprylic acid	Methyl 8-(2-furyl)octanoate	38199-50-7	1623	1629	0.536314	-0.399111	0.850013	0.156125	0.361248
Lauric acid	11-(3,4-Dimethyl-5-pentyl-2-furyl)-dodecanoic acid, methyl ester	71041-49-1	2485	2480	0.751199	0.950867	1.36354	0.743265	1.25748
Lignoceric acid	Tetracosanoic acid, 2-[(trimethylsilyl)oxy]-, methyl ester	56784-04-4	2890	2894	1.19715	1.40498	1.76876	1.60065	1.72129
Linoleic acid	Methyl 9-cis,11-trans-octadecadienoate	1000336-44-0	2093	2093	0.166712	0.43612	0.226056	0.373138	0.469531
Linolenic acid	9,12,15-Octadecatrienoic acid, methyl ester, (Z,Z,Z)-	301-00-8	2099	2100	0.0852746	0.206548	0.415171	0.361057	0.381914
Myristic acid	Methyl tetradecanoate	5129-58-8	1725	1726	-0.207948	0	-0.104073	-0.208124	-0.107021
Oleic acid	13-Octadecenoic acid, methyl ester	56554-47-3	2103	2101	0.118572	0.122444	1.30958	0.615908	1.38013
Palmitic acid	Hexadecanoic acid, methyl ester; Hexadecanoic acid, trimethylsilyl ester; Hexadecanoic acid, 2-[(trimethylsilyl)oxy]-, methyl ester	112-39-0; 55520-89-3; 21987-11-1	1925; 2049; 2135	1925; 2050; 2126	0.134363	0.189237	0.33952	0.158332	0.278661
Palmitoleic acid	9-Hexadecenoic acid, methyl ester, (Z)-	1120-25-8	1906	1900	-0.0234624	-0.0200435	0.784806	0.179236	0.406599
Stearic acid	Methyl stearate	112-61-8	2127	2128	0.40685	0.477736	0.813386	0.305026	0.757285
Sitosterol	.beta.-Sitosterol trimethylsilyl ether	2625-46-9	3287	3284	0.0223294	0.155364	0.442327	0.426695	1.87828
Stigmasterol	Stigmasterol trimethylsilyl ether	14030-29-6	3241	3245	-0.0699732	0.769904	0.71493	0.277394	0.0614146
Values correspond to metabolite abundance relative to wild-type in generalized logarithm. Data are mean ± SE of at least three biological replicates. Statistical differences are given by bold numbers (Dunnett’s Test with WT as control group, α = 0.05). 1In case of compounds with different derivatization products, their respective names, CAS numbers and Kovats Retention Indices are separated by se…
