# Supplementary material for: Beyond the limits of photoperception: constitutively active PHYTOCHROME B2 overexpression as a means of improving fruit nutritional quality in tomato
Source: Plant Biotechnol J. 2020 Apr 1;18(10):2027–41. doi: 10.1111/pbi.13362 (PMC7540714; doi:10.1111/pbi.13362)
Supplement: Supplementary file 12 — Table S11 Starch, soluble sugar and citric acid contents in wild‐type and transgenic fruits. [file PBI-18-2027-s008.xlsx]

## Sheet: Table_S11
Table S11. Starch, soluble sugars and citric acid contents in wild-type and transgenic fruits.
		Starch	Glucose	Fructose	Sucrose	Citric acid
Stage	Genotype	mg glucose g-1 DW	mg g-1 FW	mg g-1 FW	mg g-1 FW	mg g-1 FW
IMG	WT	283.58 ± 17.59 a	9.47 ± 0.41 a	8.65 ± 0.34 ab	4.65 ± 0.19	2.93 ± 0.17
	PPC::B2 - L1	226.29 ± 3.4 ab	8.59 ± 0.62 ab	9.28 ± 0.58 ab	3.83 ± 0.34	2.4 ± 0.33
	PPC::B2 - L3	185.93 ± 9.93 bc	9.52 ± 0.22 ab	10.43 ± 0.31 a	4.41 ± 0.52	2.54 ± 0.36
	PPC::B2Y252H - L5	154.52 ± 22.19 c	6.92 ± 0.49 b	7.66 ± 0.55 b	3.68 ± 0.35	2.04 ± 0.28
	PPC::B2Y252H - L6	156.37 ± 22.77 bc	7.65 ± 0.81 ab	8.7 ± 0.65 ab	4.19 ± 0.53	2.73 ± 0.51
	PPC::B2Y252H - L15	178.54 ± 8.83 bc	7.92 ± 0.5 ab	9.29 ± 0.33 ab	4.27 ± 0.6	2.36 ± 0.69
MG	WT	157.61 ± 7.15 a	9.91 ± 0.45	10.11 ± 0.37 a	2.66 ± 0.42	2.9 ± 0.19
	PPC::B2 - L1	96.04 ± 7.69 bc	8.82 ± 0.76	9.32 ± 0.77 ab	2.26 ± 0.31	3.13 ± 0.64
	PPC::B2 - L3	116 ± 16.3 ab	9.66 ± 0.5	9.1 ± 0.5 ab	2.98 ± 0.41	4.28 ± 0.07
	PPC::B2Y252H - L5	81.62 ± 14.7 bc	7.69 ± 0.35	7.42 ± 0.35 ab	2.36 ± 0.56	3.38 ± 0.38
	PPC::B2Y252H - L6	38.08 ± 8.39 c	6.2 ± 0.12	6.12 ± 0.09 b	1.95 ± 0.05	3.13 ± 0.45
	PPC::B2Y252H - L15	98.53 ± 17.75 b	9.58 ± 1.53	9.23 ± 1.4 ab	3.32 ± 0.5	3.32 ± 0.86
BK	WT	88.79 ± 1.27 a	13.12 ± 0.19 a	12.42 ± 0.24 a	3.95 ± 0.15	6.15 ± 0.43 ab
	PPC::B2 - L1	47.48 ± 0.92 b	10.5 ± 0.48 ab	11.13 ± 0.28 ab	3.24 ± 0.27	7.06 ± 0.15 a
	PPC::B2 - L3	26.64 ± 1.41 c	8.22 ± 0.76 b	9.37 ± 0.65 b	2.93 ± 0.28	5.74 ± 0.08 b
	PPC::B2Y252H - L5	42.23 ± 3.32 bd	10.02 ± 0.56 b	10.79 ± 0.52 ab	3.81 ± 0.13	6.87 ± 0.18 a
	PPC::B2Y252H - L6	32.87 ± 2.14 cd	8.29 ± 0.25 b	11.22 ± 0.7 ab	3.1 ± 0.03	6.2 ± 0.12 ab
	PPC::B2Y252H - L15	66.45 ± 6.4 e	10.9 ± 1.15 ab	12.87 ± 1.27 a	3.72 ± 0.42	6.06 ± 0.28 ab
RR	WT	ND	19.07 ± 1.97 a	21.16 ± 1.67 a	2.55 ± 0.52	6.37 ± 0.27
	PPC::B2 - L1	ND	10.63 ± 1.5 b	13.86 ± 1.74 b	2.11 ± 0.25	6.5 ± 0.17
	PPC::B2 - L3	ND	10.63 ± 0.36 b	14.48 ± 0.07 b	1.89 ± 0.02	6.24 ± 0.31
	PPC::B2Y252H - L5	ND	9.25 ± 0.22 b	12.37 ± 0.29 b	2.01 ± 0.04	6.44 ± 0.18
	PPC::B2Y252H - L6	ND	15.73 ± 0.39 ac	17.43 ± 0.42 ab	2.04 ± 0.17	6.62 ± 0.06
	PPC::B2Y252H - L15	ND	10.81 ± 0.25 bc	14.02 ± 0.34 b	1.82 ± 0.25	7.06 ± 0.42
Data are mean ± SE of at least three biological replicates. Statistical differences within each stage are given by bold numbers (Dunnett’s Test with WT as control group, α = 0.05) or different letters (Tukey’s Test, α = 0.05). IMG, immature green; MG, mature green; BK, breaker; RR, red ripe; DW, dry weight; FW, fresh weight; ND, not detected; PPC::B2, PPC2::PHYB2; PPC::B2Y252H, PPC2::PHYB2Y252H.
