# Supplementary material for: Beyond the limits of photoperception: constitutively active PHYTOCHROME B2 overexpression as a means of improving fruit nutritional quality in tomato
Source: Plant Biotechnol J. 2020 Apr 1;18(10):2027–41. doi: 10.1111/pbi.13362 (PMC7540714; doi:10.1111/pbi.13362)
Supplement: Supplementary file 13 — Table S12 Photosynthetic parameters, chlorophyll and starch contents in leaves of wild‐type and transgenic plants. [file PBI-18-2027-s009.xlsx]

## Sheet: Table_S12
Table S12. Photosynthetic parameters, chlorophyll and starch contents in leaves of wild-type and transgenic plants.
		A	gs	E	Ci/Ca	Fv/Fm	Fq'/Fm'	NPQ	ETR	Chlorophyll a	Chlorophyll b	Starch
	Genotype	µmol CO2 m-2 s-1	mol H2O m-2 s-1	mmol H2O m-2 s-1						mg g-1 FW	mg g-1 FW	mg g-1 DW
Leaves	WT	12.00 ± 0.21	0.37 ± 0.02	5.07 ± 0.26	0.82 ± 0.01	0.78 ± 0.0013	0.73 ± 0.0022	0.23 ± 0.0050	306.49 ± 0.9315	2.10 ± 0.185	0.71 ± 0.071	43.37 ± 1.87
	PPC::B2 - L1	10.52 ± 0.22	0.30 ± 0.03	4.22 ± 0.35	0.78 ± 0.02	0.78 ± 0.0008	0.73 ± 0.0020	0.18 ± 0.0094	306.55 ± 0.8386	2.18 ± 0.181	0.80 ± 0.077	46.40 ± 0.60
	PPC::B2 - L3	11.81 ± 0.10	0.31 ± 0.01	4.33 ± 0.16	0.81 ± 0.01	0.78 ± 0.0005	0.73 ± 0.0018	0.19 ± 0.0067	308.53 ± 0.7559	2.52 ± 0.079	0.89 ± 0.027	43.85 ± 1.75
	PPC::B2Y252H - L5	11.41 ± 0.38	0.36 ± 0.02	4.64 ± 0.19	0.83 ± 0.01	0.78 ± 0.0016	0.73 ± 0.0011	0.20 ± 0.0074	306.84 ± 0.4462	2.27 ± 0.093	0.80 ± 0.032	37.33 ± 1.47
	PPC::B2Y252H - L6	11.72 ± 0.28	0.30 ± 0.01	4.22 ± 0.16	0.81 ± 0.01	0.78 ± 0.0003	0.73 ± 0.0014	0.18 ± 0.0084	305.72 ± 0.5932	2.16 ± 0.059	0.76 ± 0.019	39.22 ± 2.73
	PPC::B2Y252H - L15	11.22 ± 0.08	0.36 ± 0.03	4.78 ± 0.29	0.82 ± 0.01	0.78 ± 0.0006	0.74 ± 0.0015	0.16 ± 0.0138	308.90 ± 0.6426	2.11 ± 0.063	0.74 ± 0.023	40.72 ± 3.19
Data are mean ± SE of at least three biological replicates. No statistical differences determined by ANOVA were reported for any variable; WT, wild-type; PPC::B2, PPC2::PHYB2; PPC::B2Y252H, PPC2::PHYB2Y252H; A, net photosynthesis rate; gs, stomatal conductance; E, transpiration rate; Ci/Ca, internal carbon:external carbon ratio; Fv/Fm, photosystem II potential quantum efficiency; Fq'/Fm', photosy…
