# Supplementary material for: Beyond the limits of photoperception: constitutively active PHYTOCHROME B2 overexpression as a means of improving fruit nutritional quality in tomato
Source: Plant Biotechnol J. 2020 Apr 1;18(10):2027–41. doi: 10.1111/pbi.13362 (PMC7540714; doi:10.1111/pbi.13362)
Supplement: Supplementary file 14 — Table S13 Transcript abundance of sugar‐related genes in wild‐type and transgenic fruits. [file PBI-18-2027-s010.xlsx]

## Sheet: Table_S13
Table S13. Transcript abundance of sugar-related genes in wild-type and transgenic fruits.
		Sugar-related genes
		AGPaseL1	AGPaseL2	AGPaseL3	AGPaseS1	LIN5	LIN6	TIV1
Tomato fruit stage	Genotype	ADP-glucose pyrophosphorylase Large subunit 1	ADP-glucose pyrophosphorylase Large subunit 2	ADP-glucose pyrophosphorylase Large subunit 3	ADP-glucose pyrophosphorylase Small subunit 1	Lycopersicum Invertase 5	Lycopersicum Invertase 6	Tonoplast Invertase 1
IMG	WT	1 ± 0.05 a	1 ± 0.02	1 ± 0.11 a	1 ± 0.05	1 ± 0.09 ab	1 ± 0.17	1 ± 0.1 a
	PPC::B2 - L1	0.6 ± 0.07 b	1.3 ± 0.14	1.12 ± 0.04 a	0.81 ± 0.05	0.48 ± 0.06 c	1.14 ± 0.28	1.44 ± 0.18 ab
	PPC::B2 - L3	0.66 ± 0.07 b	1.33 ± 0.1	0.93 ± 0.11 a	0.77 ± 0.1	0.74 ± 0.06 bc	1.04 ± 0.11	1.19 ± 0.06 ab
	PPC::B2Y252H - L5	0.82 ± 0.01 ab	1.31 ± 0.05	2.02 ± 0.07 bc	1.08 ± 0.03	1.08 ± 0.02 a	1.22 ± 0.04	1.36 ± 0 ab
	PPC::B2Y252H - L6	0.6 ± 0.05 b	1.09 ± 0.03	1.45 ± 0.02 ab	0.84 ± 0.13	0.91 ± 0.07 ab	1.19 ± 0.08	1.7 ± 0.06 b
	PPC::B2Y252H - L15	0.7 ± 0 b	1.11 ± 0.04	2.37 ± 0.31 c	0.83 ± 0.02	0.94 ± 0.07 ab	0.86 ± 0.23	1.2 ± 0.11 ab
MG	WT	0.2 ± 0.04	2.14 ± 0.08 ab	0.97 ± 0.09 ab	0.51 ± 0.03	0.82 ± 0.05 a	0.57 ± 0.12 a	0.67 ± 0.1
	PPC::B2 - L1	0.25 ± 0.03	2.68 ± 0.21 a	1.42 ± 0.25 ab	0.61 ± 0.1	0.44 ± 0.08 b	1.03 ± 0.28 ab	0.48 ± 0.03
	PPC::B2 - L3	0.2 ± 0.01	2.06 ± 0.04 b	0.62 ± 0.06 a	0.46 ± 0.03	0.58 ± 0.09 ab	0.61 ± 0.18 ab	0.53 ± 0.04
	PPC::B2Y252H - L5	0.15 ± 0.02	2.23 ± 0.03 ab	1.17 ± 0.06 ab	0.46 ± 0.05	0.62 ± 0.13 ab	1.38 ± 0.29 ab	0.56 ± 0.03
	PPC::B2Y252H - L6	0.15 ± 0.01	2.06 ± 0.16 b	1.78 ± 0 b	0.56 ± 0.04	0.72 ± 0.09 ab	2.79 ± 1.03 b	0.49 ± 0.05
	PPC::B2Y252H - L15	0.31 ± 0.11	2.53 ± 0.04 ab	1.71 ± 0.24 b	0.71 ± 0.13	0.49 ± 0.07 ab	1.42 ± 0.16 ab	0.59 ± 0
BK	WT	0.01 ± 0 ab	0.85 ± 0.04	0.51 ± 0.05 a	0.12 ± 0.01 a	0.42 ± 0.05	1.02 ± 0.2	3.74 ± 0.58 a
	PPC::B2 - L1	0.01 ± 0 b	0.93 ± 0.03	0.6 ± 0.08 a	0.07 ± 0 b	0.33 ± 0.04	2.48 ± 0.65	1.58 ± 0.16 b
	PPC::B2 - L3	0.01 ± 0 b	0.89 ± 0.07	0.77 ± 0.05 ab	0.08 ± 0 b	0.34 ± 0.04	3.65 ± 0.89	1.18 ± 0.1 b
	PPC::B2Y252H - L5	0.02 ± 0 a	1 ± 0	1.39 ± 0.14 c	0.14 ± 0.01 a	0.45 ± 0.02	2.9 ± 1.45	2.21 ± 0.19 ab
	PPC::B2Y252H - L6	0.01 ± 0 ab	0.86 ± 0.02	1.23 ± 0.13 bc	0.14 ± 0 a	0.49 ± 0.06	3.95 ± 1.27	2.39 ± 0.63 ab
	PPC::B2Y252H - L15	0.02 ± 0 ab	0.97 ± 0.02	1.27 ± 0.21 bc	0.14 ± 0.01 a	0.48 ± 0.01	3.7 ± 1.7	1.48 ± 0.12 b
RR	WT	0.02 ± 0	0.23 ± 0.01 a	0.22 ± 0.03	0.03 ± 0	0.03 ± 0 ab	0.25 ± 0.1	54.04 ± 9.45 a
	PPC::B2 - L1	0.02 ± 0	0.29 ± 0 ab	0.29 ± 0.01	0.03 ± 0	0.01 ± 0 b	0.25 ± 0.01	37.19 ± 3.71 ab
	PPC::B2 - L3	0.01 ± 0	0.26 ± 0.01 ab	0.27 ± 0.03	0.02 ± 0	0.01 ± 0 b	0.4 ± 0.03	18.74 ± 4.44 b
	PPC::B2Y252H - L5	0.01 ± 0	0.29 ± 0.01 ab	0.32 ± 0.03	0.04 ± 0.01	0.06 ± 0 a	0.5 ± 0.05	35.32 ± 2.65 ab
	PPC::B2Y252H - L6	0.01 ± 0	0.24 ± 0.02 ab	0.3 ± 0.01	0.02 ± 0	0.03 ± 0.01 ab	0.57 ± 0.14	49.68 ± 1.76 a
	PPC::B2Y252H - L15	0.02 ± 0.01	0.29 ± 0.02 b	0.33 ± 0.04	0.04 ± 0.01	0.04 ± 0.01 ab	0.51 ± 0.01	32.85 ± 3.36 ab
Transcript abundance was normalized against the immature green (IMG) stage of the wild-type (WT) genotype. Statistical differences within each stage are given by bold numbers (Dunnett’s Test with WT as control group, α = 0.05) or different letters (Tukey’s Test, α = 0.05). MG, mature green; BK, breaker; RR, red ripe; PPC::B2, PPC2::PHYB2; PPC::B2Y252H, PPC2::PHYB2Y252H.
