# Supplementary material for: Beyond the limits of photoperception: constitutively active PHYTOCHROME B2 overexpression as a means of improving fruit nutritional quality in tomato
Source: Plant Biotechnol J. 2020 Apr 1;18(10):2027–41. doi: 10.1111/pbi.13362 (PMC7540714; doi:10.1111/pbi.13362)
Supplement: Supplementary file 15 — Table S14 Oligonucleotides used in this study. [file PBI-18-2027-s011.xlsx]

## Sheet: Table_S14
Table S14. Oligonucleotides used in the study.
Primer name	iTAG3.2 Locus	Commentaries	Primer sequence
CAC	Solyc08g006960	Reference genes for RT-qPCR	F	CATCCAAGCATGTAGATAAGCC
			R	TTTAAGCCCAACTTCAGATCAG
EXPRESSED	Solyc07g025390	Reference genes for RT-qPCR	F	GCTAAGAACGCTGGACCTAATG
			R	TGGGTGTGCCTTTCTGAATG
PHYB2_CLONING	Solyc05g053410	Cloning of PHYB2 sequence with attB flanking sites for insertion into pDONR221 entry vector	F	GGGGACAAGTTTGTACAAAAAAGCAGGCTCCATGGCTTCTGGGAGTGGAAG
			R	GGGGACCACTTTGTACAAGAAAGCTGGGTCTCATTGAATCAGCATTGGTAGTTGAAGG
PHYB2_Y252H	Solyc05g053410	T-to-C base change insertion in PPC2::PHYB2 vector	F	Phos – GATCGGGTGATGGTGCATAAGTTTCATGATG
			R	Phos – CATCATGAAACTTATGCACCATCACCCGATC
NPTII	-	Selection of positive transgenic plants	F	GAACAAGATGGATTGCACGC
			R	GAAGAACTCGTCAAGAAGGC
PHYA	Solyc10g044670	RT-qPCR	F	CACTCTCGTGGAGGATTCAT
			R	GAGCCATAAAACACACACCC
PHYB1	Solyc01g059870	RT-qPCR	F	ACTTCTGTTCGGTCCATTCC
			R	TCTCAGACAACTGTGATGCC
PHYB2	Solyc05g053410	RT-qPCR	F	GTGAGGGTTATTCAGGATGA
			R	TGACCATATACTGAGGGTGAC
PHYE	Solyc02g071260	RT-qPCR	F	CGCTATTGAGGAACCCACTT
			R	GCATCAACACCAATCAGACC
PHYF	Solyc07g045480	RT-qPCR	F	ACTAGCCAAGATCATTGACG
			R	CTCCAAGATTGAACTCACAAG
GLK2	Solyc10g008160	RT-qPCR	F	ATGCTTGCTCTATCTTCATCATTG
			R	GATTACCAAAATACCCCCAACT
ARF4	Solyc11g069190	RT-qPCR	F	TGAAAGCCATCAACTCTCGG
			R	ATCCCATCTGACCATCAAGCATC
APRR2Like	Solyc08g077230	RT-qPCR	F	GAGTTCCTTCAGAAACCA
			R	TTTGTCATCTGCTTCACC
BEL11	Solyc11g068950	RT-qPCR	F	CTACAACAATTAGGGATGATGC
			R	CAATTTGATACCTGGCTCCT
PDV2	Solyc01g109260	RT-qPCR	F	TCTTGACTTTGGCTGGGTTC
			R	TTCACGACGCACTGAGTTTC
RBCS2a	Solyc03g034220	RT-qPCR	F	GACACTCTCATACCTTCCTG
			R	ACCTTCCATCATAGTATCCTG
CURT1a1	Solyc01g095430	RT-qPCR	F	CGGTCATAGTTTATGGAGG
			R	TTGAAGAGAAGGTAGCGG
CURT1a2	Solyc10g011770	RT-qPCR	F	GCCATCAACTCAGTTCCT
			R	TCAATTCCTCAATGTCTTCC
POR1	Solyc12g013710	RT-qPCR	F	GACAACAGGGCTATTCAG
			R	GACAACTGGTTCTCAAAGG
DXS1	Solyc01g067890	RT-qPCR	F	CAGGACTGGTGTGGTTTCAG
			R	GGGATAGTTCACAGTGTCC
GGPS1	Solyc09g008920	RT-qPCR	F	GCTGTTGGTGTCTTATATCGTG
			R	CTTCTCAATGCCATAAACGCTG
GGPS2	Solyc04g079960	RT-qPCR	F	TTTGCCTTGTATGGATGAC
			R	CAGATTTCGCCAATTCGG
PSY1	Solyc03g031860	RT-qPCR	F	CGATGGTGCTTTGTCCGATAC
			R	CTCATCAACCCAACCGTACC
PDS	Solyc03g123760	RT-qPCR	F	CGTTCCGTGCTTCTCCGC
			R	CTAGAACATCCCTTGCCTCCAG
ZDS	Solyc01g097810	RT-qPCR	F	AGTGGTTTCTGTCTAAAGGTGG
			R	ACCGAGCACTCATGTTATCAC
ZISO	Solyc12g097810	RT-qPCR	F	CCTTCTTCTTCCTATACCCGTCG
			R	AGCGTGTGAGCTAAGCACCA
CRTISO	Solyc10g081650	RT-qPCR	F	AAGACCCACAGACGATACCT
			R	ATCGCCAACACAATATAGACCA
εLCY	Solyc12g008980	RT-qPCR	F	CTTACCAGTTCAAGTATCCCGAG
			R	GCAATATCAGAGCCAGTCCA
βLCY	Solyc06g074240	RT-qPCR	F	CGGGTTATATGGTAGCAAGGA
			R	CAGATGCCGATAACTCATTACC
βCYC	Solyc04g040190	RT-qPCR	F	GCACCCACATCAAAGCCAGAG
			R	GCCACATGGAGAGTGGTGAAG
GGDR	Solyc03g115980	RT-qPCR	F	CAGAGACGCTCGCTAAGG
			R	GCTTCAGAGTCTGTCCGATATC
VTE5	Solyc03g071720	RT-qPCR	F	CGTATCAGGACGGGCTCGC
			R	TCACCACCACACATCATTGCTAATG
VTE6	Solyc07g062180	RT-qPCR	F	AGCACAAGCATCAGTGTCTG
			R	AAGAAAGCAGCCGCAATACC
VTE2	Solyc07g017770	RT-qPCR	F	CAATTCCAGTTCCTGCTGAG
			R	CCTCCAACATGCTCTTGCGTG
VTE3a	Solyc09g065730	RT-qPCR	F	CTTGACCAATCTCCTCATC
			R	GCACGCCTTTCCTCCAGG
VTE3b	Solyc03g005230	RT-qPCR	F	GCTAAGGCTAGGCAGAAGGAG
			R	CAGGCAACCCCACCTATGG
VTE1	Solyc08g068570	RT-qPCR	F	CGAACTCCTCATAGCGGGTATC
			R	CACGCCAGTAAACCGAGGC
VTE4	Solyc08g076360	RT-qPCR	F	CAGATCATCGTGCTGCTCAG
			R	CCTCTCTGCTTGTACAGGAC
SPS	Solyc07g061990	RT-qPCR	F	GAACTCACCACAAATCACAG
			R	GAATAGTCTCCTTTCCTCTTCG
ORR	Solyc04g057980	RT-qPCR	F	ACCCTACTGATGAATTTGTG
			R	GTGCTCTATGTCTGAACC
RIN	Solyc05g012020	RT-qPCR	F	TCAAACATCATGGCATTGTGGTG
			R	TGCATTTTCGGGTTGTACATTATCG
NOR	Solyc10g006880	RT-qPCR	F	TAATGATGGGGTCGTCTTTCG
			R	ATTTTACAGGGCTAACTATTTTTTGC
CNR	Solyc02g077920	RT-qPCR	F	GCCAAATCAAGCAATGATGA
			R	TCGCAACCATACAGACCATT
AP2a	Solyc03g044300	RT-qPCR	F	AACGGACCACAATCTTGAC
			R	CTGCTCGGAGTCTGAACC
FUL1	Solyc06g069430	RT-qPCR	F	GTTTTGCCACAACAACTGGACTC
			R	CTTGCTGCTGTGAAGAACTACC
CHS1	Solyc09g091510	RT-qPCR	F	GGCTTACATTCCACTTACTC
			R	GAGAGTTCCAGTCAGATATACC
CHS2	Solyc05g053550	RT-qPCR	F	TTAGCTGAGAACAACAAGGG
			R	CCAACCATACTATCCAAATGAG
FLS	Solyc11g013110	RT-qPCR	F	CTTATCACTTGGGCTTGG
			R	CTTGGACTTCATTTGGGAC
GME1	Solyc01g097340	RT-qPCR	F	CGGATAAGTTTGAAATGTGGG
			R	CATCTCATTCATGCTGACCA
AGPaseL1	Solyc01g109790	RT-qPCR	F	AGCAGACTACTACCAAACAG
			R	ATTCCAATCGGTACTTTCC
AGPaseL2	Solyc07g019440	RT-qPCR	F	CGATCCCGTATAGGCACCAA
			R	CTGAGGATCTGTCTGCTTC
AGPaseL3	Solyc01g079790	RT-qPCR	F	CGCGCTACTTCGTAATAACC
			R	CCATCAATTCTCCATTGCA
AGPaseS1	Solyc07g056140	RT-qPCR	F	TGTAAGATTCACCATTCCGT
			R	TCTTCTATAATTGCTCCCTCTG
LIN5	Solyc09g010080	RT-qPCR	F	TTGGAAGGGATTGAGAATCG
			R	AATTCCAGCCCATCCTTTCT
LIN6	Solyc10g083290	RT-qPCR	F	AACCCGCTATCTACCCGTCT
			R	GGGCTTGATCCACTTACGAA
TIV1	Solyc03g083910	RT-qPCR	F	ACTTGGGAAAGAACAAATGG
			R	GTCGTAAAGCACTGTCCT
